# Supplementary material for: Comparative genomics reveals Dehalogenimonas genome dynamics and evolutionary trajectories toward organohalide respiration
Source: Appl Environ Microbiol. 2026 Jun 3;92(7):e00579-26. doi: 10.1128/aem.00579-26 (PMC13390414; doi:10.1128/aem.00579-26)
Supplement: Data Set S1 — Orthogroup collinearity. [file aem.00579-26-s0001.xlsx]

## Sheet: Orthogroups_all_2340
The total orthogroups identified across Dehalogenimonas pangenome
Dehalogenimonas_etheniformans_GP|WP_102331831.1	Dehalogenimonas_formicexedens_NSZ-14|WP_225973708.1	Dehalogenimonas_formicexedens_NSZ-14|WP_058439794.1	Dehalogenimonas_formicexedens_NSZ-14|WP_076003706.1	Dehalogenimonas_WBC-2|CP011392.1_prot_AKG54268.1_1575	Dehalogenimonas_WBC-2|CP011392.1_prot_AKG54201.1_1508	Dehalogenimonas_WBC-2|CP011392.1_prot_AKG53094.1_401	Dehalogenimonas_alkenigignens_BRE15M|WP_116632844.1	Dehalogenimonas_alkenigignens_4OHTPN|WP_353714246.1	Dehalogenimonas_THU2|WP_347000550.1	Dehalogenimonas_alkenigignens_IP3-3|WP_058439298.1	Dehalogenimonas_alkenigignens_4OHTPN|WP_353715006.1	Dehalogenimonas_alkenigignens_4OHTPN|WP_353715000.1	Dehalogenimonas_THU2|WP_346999680.1	Dehalogenimonas_alkenigignens_IP3-3|WP_058439794.1	Dehalogenimonas_formicexedens_NSZ-14|WP_225973664.1	Dehalogenimonas_alkenigignens_4OHTPN|WP_353714596.1
Dehalogenimonas_etheniformans_GP|WP_102331368.1	Dehalogenimonas_alkenigignens_BRE15M|WP_116633110.1	Dehalogenimonas_alkenigignens_4OHTPN|WP_353715171.1	Dehalogenimonas_W|WP_338738985.1	Dehalogenimonas_THU2|WP_346999731.1	Dehalogenimonas_alkenigignens_IP3-3|WP_058437997.1	Dehalogenimonas_formicexedens_NSZ-14|WP_076004673.1	Dehalogenimonas_formicexedens_NSZ-14|WP_076004827.1	Dehalogenimonas_alkenigignens_IP3-3|WP_058439893.1	Dehalogenimonas_formicexedens_NSZ-14|WP_076003443.1	Dehalogenimonas_W|WP_338739122.1	Dehalogenimonas_formicexedens_NSZ-14|WP_225973716.1	Dehalogenimonas_alkenigignens_IP3-3|WP_058437828.1	Dehalogenimonas_alkenigignens_4OHTPN|WP_353714986.1
Dehalogenimonas_formicexedens_NSZ-14|WP_076004653.1	Dehalogenimonas_formicexedens_NSZ-14|WP_076004833.1	Dehalogenimonas_alkenigignens_4OHTPN|WP_353715022.1	Dehalogenimonas_formicexedens_NSZ-14|WP_192846593.1	Dehalogenimonas_alkenigignens_4OHTPN|WP_353715176.1	Dehalogenimonas_W|WP_338739105.1	Dehalogenimonas_THU2|WP_347000559.1	Dehalogenimonas_alkenigignens_IP3-3|WP_186007558.1	Dehalogenimonas_THU2|WP_346999740.1	Dehalogenimonas_alkenigignens_IP3-3|WP_065128755.1	Dehalogenimonas_alkenigignens_IP3-3|WP_186007573.1	Dehalogenimonas_alkenigignens_4OHTPN|WP_353714942.1	Dehalogenimonas_THU2|WP_347001229.1
Dehalogenimonas_formicexedens_NSZ-14|WP_065128761.1	Dehalogenimonas_formicexedens_NSZ-14|WP_225973671.1	Dehalogenimonas_formicexedens_NSZ-14|WP_225973705.1	Dehalogenimonas_alkenigignens_4OHTPN|WP_353715148.1	Dehalogenimonas_alkenigignens_4OHTPN|WP_353714961.1	Dehalogenimonas_W|WP_338739176.1	Dehalogenimonas_THU2|WP_347001266.1	Dehalogenimonas_THU2|WP_347001261.1	Dehalogenimonas_THU2|WP_346999702.1	Dehalogenimonas_alkenigignens_IP3-3|WP_244881575.1	Dehalogenimonas_alkenigignens_IP3-3|WP_065128761.1	Dehalogenimonas_alkenigignens_IP3-3|WP_058440119.1
Dehalogenimonas_etheniformans_GP|WP_102331418.1	Dehalogenimonas_THU2|WP_346999441.1	Dehalogenimonas_etheniformans_GP|WP_162485964.1	Dehalogenimonas_alkenigignens_BRE15M|WP_240608230.1	Dehalogenimonas_WBC-2|CP011392.1_prot_AKG54160.1_1467	Dehalogenimonas_alkenigignens_4OHTPN|WP_353714251.1	Dehalogenimonas_W|WP_338738443.1	Dehalogenimonas_THU2|WP_346999443.1	Dehalogenimonas_alkenigignens_IP3-3|WP_065128707.1	Dehalogenimonas_formicexedens_NSZ-14|WP_076003703.1	Dehalogenimonas_formicexedens_NSZ-14|WP_076003471.1	Dehalogenimonas_THU2|WP_347000643.1
Dehalogenimonas_etheniformans_GP|WP_102331434.1	Dehalogenimonas_alkenigignens_BRE15M|WP_116633188.1	Dehalogenimonas_WBC-2|CP011392.1_prot_AKG53866.1_1173	Dehalogenimonas_alkenigignens_4OHTPN|WP_353715286.1	Dehalogenimonas_W|WP_338736936.1	Dehalogenimonas_THU2|WP_346999911.1	Dehalogenimonas_alkenigignens_IP3-3|WP_058439850.1	Dehalogenimonas_alkenigignens_IP3-3|WP_058438646.1	Dehalogenimonas_formicexedens_NSZ-14|WP_076003483.1	Dehalogenimonas_formicexedens_NSZ-14|WP_076004667.1	Dehalogenimonas_alkenigignens_4OHTPN|WP_076004667.1	Dehalogenimonas_THU2|WP_347001207.1
Dehalogenimonas_etheniformans_GP|WP_102330496.1	Dehalogenimonas_alkenigignens_BRE15M|WP_058439492.1	Dehalogenimonas_WBC-2|CP011392.1_prot_AKG52775.1_82	Dehalogenimonas_alkenigignens_4OHTPN|WP_353713919.1	Dehalogenimonas_W|WP_338737270.1	Dehalogenimonas_THU2|WP_347000406.1	Dehalogenimonas_alkenigignens_IP3-3|WP_116632717.1	Dehalogenimonas_formicexedens_NSZ-14|WP_225973646.1	Dehalogenimonas_formicexedens_NSZ-14|WP_076004704.1	Dehalogenimonas_THU2|WP_347001172.1	Dehalogenimonas_W|WP_338738872.1	Dehalogenimonas_THU2|WP_347001082.1
Dehalogenimonas_formicexedens_NSZ-14|WP_099092355.1	Dehalogenimonas_alkenigignens_4OHTPN|WP_353713949.1	Dehalogenimonas_W|WP_338737770.1	Dehalogenimonas_alkenigignens_IP3-3|WP_099092355.1	Dehalogenimonas_formicexedens_NSZ-14|WP_257787733.1	Dehalogenimonas_alkenigignens_BRE15M|WP_116633131.1	Dehalogenimonas_WBC-2|CP011392.1_prot_AKG52959.1_266	Dehalogenimonas_alkenigignens_4OHTPN|WP_257787733.1	Dehalogenimonas_WBC-2|CP011392.1_prot_AKG53109.1_416	Dehalogenimonas_WBC-2|CP011392.1_prot_AKG53116.1_423	Dehalogenimonas_WBC-2|CP011392.1_prot_AKG53609.1_916	Dehalogenimonas_alkenigignens_4OHTPN|WP_353714995.1
Dehalogenimonas_alkenigignens_4OHTPN|WP_353715257.1	Dehalogenimonas_etheniformans_GP|WP_102330066.1	Dehalogenimonas_W|WP_338736913.1	Dehalogenimonas_etheniformans_GP|WP_190259857.1	Dehalogenimonas_THU2|WP_347000046.1	Dehalogenimonas_alkenigignens_IP3-3|WP_244881584.1	Dehalogenimonas_etheniformans_GP|WP_190259837.1	Dehalogenimonas_WBC-2|CP011392.1_prot_AKG53991.1_1298	Dehalogenimonas_formicexedens_NSZ-14|WP_145925566.1	Dehalogenimonas_alkenigignens_IP3-3|WP_186007567.1	Dehalogenimonas_WBC-2|CP011392.1_prot_AKG52870.1_177
Dehalogenimonas_etheniformans_GP|WP_102330785.1	Dehalogenimonas_alkenigignens_BRE15M|WP_116632923.1	Dehalogenimonas_WBC-2|CP011392.1_prot_AKG52895.1_202	Dehalogenimonas_alkenigignens_4OHTPN|WP_353715127.1	Dehalogenimonas_W|WP_338739283.1	Dehalogenimonas_THU2|WP_347001130.1	Dehalogenimonas_alkenigignens_IP3-3|WP_058437644.1	Dehalogenimonas_etheniformans_GP|WP_102331843.1	Dehalogenimonas_formicexedens_NSZ-14|WP_076003594.1	Dehalogenimonas_THU2|WP_346999385.1	Dehalogenimonas_WBC-2|CP011392.1_prot_AKG53067.1_374
Dehalogenimonas_etheniformans_GP|WP_102331835.1	Dehalogenimonas_alkenigignens_BRE15M|WP_058439958.1	Dehalogenimonas_WBC-2|CP011392.1_prot_AKG53730.1_1037	Dehalogenimonas_alkenigignens_4OHTPN|WP_353715215.1	Dehalogenimonas_W|WP_338737311.1	Dehalogenimonas_THU2|WP_346999974.1	Dehalogenimonas_alkenigignens_IP3-3|WP_058439958.1	Dehalogenimonas_formicexedens_NSZ-14|WP_076003599.1	Dehalogenimonas_alkenigignens_BRE15M|WP_116632676.1	Dehalogenimonas_alkenigignens_4OHTPN|WP_353714083.1	Dehalogenimonas_alkenigignens_IP3-3|WP_058439653.1
Dehalogenimonas_etheniformans_GP|WP_102331162.1	Dehalogenimonas_alkenigignens_BRE15M|WP_083496429.1	Dehalogenimonas_WBC-2|CP011392.1_prot_AKG54157.1_1464	Dehalogenimonas_alkenigignens_4OHTPN|WP_353715325.1	Dehalogenimonas_W|WP_338737059.1	Dehalogenimonas_THU2|WP_347000293.1	Dehalogenimonas_alkenigignens_IP3-3|WP_083496429.1	Dehalogenimonas_formicexedens_NSZ-14|WP_076003617.1	Dehalogenimonas_formicexedens_NSZ-14|WP_076003490.1	Dehalogenimonas_alkenigignens_4OHTPN|WP_353715342.1	Dehalogenimonas_THU2|WP_347000644.1
Dehalogenimonas_etheniformans_GP|WP_102331721.1	Dehalogenimonas_alkenigignens_BRE15M|WP_058438806.1	Dehalogenimonas_alkenigignens_4OHTPN|WP_353714583.1	Dehalogenimonas_THU2|WP_347001216.1	Dehalogenimonas_alkenigignens_IP3-3|WP_058438806.1	Dehalogenimonas_formicexedens_NSZ-14|WP_076004521.1	Dehalogenimonas_etheniformans_GP|WP_102329972.1	Dehalogenimonas_WBC-2|CP011392.1_prot_AKG53930.1_1237	Dehalogenimonas_W|WP_338737043.1	Dehalogenimonas_THU2|WP_347000628.1	Dehalogenimonas_formicexedens_NSZ-14|WP_076004402.1
Dehalogenimonas_etheniformans_GP|WP_190259893.1	Dehalogenimonas_etheniformans_GP|WP_190259865.1	Dehalogenimonas_formicexedens_NSZ-14|WP_076004803.1	Dehalogenimonas_formicexedens_NSZ-14|WP_076003559.1	Dehalogenimonas_WBC-2|CP011392.1_prot_AKG52820.1_127	Dehalogenimonas_alkenigignens_BRE15M|WP_116633140.1	Dehalogenimonas_alkenigignens_4OHTPN|WP_353714531.1	Dehalogenimonas_W|WP_338736689.1	Dehalogenimonas_THU2|WP_346999422.1	Dehalogenimonas_alkenigignens_IP3-3|WP_058439960.1
Dehalogenimonas_formicexedens_NSZ-14|WP_076003418.1	Dehalogenimonas_formicexedens_NSZ-14|WP_076004628.1	Dehalogenimonas_formicexedens_NSZ-14|WP_058439972.1	Dehalogenimonas_alkenigignens_4OHTPN|WP_353714963.1	Dehalogenimonas_THU2|WP_346999704.1	Dehalogenimonas_alkenigignens_IP3-3|WP_058439972.1	Dehalogenimonas_W|WP_338739172.1	Dehalogenimonas_alkenigignens_IP3-3|WP_058439912.1	Dehalogenimonas_alkenigignens_4OHTPN|WP_353715150.1	Dehalogenimonas_THU2|WP_347001268.1
Dehalogenimonas_formicexedens_NSZ-14|WP_076004639.1	Dehalogenimonas_formicexedens_NSZ-14|WP_076003436.1	Dehalogenimonas_formicexedens_NSZ-14|WP_076004820.1	Dehalogenimonas_alkenigignens_4OHTPN|WP_353714979.1	Dehalogenimonas_THU2|WP_346999722.1	Dehalogenimonas_alkenigignens_IP3-3|WP_058438687.1	Dehalogenimonas_alkenigignens_4OHTPN|WP_353715164.1	Dehalogenimonas_W|WP_338739139.1	Dehalogenimonas_THU2|WP_347001244.1	Dehalogenimonas_alkenigignens_IP3-3|WP_058439901.1
Dehalogenimonas_etheniformans_GP|WP_190259868.1	Dehalogenimonas_WBC-2|CP011392.1_prot_AKG53415.1_722	Dehalogenimonas_W|WP_338737261.1	Dehalogenimonas_THU2|WP_347000049.1	Dehalogenimonas_formicexedens_NSZ-14|WP_076004718.1	Dehalogenimonas_etheniformans_GP|WP_190259835.1	Dehalogenimonas_alkenigignens_BRE15M|WP_116632666.1	Dehalogenimonas_alkenigignens_4OHTPN|WP_353714120.1	Dehalogenimonas_alkenigignens_IP3-3|WP_058439692.1	Dehalogenimonas_formicexedens_NSZ-14|WP_158513468.1
Dehalogenimonas_etheniformans_GP|WP_102331660.1	Dehalogenimonas_WBC-2|CP011392.1_prot_AKG53767.1_1074	Dehalogenimonas_THU2|WP_346999904.1	Dehalogenimonas_formicexedens_NSZ-14|WP_076004623.1	Dehalogenimonas_etheniformans_GP|WP_102331204.1	Dehalogenimonas_W|WP_338737804.1	Dehalogenimonas_THU2|WP_346999813.1	Dehalogenimonas_alkenigignens_BRE15M|WP_058437953.1	Dehalogenimonas_WBC-2|CP011392.1_prot_AKG54073.1_1380	Dehalogenimonas_alkenigignens_IP3-3|WP_058437953.1
Dehalogenimonas_etheniformans_GP|WP_102331818.1	Dehalogenimonas_alkenigignens_BRE15M|WP_058439282.1	Dehalogenimonas_WBC-2|CP011392.1_prot_AKG52702.1_9	Dehalogenimonas_alkenigignens_4OHTPN|WP_353714269.1	Dehalogenimonas_W|WP_338737042.1	Dehalogenimonas_THU2|WP_347000629.1	Dehalogenimonas_alkenigignens_IP3-3|WP_058437849.1	Dehalogenimonas_formicexedens_NSZ-14|WP_076003274.1	Dehalogenimonas_formicexedens_NSZ-14|WP_076003605.1	Dehalogenimonas_alkenigignens_IP3-3|WP_058439282.1
Dehalogenimonas_etheniformans_GP|WP_102330629.1	Dehalogenimonas_alkenigignens_BRE15M|WP_058439195.1	Dehalogenimonas_WBC-2|CP011392.1_prot_AKG53885.1_1192	Dehalogenimonas_alkenigignens_4OHTPN|WP_353714086.1	Dehalogenimonas_W|WP_338736950.1	Dehalogenimonas_THU2|WP_346999872.1	Dehalogenimonas_alkenigignens_IP3-3|WP_058439195.1	Dehalogenimonas_formicexedens_NSZ-14|WP_076003663.1	Dehalogenimonas_alkenigignens_BRE15M|WP_058437977.1	Dehalogenimonas_alkenigignens_IP3-3|WP_058437977.1
Dehalogenimonas_etheniformans_GP|WP_052749520.1	Dehalogenimonas_WBC-2|CP011392.1_prot_AKG53099.1_406	Dehalogenimonas_etheniformans_GP|WP_102330576.1	Dehalogenimonas_alkenigignens_BRE15M|WP_116633206.1	Dehalogenimonas_alkenigignens_4OHTPN|WP_353714998.1	Dehalogenimonas_THU2|WP_346998984.1	Dehalogenimonas_alkenigignens_IP3-3|WP_065128746.1	Dehalogenimonas_formicexedens_NSZ-14|WP_076003562.1	Dehalogenimonas_formicexedens_NSZ-14|WP_065128746.1	Dehalogenimonas_WBC-2|CP011392.1_prot_AKG52962.1_269
Dehalogenimonas_etheniformans_GP|WP_102330619.1	Dehalogenimonas_alkenigignens_BRE15M|WP_058439222.1	Dehalogenimonas_WBC-2|CP011392.1_prot_AKG53131.1_438	Dehalogenimonas_alkenigignens_4OHTPN|WP_353714331.1	Dehalogenimonas_W|WP_338736915.1	Dehalogenimonas_THU2|WP_346999783.1	Dehalogenimonas_alkenigignens_IP3-3|WP_058439222.1	Dehalogenimonas_formicexedens_NSZ-14|WP_076003653.1	Dehalogenimonas_alkenigignens_4OHTPN|WP_353714939.1	Dehalogenimonas_alkenigignens_IP3-3|WP_083496367.1
Dehalogenimonas_etheniformans_GP|WP_102331474.1	Dehalogenimonas_alkenigignens_BRE15M|WP_058438833.1	Dehalogenimonas_WBC-2|CP011392.1_prot_AKG54118.1_1425	Dehalogenimonas_alkenigignens_4OHTPN|WP_353714573.1	Dehalogenimonas_W|WP_338738300.1	Dehalogenimonas_THU2|WP_347000445.1	Dehalogenimonas_alkenigignens_IP3-3|WP_058437899.1	Dehalogenimonas_formicexedens_NSZ-14|WP_076004602.1	Dehalogenimonas_alkenigignens_IP3-3|WP_058438833.1	Dehalogenimonas_formicexedens_NSZ-14|WP_076003608.1
Dehalogenimonas_etheniformans_GP|WP_102331098.1	Dehalogenimonas_formicexedens_NSZ-14|WP_076003705.1	Dehalogenimonas_etheniformans_GP|WP_102330594.1	Dehalogenimonas_alkenigignens_BRE15M|WP_058439295.1	Dehalogenimonas_alkenigignens_4OHTPN|WP_353714249.1	Dehalogenimonas_THU2|WP_346999436.1	Dehalogenimonas_alkenigignens_IP3-3|WP_058439295.1	Dehalogenimonas_formicexedens_NSZ-14|WP_076003474.1	Dehalogenimonas_THU2|WP_346999432.1	Dehalogenimonas_THU2|WP_346999462.1
Dehalogenimonas_etheniformans_GP|WP_102330140.1	Dehalogenimonas_alkenigignens_BRE15M|WP_058439261.1	Dehalogenimonas_alkenigignens_4OHTPN|WP_353714289.1	Dehalogenimonas_THU2|WP_346999223.1	Dehalogenimonas_alkenigignens_IP3-3|WP_058439261.1	Dehalogenimonas_formicexedens_NSZ-14|WP_076004241.1	Dehalogenimonas_etheniformans_GP|WP_102331217.1	Dehalogenimonas_WBC-2|CP011392.1_prot_AKG53952.1_1259	Dehalogenimonas_W|WP_338737023.1	Dehalogenimonas_formicexedens_NSZ-14|WP_076003318.1
Dehalogenimonas_etheniformans_GP|WP_102331005.1	Dehalogenimonas_alkenigignens_BRE15M|WP_116633152.1	Dehalogenimonas_WBC-2|CP011392.1_prot_AKG54285.1_1592	Dehalogenimonas_alkenigignens_4OHTPN|WP_353714818.1	Dehalogenimonas_W|WP_338738595.1	Dehalogenimonas_THU2|WP_347000889.1	Dehalogenimonas_alkenigignens_IP3-3|WP_058438229.1	Dehalogenimonas_formicexedens_NSZ-14|WP_076004903.1	Dehalogenimonas_THU2|WP_347001260.1	Dehalogenimonas_W|WP_338738597.1
Dehalogenimonas_etheniformans_GP|WP_102331813.1	Dehalogenimonas_alkenigignens_BRE15M|WP_058439279.1	Dehalogenimonas_WBC-2|CP011392.1_prot_AKG52708.1_15	Dehalogenimonas_alkenigignens_4OHTPN|WP_353714275.1	Dehalogenimonas_W|WP_338737035.1	Dehalogenimonas_THU2|WP_347000635.1	Dehalogenimonas_alkenigignens_IP3-3|WP_058437859.1	Dehalogenimonas_etheniformans_GP|WP_102331178.1	Dehalogenimonas_formicexedens_NSZ-14|WP_076003278.1	Dehalogenimonas_alkenigignens_IP3-3|WP_058439279.1
Dehalogenimonas_formicexedens_NSZ-14|WP_076003450.1	Dehalogenimonas_alkenigignens_IP3-3|WP_058439890.1	Dehalogenimonas_formicexedens_NSZ-14|WP_225973756.1	Dehalogenimonas_alkenigignens_4OHTPN|WP_353714989.1	Dehalogenimonas_W|WP_338739116.1	Dehalogenimonas_THU2|WP_346999736.1	Dehalogenimonas_alkenigignens_IP3-3|WP_225973756.1	Dehalogenimonas_alkenigignens_4OHTPN|WP_353715174.1	Dehalogenimonas_alkenigignens_IP3-3|WP_244881573.1	Dehalogenimonas_THU2|WP_347000561.1
Dehalogenimonas_formicexedens_NSZ-14|WP_058437579.1	Dehalogenimonas_alkenigignens_4OHTPN|WP_353715010.1	Dehalogenimonas_THU2|WP_347000532.1	Dehalogenimonas_alkenigignens_IP3-3|WP_058437579.1	Dehalogenimonas_formicexedens_NSZ-14|WP_076003412.1	Dehalogenimonas_alkenigignens_BRE15M|WP_116632939.1	Dehalogenimonas_alkenigignens_4OHTPN|WP_353715104.1	Dehalogenimonas_W|WP_338737739.1	Dehalogenimonas_alkenigignens_IP3-3|WP_058437676.1	Dehalogenimonas_THU2|WP_347000536.1
Dehalogenimonas_formicexedens_NSZ-14|WP_076003415.1	Dehalogenimonas_alkenigignens_4OHTPN|WP_353715145.1	Dehalogenimonas_THU2|WP_346999699.1	Dehalogenimonas_formicexedens_NSZ-14|WP_058439969.1	Dehalogenimonas_W|WP_338739180.1	Dehalogenimonas_alkenigignens_IP3-3|WP_058439969.1	Dehalogenimonas_alkenigignens_4OHTPN|WP_353714958.1	Dehalogenimonas_THU2|WP_347001253.1	Dehalogenimonas_alkenigignens_IP3-3|WP_058439915.1	Dehalogenimonas_THU2|WP_338739180.1
Dehalogenimonas_formicexedens_NSZ-14|WP_076003416.1	Dehalogenimonas_W|WP_338739311.1	Dehalogenimonas_THU2|WP_346999700.1	Dehalogenimonas_formicexedens_NSZ-14|WP_058439970.1	Dehalogenimonas_alkenigignens_4OHTPN|WP_353714960.1	Dehalogenimonas_alkenigignens_IP3-3|WP_058439970.1	Dehalogenimonas_alkenigignens_4OHTPN|WP_353715147.1	Dehalogenimonas_alkenigignens_IP3-3|WP_058439914.1	Dehalogenimonas_alkenigignens_IP3-3|WP_058438737.1	Dehalogenimonas_THU2|WP_347001079.1
Dehalogenimonas_etheniformans_GP|WP_102331205.1	Dehalogenimonas_etheniformans_GP|WP_102330905.1	Dehalogenimonas_alkenigignens_BRE15M|WP_058439832.1	Dehalogenimonas_WBC-2|CP011392.1_prot_AKG53897.1_1204	Dehalogenimonas_alkenigignens_4OHTPN|WP_353715307.1	Dehalogenimonas_W|WP_338737803.1	Dehalogenimonas_THU2|WP_346999812.1	Dehalogenimonas_alkenigignens_IP3-3|WP_058439832.1	Dehalogenimonas_formicexedens_NSZ-14|WP_076003304.1
Dehalogenimonas_etheniformans_GP|WP_102330173.1	Dehalogenimonas_etheniformans_GP|WP_102330699.1	Dehalogenimonas_etheniformans_GP|WP_102330014.1	Dehalogenimonas_alkenigignens_4OHTPN|WP_353715015.1	Dehalogenimonas_THU2|WP_347000541.1	Dehalogenimonas_formicexedens_NSZ-14|WP_076004361.1	Dehalogenimonas_alkenigignens_BRE15M|WP_058439810.1	Dehalogenimonas_alkenigignens_4OHTPN|WP_353715329.1	Dehalogenimonas_alkenigignens_IP3-3|WP_058439810.1
Dehalogenimonas_formicexedens_NSZ-14|WP_076003429.1	Dehalogenimonas_formicexedens_NSZ-14|WP_076004633.1	Dehalogenimonas_W|WP_338739154.1	Dehalogenimonas_THU2|WP_338739154.1	Dehalogenimonas_formicexedens_NSZ-14|WP_058439981.1	Dehalogenimonas_alkenigignens_4OHTPN|WP_058438706.1	Dehalogenimonas_THU2|WP_346999714.1	Dehalogenimonas_alkenigignens_IP3-3|WP_058439981.1	Dehalogenimonas_alkenigignens_IP3-3|WP_058438706.1
Dehalogenimonas_formicexedens_NSZ-14|WP_076003441.1	Dehalogenimonas_formicexedens_NSZ-14|WP_076004645.1	Dehalogenimonas_alkenigignens_4OHTPN|WP_353714984.1	Dehalogenimonas_alkenigignens_IP3-3|WP_058438675.1	Dehalogenimonas_formicexedens_NSZ-14|WP_076004826.1	Dehalogenimonas_W|WP_338739126.1	Dehalogenimonas_THU2|WP_346999728.1	Dehalogenimonas_alkenigignens_IP3-3|WP_058439895.1	Dehalogenimonas_THU2|WP_347001238.1
Dehalogenimonas_formicexedens_NSZ-14|WP_076003973.1	Dehalogenimonas_formicexedens_NSZ-14|WP_076003958.1	Dehalogenimonas_etheniformans_GP|WP_162485867.1	Dehalogenimonas_alkenigignens_BRE15M|WP_116632692.1	Dehalogenimonas_WBC-2|CP011392.1_prot_AKG54036.1_1343	Dehalogenimonas_alkenigignens_4OHTPN|WP_353713995.1	Dehalogenimonas_W|WP_338737365.1	Dehalogenimonas_THU2|WP_346999612.1	Dehalogenimonas_alkenigignens_IP3-3|WP_058439562.1
Dehalogenimonas_formicexedens_NSZ-14|WP_076003972.1	Dehalogenimonas_formicexedens_NSZ-14|WP_099092353.1	Dehalogenimonas_etheniformans_GP|WP_102330414.1	Dehalogenimonas_alkenigignens_BRE15M|WP_058439567.1	Dehalogenimonas_WBC-2|CP011392.1_prot_AKG54026.1_1333	Dehalogenimonas_alkenigignens_4OHTPN|WP_353715368.1	Dehalogenimonas_W|WP_338737444.1	Dehalogenimonas_THU2|WP_346999620.1	Dehalogenimonas_alkenigignens_IP3-3|WP_058439567.1
Dehalogenimonas_etheniformans_GP|WP_102330249.1	Dehalogenimonas_alkenigignens_BRE15M|WP_065128677.1	Dehalogenimonas_WBC-2|CP011392.1_prot_AKG53519.1_826	Dehalogenimonas_alkenigignens_4OHTPN|WP_353714707.1	Dehalogenimonas_THU2|WP_346999031.1	Dehalogenimonas_alkenigignens_IP3-3|WP_065128677.1	Dehalogenimonas_formicexedens_NSZ-14|WP_076004164.1	Dehalogenimonas_THU2|WP_346999296.1	Dehalogenimonas_alkenigignens_IP3-3|WP_065128659.1
Dehalogenimonas_etheniformans_GP|WP_226846917.1	Dehalogenimonas_alkenigignens_BRE15M|WP_058439281.1	Dehalogenimonas_WBC-2|CP011392.1_prot_AKG52706.1_13	Dehalogenimonas_alkenigignens_4OHTPN|WP_353714273.1	Dehalogenimonas_W|WP_338737037.1	Dehalogenimonas_THU2|WP_347000633.1	Dehalogenimonas_alkenigignens_IP3-3|WP_058437857.1	Dehalogenimonas_formicexedens_NSZ-14|WP_076003273.1	Dehalogenimonas_alkenigignens_IP3-3|WP_058439281.1
Dehalogenimonas_etheniformans_GP|WP_102331548.1	Dehalogenimonas_alkenigignens_4OHTPN|WP_353713744.1	Dehalogenimonas_W|WP_338737161.1	Dehalogenimonas_THU2|WP_347000844.1	Dehalogenimonas_formicexedens_NSZ-14|WP_076004782.1	Dehalogenimonas_etheniformans_GP|WP_162485928.1	Dehalogenimonas_alkenigignens_BRE15M|WP_058439054.1	Dehalogenimonas_WBC-2|CP011392.1_prot_AKG53774.1_1081	Dehalogenimonas_alkenigignens_IP3-3|WP_058439054.1
Dehalogenimonas_etheniformans_GP|WP_162485853.1	Dehalogenimonas_alkenigignens_BRE15M|WP_058439370.1	Dehalogenimonas_WBC-2|CP011392.1_prot_AKG53761.1_1068	Dehalogenimonas_alkenigignens_4OHTPN|WP_353713777.1	Dehalogenimonas_W|WP_338737196.1	Dehalogenimonas_THU2|WP_347000829.1	Dehalogenimonas_alkenigignens_IP3-3|WP_058439370.1	Dehalogenimonas_formicexedens_NSZ-14|WP_076004193.1	Dehalogenimonas_THU2|WP_347000830.1
Dehalogenimonas_etheniformans_GP|WP_102331786.1	Dehalogenimonas_alkenigignens_BRE15M|WP_240608290.1	Dehalogenimonas_WBC-2|CP011392.1_prot_AKG52980.1_287	Dehalogenimonas_alkenigignens_4OHTPN|WP_353715050.1	Dehalogenimonas_W|WP_338738381.1	Dehalogenimonas_alkenigignens_IP3-3|WP_244881563.1	Dehalogenimonas_formicexedens_NSZ-14|WP_225973668.1	Dehalogenimonas_etheniformans_GP|WP_226846727.1	Dehalogenimonas_formicexedens_NSZ-14|WP_225973669.1
Dehalogenimonas_etheniformans_GP|WP_102330069.1	Dehalogenimonas_alkenigignens_4OHTPN|WP_353715016.1	Dehalogenimonas_THU2|WP_347000542.1	Dehalogenimonas_etheniformans_GP|WP_162485825.1	Dehalogenimonas_formicexedens_NSZ-14|WP_076004358.1	Dehalogenimonas_etheniformans_GP|WP_102330701.1	Dehalogenimonas_alkenigignens_BRE15M|WP_058439812.1	Dehalogenimonas_alkenigignens_4OHTPN|WP_353715327.1	Dehalogenimonas_alkenigignens_IP3-3|WP_058439812.1
Dehalogenimonas_etheniformans_GP|WP_102330745.1	Dehalogenimonas_alkenigignens_BRE15M|WP_058439714.1	Dehalogenimonas_WBC-2|CP011392.1_prot_AKG53392.1_699	Dehalogenimonas_alkenigignens_4OHTPN|WP_353714140.1	Dehalogenimonas_W|WP_338737240.1	Dehalogenimonas_THU2|WP_347001086.1	Dehalogenimonas_alkenigignens_IP3-3|WP_058439714.1	Dehalogenimonas_formicexedens_NSZ-14|WP_076003754.1	Dehalogenimonas_alkenigignens_4OHTPN|WP_353714143.1
Dehalogenimonas_etheniformans_GP|WP_102330257.1	Dehalogenimonas_alkenigignens_BRE15M|WP_165802711.1	Dehalogenimonas_WBC-2|CP011392.1_prot_AKG53045.1_352	Dehalogenimonas_alkenigignens_4OHTPN|WP_353714019.1	Dehalogenimonas_W|WP_338737233.1	Dehalogenimonas_THU2|WP_347001151.1	Dehalogenimonas_alkenigignens_IP3-3|WP_165802711.1	Dehalogenimonas_formicexedens_NSZ-14|WP_076004139.1	Dehalogenimonas_WBC-2|CP011392.1_prot_AKG53431.1_738
Dehalogenimonas_etheniformans_GP|WP_226846667.1	Dehalogenimonas_alkenigignens_BRE15M|WP_116632686.1	Dehalogenimonas_WBC-2|CP011392.1_prot_AKG53044.1_351	Dehalogenimonas_alkenigignens_4OHTPN|WP_353714020.1	Dehalogenimonas_W|WP_338737234.1	Dehalogenimonas_THU2|WP_347001152.1	Dehalogenimonas_alkenigignens_IP3-3|WP_058439586.1	Dehalogenimonas_formicexedens_NSZ-14|WP_083635370.1	Dehalogenimonas_WBC-2|CP011392.1_prot_AKG53432.1_739
Dehalogenimonas_etheniformans_GP|WP_162485839.1	Dehalogenimonas_alkenigignens_4OHTPN|WP_353714361.1	Dehalogenimonas_alkenigignens_IP3-3|WP_058439190.1	Dehalogenimonas_formicexedens_NSZ-14|WP_076004292.1	Dehalogenimonas_alkenigignens_BRE15M|WP_165802733.1	Dehalogenimonas_W|WP_338738337.1	Dehalogenimonas_THU2|WP_347001040.1	Dehalogenimonas_WBC-2|CP011392.1_prot_AKG54142.1_1449	Dehalogenimonas_WBC-2|CP011392.1_prot_AKG54136.1_1443
Dehalogenimonas_etheniformans_GP|WP_102330228.1	Dehalogenimonas_alkenigignens_BRE15M|WP_058438872.1	Dehalogenimonas_WBC-2|CP011392.1_prot_AKG52915.1_222	Dehalogenimonas_alkenigignens_4OHTPN|WP_353714544.1	Dehalogenimonas_W|WP_338736996.1	Dehalogenimonas_THU2|WP_346999188.1	Dehalogenimonas_alkenigignens_IP3-3|WP_058438872.1	Dehalogenimonas_formicexedens_NSZ-14|WP_145925538.1	Dehalogenimonas_formicexedens_NSZ-14|WP_076004182.1
Dehalogenimonas_etheniformans_GP|WP_102330225.1	Dehalogenimonas_alkenigignens_BRE15M|WP_065128859.1	Dehalogenimonas_WBC-2|CP011392.1_prot_AKG53413.1_720	Dehalogenimonas_alkenigignens_4OHTPN|WP_353714118.1	Dehalogenimonas_W|WP_338737259.1	Dehalogenimonas_THU2|WP_347001134.1	Dehalogenimonas_alkenigignens_IP3-3|WP_065128859.1	Dehalogenimonas_formicexedens_NSZ-14|WP_076004185.1	Dehalogenimonas_formicexedens_NSZ-14|WP_076004735.1
Dehalogenimonas_etheniformans_GP|WP_102331473.1	Dehalogenimonas_alkenigignens_BRE15M|WP_058438827.1	Dehalogenimonas_WBC-2|CP011392.1_prot_AKG54119.1_1426	Dehalogenimonas_alkenigignens_4OHTPN|WP_353714574.1	Dehalogenimonas_W|WP_338738298.1	Dehalogenimonas_THU2|WP_347000447.1	Dehalogenimonas_alkenigignens_IP3-3|WP_065128779.1	Dehalogenimonas_alkenigignens_IP3-3|WP_058438827.1	Dehalogenimonas_formicexedens_NSZ-14|WP_076004601.1
Dehalogenimonas_etheniformans_GP|WP_102330885.1	Dehalogenimonas_alkenigignens_BRE15M|WP_058438401.1	Dehalogenimonas_WBC-2|CP011392.1_prot_AKG54403.1_1710	Dehalogenimonas_alkenigignens_4OHTPN|WP_353714941.1	Dehalogenimonas_W|WP_338738825.1	Dehalogenimonas_THU2|WP_347000681.1	Dehalogenimonas_alkenigignens_IP3-3|WP_058438401.1	Dehalogenimonas_formicexedens_NSZ-14|WP_076005001.1	Dehalogenimonas_alkenigignens_4OHTPN|WP_353714722.1
Dehalogenimonas_etheniformans_GP|WP_102330281.1	Dehalogenimonas_alkenigignens_BRE15M|WP_116632732.1	Dehalogenimonas_WBC-2|CP011392.1_prot_AKG53362.1_669	Dehalogenimonas_alkenigignens_4OHTPN|WP_353713807.1	Dehalogenimonas_W|WP_338737893.1	Dehalogenimonas_THU2|WP_347000753.1	Dehalogenimonas_alkenigignens_IP3-3|WP_058439392.1	Dehalogenimonas_formicexedens_NSZ-14|WP_076004085.1	Dehalogenimonas_alkenigignens_4OHTPN|WP_353715205.1
Dehalogenimonas_etheniformans_GP|WP_102330744.1	Dehalogenimonas_alkenigignens_BRE15M|WP_058439715.1	Dehalogenimonas_WBC-2|CP011392.1_prot_AKG53391.1_698	Dehalogenimonas_alkenigignens_4OHTPN|WP_353714141.1	Dehalogenimonas_W|WP_338737239.1	Dehalogenimonas_THU2|WP_347001085.1	Dehalogenimonas_alkenigignens_IP3-3|WP_058439715.1	Dehalogenimonas_formicexedens_NSZ-14|WP_076003753.1	Dehalogenimonas_alkenigignens_4OHTPN|WP_353714144.1
Dehalogenimonas_formicexedens_NSZ-14|WP_058439967.1	Dehalogenimonas_W|WP_338739184.1	Dehalogenimonas_THU2|WP_347001078.1	Dehalogenimonas_alkenigignens_IP3-3|WP_058439967.1	Dehalogenimonas_formicexedens_NSZ-14|WP_076003413.1	Dehalogenimonas_alkenigignens_4OHTPN|WP_353714956.1	Dehalogenimonas_THU2|WP_346999697.1	Dehalogenimonas_alkenigignens_4OHTPN|WP_353715143.1	Dehalogenimonas_THU2|WP_347001259.1
Dehalogenimonas_formicexedens_NSZ-14|WP_076004649.1	Dehalogenimonas_W|WP_338739118.1	Dehalogenimonas_formicexedens_NSZ-14|WP_058437521.1	Dehalogenimonas_alkenigignens_4OHTPN|WP_353715173.1	Dehalogenimonas_THU2|WP_346999734.1	Dehalogenimonas_alkenigignens_IP3-3|WP_058437521.1	Dehalogenimonas_alkenigignens_4OHTPN|WP_353714988.1	Dehalogenimonas_alkenigignens_IP3-3|WP_058439891.1	Dehalogenimonas_alkenigignens_IP3-3|WP_058438658.1
Dehalogenimonas_etheniformans_GP|WP_102330166.1	Dehalogenimonas_etheniformans_GP|WP_226846721.1	Dehalogenimonas_alkenigignens_4OHTPN|WP_353714594.1	Dehalogenimonas_alkenigignens_IP3-3|WP_058438785.1	Dehalogenimonas_alkenigignens_BRE15M|WP_240608250.1	Dehalogenimonas_W|WP_338736675.1	Dehalogenimonas_THU2|WP_347001049.1	Dehalogenimonas_formicexedens_NSZ-14|WP_076004534.1
Dehalogenimonas_etheniformans_GP|WP_102331433.1	Dehalogenimonas_etheniformans_GP|WP_102331411.1	Dehalogenimonas_etheniformans_GP|WP_102331413.1	Dehalogenimonas_etheniformans_GP|WP_102331432.1	Dehalogenimonas_etheniformans_GP|WP_102331464.1	Dehalogenimonas_etheniformans_GP|WP_102331873.1	Dehalogenimonas_etheniformans_GP|WP_102331877.1	Dehalogenimonas_etheniformans_GP|WP_102331878.1
Dehalogenimonas_formicexedens_NSZ-14|WP_192846592.1	Dehalogenimonas_formicexedens_NSZ-14|WP_192846586.1	Dehalogenimonas_formicexedens_NSZ-14|WP_192846596.1	Dehalogenimonas_W|WP_338737737.1	Dehalogenimonas_THU2|WP_347000531.1	Dehalogenimonas_alkenigignens_BRE15M|WP_165802761.1	Dehalogenimonas_alkenigignens_4OHTPN|WP_165802761.1	Dehalogenimonas_alkenigignens_IP3-3|WP_165802761.1
Dehalogenimonas_formicexedens_NSZ-14|WP_076003430.1	Dehalogenimonas_formicexedens_NSZ-14|WP_076004634.1	Dehalogenimonas_formicexedens_NSZ-14|WP_058439982.1	Dehalogenimonas_alkenigignens_4OHTPN|WP_353714972.1	Dehalogenimonas_alkenigignens_IP3-3|WP_058439982.1	Dehalogenimonas_W|WP_338739152.1	Dehalogenimonas_THU2|WP_338739152.1	Dehalogenimonas_alkenigignens_IP3-3|WP_058438703.1
Dehalogenimonas_formicexedens_NSZ-14|WP_076004532.1	Dehalogenimonas_formicexedens_NSZ-14|WP_076003487.1	Dehalogenimonas_etheniformans_GP|WP_102331732.1	Dehalogenimonas_alkenigignens_BRE15M|WP_065128687.1	Dehalogenimonas_W|WP_338736679.1	Dehalogenimonas_THU2|WP_346999464.1	Dehalogenimonas_alkenigignens_IP3-3|WP_065128687.1	Dehalogenimonas_W|WP_338736678.1
Dehalogenimonas_formicexedens_NSZ-14|WP_076003971.1	Dehalogenimonas_formicexedens_NSZ-14|WP_225973732.1	Dehalogenimonas_etheniformans_GP|WP_102330415.1	Dehalogenimonas_alkenigignens_BRE15M|WP_058439568.1	Dehalogenimonas_alkenigignens_4OHTPN|WP_353714001.1	Dehalogenimonas_W|WP_338737443.1	Dehalogenimonas_THU2|WP_346999621.1	Dehalogenimonas_alkenigignens_IP3-3|WP_058439568.1
Dehalogenimonas_formicexedens_NSZ-14|WP_076003419.1	Dehalogenimonas_formicexedens_NSZ-14|WP_145925560.1	Dehalogenimonas_alkenigignens_4OHTPN|WP_353714964.1	Dehalogenimonas_W|WP_338739170.1	Dehalogenimonas_alkenigignens_IP3-3|WP_083496332.1	Dehalogenimonas_THU2|WP_347001269.1	Dehalogenimonas_THU2|WP_347001264.1	Dehalogenimonas_alkenigignens_IP3-3|WP_144437106.1
Dehalogenimonas_etheniformans_GP|WP_102330553.1	Dehalogenimonas_alkenigignens_BRE15M|WP_058439424.1	Dehalogenimonas_WBC-2|CP011392.1_prot_AKG53648.1_955	Dehalogenimonas_alkenigignens_4OHTPN|WP_353713843.1	Dehalogenimonas_W|WP_338737331.1	Dehalogenimonas_THU2|WP_347000392.1	Dehalogenimonas_alkenigignens_IP3-3|WP_058439424.1	Dehalogenimonas_formicexedens_NSZ-14|WP_076004055.1
Dehalogenimonas_etheniformans_GP|WP_102330255.1	Dehalogenimonas_alkenigignens_BRE15M|WP_116633199.1	Dehalogenimonas_WBC-2|CP011392.1_prot_AKG54125.1_1432	Dehalogenimonas_alkenigignens_4OHTPN|WP_353715316.1	Dehalogenimonas_W|WP_338736900.1	Dehalogenimonas_THU2|WP_346999674.1	Dehalogenimonas_alkenigignens_IP3-3|WP_058439823.1	Dehalogenimonas_formicexedens_NSZ-14|WP_076004158.1
Dehalogenimonas_etheniformans_GP|WP_102330118.1	Dehalogenimonas_alkenigignens_BRE15M|WP_058439240.1	Dehalogenimonas_WBC-2|CP011392.1_prot_AKG53975.1_1282	Dehalogenimonas_alkenigignens_4OHTPN|WP_353714312.1	Dehalogenimonas_W|WP_338736998.1	Dehalogenimonas_THU2|WP_346999189.1	Dehalogenimonas_alkenigignens_IP3-3|WP_058439240.1	Dehalogenimonas_formicexedens_NSZ-14|WP_145925539.1
Dehalogenimonas_etheniformans_GP|WP_102330333.1	Dehalogenimonas_alkenigignens_BRE15M|WP_058439663.1	Dehalogenimonas_WBC-2|CP011392.1_prot_AKG53745.1_1052	Dehalogenimonas_alkenigignens_4OHTPN|WP_353714095.1	Dehalogenimonas_W|WP_338737291.1	Dehalogenimonas_THU2|WP_346999952.1	Dehalogenimonas_alkenigignens_IP3-3|WP_058439663.1	Dehalogenimonas_formicexedens_NSZ-14|WP_076004034.1
Dehalogenimonas_etheniformans_GP|WP_102330221.1	Dehalogenimonas_alkenigignens_BRE15M|WP_083496377.1	Dehalogenimonas_WBC-2|CP011392.1_prot_AKG53765.1_1072	Dehalogenimonas_alkenigignens_4OHTPN|WP_353713781.1	Dehalogenimonas_W|WP_338737201.1	Dehalogenimonas_THU2|WP_347000834.1	Dehalogenimonas_alkenigignens_IP3-3|WP_083496377.1	Dehalogenimonas_formicexedens_NSZ-14|WP_076004190.1
Dehalogenimonas_etheniformans_GP|WP_102330322.1	Dehalogenimonas_alkenigignens_BRE15M|WP_058440069.1	Dehalogenimonas_WBC-2|CP011392.1_prot_AKG53617.1_924	Dehalogenimonas_alkenigignens_4OHTPN|WP_353713855.1	Dehalogenimonas_W|WP_338737532.1	Dehalogenimonas_THU2|WP_347000145.1	Dehalogenimonas_alkenigignens_IP3-3|WP_058440069.1	Dehalogenimonas_formicexedens_NSZ-14|WP_083635361.1
Dehalogenimonas_etheniformans_GP|WP_102330385.1	Dehalogenimonas_alkenigignens_BRE15M|WP_116632695.1	Dehalogenimonas_WBC-2|CP011392.1_prot_AKG54060.1_1367	Dehalogenimonas_alkenigignens_4OHTPN|WP_353713968.1	Dehalogenimonas_W|WP_338739358.1	Dehalogenimonas_THU2|WP_346999579.1	Dehalogenimonas_alkenigignens_IP3-3|WP_058439539.1	Dehalogenimonas_formicexedens_NSZ-14|WP_257787731.1
Dehalogenimonas_etheniformans_GP|WP_102330365.1	Dehalogenimonas_alkenigignens_BRE15M|WP_065128724.1	Dehalogenimonas_WBC-2|CP011392.1_prot_AKG53712.1_1019	Dehalogenimonas_alkenigignens_4OHTPN|WP_353715361.1	Dehalogenimonas_W|WP_338737561.1	Dehalogenimonas_THU2|WP_347000009.1	Dehalogenimonas_alkenigignens_IP3-3|WP_065128724.1	Dehalogenimonas_formicexedens_NSZ-14|WP_076004009.1
Dehalogenimonas_etheniformans_GP|WP_102330317.1	Dehalogenimonas_alkenigignens_BRE15M|WP_058439430.1	Dehalogenimonas_WBC-2|CP011392.1_prot_AKG53622.1_929	Dehalogenimonas_alkenigignens_4OHTPN|WP_353713850.1	Dehalogenimonas_W|WP_338737536.1	Dehalogenimonas_THU2|WP_347000135.1	Dehalogenimonas_alkenigignens_IP3-3|WP_058439430.1	Dehalogenimonas_formicexedens_NSZ-14|WP_076004048.1
Dehalogenimonas_etheniformans_GP|WP_102330526.1	Dehalogenimonas_alkenigignens_BRE15M|WP_116633112.1	Dehalogenimonas_WBC-2|CP011392.1_prot_AKG53837.1_1144	Dehalogenimonas_alkenigignens_4OHTPN|WP_353715234.1	Dehalogenimonas_W|WP_338737635.1	Dehalogenimonas_THU2|WP_347000867.1	Dehalogenimonas_alkenigignens_IP3-3|WP_058440123.1	Dehalogenimonas_formicexedens_NSZ-14|WP_076004394.1
Dehalogenimonas_etheniformans_GP|WP_102330330.1	Dehalogenimonas_alkenigignens_BRE15M|WP_116632669.1	Dehalogenimonas_WBC-2|CP011392.1_prot_AKG54019.1_1326	Dehalogenimonas_alkenigignens_4OHTPN|WP_353714100.1	Dehalogenimonas_W|WP_338737437.1	Dehalogenimonas_THU2|WP_346999628.1	Dehalogenimonas_alkenigignens_IP3-3|WP_058439667.1	Dehalogenimonas_formicexedens_NSZ-14|WP_076004038.1
Dehalogenimonas_etheniformans_GP|WP_102330501.1	Dehalogenimonas_alkenigignens_BRE15M|WP_116632718.1	Dehalogenimonas_WBC-2|CP011392.1_prot_AKG53643.1_950	Dehalogenimonas_alkenigignens_4OHTPN|WP_353713912.1	Dehalogenimonas_W|WP_338737265.1	Dehalogenimonas_THU2|WP_347000397.1	Dehalogenimonas_alkenigignens_IP3-3|WP_058439485.1	Dehalogenimonas_formicexedens_NSZ-14|WP_145925526.1
Dehalogenimonas_etheniformans_GP|WP_102331578.1	Dehalogenimonas_alkenigignens_BRE15M|WP_058439067.1	Dehalogenimonas_WBC-2|CP011392.1_prot_AKG54105.1_1412	Dehalogenimonas_alkenigignens_4OHTPN|WP_353714459.1	Dehalogenimonas_W|WP_338738166.1	Dehalogenimonas_THU2|WP_346999019.1	Dehalogenimonas_alkenigignens_IP3-3|WP_058439067.1	Dehalogenimonas_formicexedens_NSZ-14|WP_225973676.1
Dehalogenimonas_etheniformans_GP|WP_102330376.1	Dehalogenimonas_alkenigignens_BRE15M|WP_058439531.1	Dehalogenimonas_WBC-2|CP011392.1_prot_AKG54082.1_1389	Dehalogenimonas_alkenigignens_4OHTPN|WP_353713960.1	Dehalogenimonas_W|WP_338737337.1	Dehalogenimonas_THU2|WP_346999564.1	Dehalogenimonas_alkenigignens_IP3-3|WP_058439531.1	Dehalogenimonas_formicexedens_NSZ-14|WP_076003994.1
Dehalogenimonas_etheniformans_GP|WP_102330468.1	Dehalogenimonas_alkenigignens_BRE15M|WP_058439515.1	Dehalogenimonas_WBC-2|CP011392.1_prot_AKG53695.1_1002	Dehalogenimonas_alkenigignens_4OHTPN|WP_353713943.1	Dehalogenimonas_W|WP_338737491.1	Dehalogenimonas_THU2|WP_347000082.1	Dehalogenimonas_alkenigignens_IP3-3|WP_058439515.1	Dehalogenimonas_formicexedens_NSZ-14|WP_076004101.1
Dehalogenimonas_etheniformans_GP|WP_102331520.1	Dehalogenimonas_alkenigignens_BRE15M|WP_058439104.1	Dehalogenimonas_WBC-2|CP011392.1_prot_AKG53062.1_369	Dehalogenimonas_alkenigignens_4OHTPN|WP_353714442.1	Dehalogenimonas_W|WP_338738131.1	Dehalogenimonas_THU2|WP_346999049.1	Dehalogenimonas_alkenigignens_IP3-3|WP_058439104.1	Dehalogenimonas_formicexedens_NSZ-14|WP_076004764.1
Dehalogenimonas_etheniformans_GP|WP_102331773.1	Dehalogenimonas_alkenigignens_BRE15M|WP_058437735.1	Dehalogenimonas_WBC-2|CP011392.1_prot_AKG54150.1_1457	Dehalogenimonas_alkenigignens_4OHTPN|WP_353715074.1	Dehalogenimonas_W|WP_338738354.1	Dehalogenimonas_THU2|WP_347001029.1	Dehalogenimonas_alkenigignens_IP3-3|WP_058437735.1	Dehalogenimonas_formicexedens_NSZ-14|WP_076004574.1
Dehalogenimonas_etheniformans_GP|WP_102331243.1	Dehalogenimonas_alkenigignens_BRE15M|WP_116633090.1	Dehalogenimonas_WBC-2|CP011392.1_prot_AKG53048.1_355	Dehalogenimonas_alkenigignens_4OHTPN|WP_353715254.1	Dehalogenimonas_W|WP_338738161.1	Dehalogenimonas_THU2|WP_346999033.1	Dehalogenimonas_alkenigignens_IP3-3|WP_058439921.1	Dehalogenimonas_formicexedens_NSZ-14|WP_076003342.1
Dehalogenimonas_etheniformans_GP|WP_102330940.1	Dehalogenimonas_alkenigignens_BRE15M|WP_058438378.1	Dehalogenimonas_WBC-2|CP011392.1_prot_AKG52741.1_48	Dehalogenimonas_alkenigignens_4OHTPN|WP_058438378.1	Dehalogenimonas_W|WP_338739217.1	Dehalogenimonas_THU2|WP_347000720.1	Dehalogenimonas_alkenigignens_IP3-3|WP_058438378.1	Dehalogenimonas_formicexedens_NSZ-14|WP_076004962.1
Dehalogenimonas_etheniformans_GP|WP_162485937.1	Dehalogenimonas_alkenigignens_BRE15M|WP_058438332.1	Dehalogenimonas_alkenigignens_4OHTPN|WP_353714763.1	Dehalogenimonas_W|WP_338738919.1	Dehalogenimonas_THU2|WP_347000712.1	Dehalogenimonas_alkenigignens_IP3-3|WP_058438332.1	Dehalogenimonas_formicexedens_NSZ-14|WP_076004956.1	Dehalogenimonas_WBC-2|CP011392.1_prot_AKG52722.1_29
Dehalogenimonas_etheniformans_GP|WP_102330759.1	Dehalogenimonas_alkenigignens_BRE15M|WP_058439690.1	Dehalogenimonas_WBC-2|CP011392.1_prot_AKG53412.1_719	Dehalogenimonas_alkenigignens_4OHTPN|WP_353714117.1	Dehalogenimonas_W|WP_338737258.1	Dehalogenimonas_THU2|WP_347001133.1	Dehalogenimonas_alkenigignens_IP3-3|WP_083496414.1	Dehalogenimonas_formicexedens_NSZ-14|WP_076003768.1
Dehalogenimonas_etheniformans_GP|WP_102331198.1	Dehalogenimonas_alkenigignens_BRE15M|WP_058437797.1	Dehalogenimonas_WBC-2|CP011392.1_prot_AKG52859.1_166	Dehalogenimonas_alkenigignens_4OHTPN|WP_353715036.1	Dehalogenimonas_W|WP_338738311.1	Dehalogenimonas_THU2|WP_347000518.1	Dehalogenimonas_alkenigignens_IP3-3|WP_058437797.1	Dehalogenimonas_formicexedens_NSZ-14|WP_076003298.1
Dehalogenimonas_etheniformans_GP|WP_102330294.1	Dehalogenimonas_alkenigignens_BRE15M|WP_058439404.1	Dehalogenimonas_WBC-2|CP011392.1_prot_AKG53377.1_684	Dehalogenimonas_alkenigignens_4OHTPN|WP_353713820.1	Dehalogenimonas_W|WP_338737576.1	Dehalogenimonas_THU2|WP_347000742.1	Dehalogenimonas_alkenigignens_IP3-3|WP_058439404.1	Dehalogenimonas_formicexedens_NSZ-14|WP_076004071.1
Dehalogenimonas_etheniformans_GP|WP_102330815.1	Dehalogenimonas_alkenigignens_BRE15M|WP_058439619.1	Dehalogenimonas_WBC-2|CP011392.1_prot_AKG53472.1_779	Dehalogenimonas_alkenigignens_4OHTPN|WP_353714051.1	Dehalogenimonas_W|WP_338737403.1	Dehalogenimonas_THU2|WP_347000218.1	Dehalogenimonas_alkenigignens_IP3-3|WP_058439619.1	Dehalogenimonas_formicexedens_NSZ-14|WP_076003822.1
Dehalogenimonas_etheniformans_GP|WP_102330010.1	Dehalogenimonas_alkenigignens_BRE15M|WP_058439140.1	Dehalogenimonas_WBC-2|CP011392.1_prot_AKG53274.1_581	Dehalogenimonas_alkenigignens_4OHTPN|WP_353714408.1	Dehalogenimonas_W|WP_338737176.1	Dehalogenimonas_THU2|WP_347000794.1	Dehalogenimonas_alkenigignens_IP3-3|WP_058439140.1	Dehalogenimonas_formicexedens_NSZ-14|WP_076004362.1
Dehalogenimonas_etheniformans_GP|WP_102330406.1	Dehalogenimonas_alkenigignens_BRE15M|WP_058439559.1	Dehalogenimonas_WBC-2|CP011392.1_prot_AKG54038.1_1345	Dehalogenimonas_alkenigignens_4OHTPN|WP_353713992.1	Dehalogenimonas_W|WP_338737362.1	Dehalogenimonas_THU2|WP_346999608.1	Dehalogenimonas_alkenigignens_IP3-3|WP_058439559.1	Dehalogenimonas_formicexedens_NSZ-14|WP_076003961.1
Dehalogenimonas_etheniformans_GP|WP_102331290.1	Dehalogenimonas_alkenigignens_BRE15M|WP_058438035.1	Dehalogenimonas_WBC-2|CP011392.1_prot_AKG53193.1_500	Dehalogenimonas_alkenigignens_4OHTPN|WP_353714916.1	Dehalogenimonas_W|WP_338738052.1	Dehalogenimonas_THU2|WP_346999143.1	Dehalogenimonas_alkenigignens_IP3-3|WP_058438035.1	Dehalogenimonas_formicexedens_NSZ-14|WP_076003387.1
Dehalogenimonas_etheniformans_GP|WP_102330092.1	Dehalogenimonas_alkenigignens_BRE15M|WP_058439186.1	Dehalogenimonas_WBC-2|CP011392.1_prot_AKG54132.1_1439	Dehalogenimonas_alkenigignens_4OHTPN|WP_353714365.1	Dehalogenimonas_W|WP_338738329.1	Dehalogenimonas_THU2|WP_347001044.1	Dehalogenimonas_alkenigignens_IP3-3|WP_058439186.1	Dehalogenimonas_formicexedens_NSZ-14|WP_076004296.1
Dehalogenimonas_etheniformans_GP|WP_162485901.1	Dehalogenimonas_alkenigignens_BRE15M|WP_058438427.1	Dehalogenimonas_WBC-2|CP011392.1_prot_AKG52834.1_141	Dehalogenimonas_alkenigignens_4OHTPN|WP_353714705.1	Dehalogenimonas_W|WP_338736697.1	Dehalogenimonas_THU2|WP_346999408.1	Dehalogenimonas_alkenigignens_IP3-3|WP_058438427.1	Dehalogenimonas_formicexedens_NSZ-14|WP_158513440.1
Dehalogenimonas_etheniformans_GP|WP_102329991.1	Dehalogenimonas_alkenigignens_BRE15M|WP_058439116.1	Dehalogenimonas_WBC-2|CP011392.1_prot_AKG53831.1_1138	Dehalogenimonas_alkenigignens_4OHTPN|WP_353714435.1	Dehalogenimonas_W|WP_338737619.1	Dehalogenimonas_THU2|WP_347000857.1	Dehalogenimonas_alkenigignens_IP3-3|WP_058439116.1	Dehalogenimonas_formicexedens_NSZ-14|WP_076004381.1
Dehalogenimonas_etheniformans_GP|WP_102331071.1	Dehalogenimonas_alkenigignens_BRE15M|WP_116632946.1	Dehalogenimonas_WBC-2|CP011392.1_prot_AKG54361.1_1668	Dehalogenimonas_alkenigignens_4OHTPN|WP_353715100.1	Dehalogenimonas_W|WP_338738555.1	Dehalogenimonas_THU2|WP_347000954.1	Dehalogenimonas_alkenigignens_IP3-3|WP_058437687.1	Dehalogenimonas_formicexedens_NSZ-14|WP_076004852.1
Dehalogenimonas_etheniformans_GP|WP_102330677.1	Dehalogenimonas_alkenigignens_BRE15M|WP_116633192.1	Dehalogenimonas_WBC-2|CP011392.1_prot_AKG53855.1_1162	Dehalogenimonas_alkenigignens_4OHTPN|WP_353715300.1	Dehalogenimonas_W|WP_338737670.1	Dehalogenimonas_THU2|WP_347000882.1	Dehalogenimonas_alkenigignens_IP3-3|WP_083496431.1	Dehalogenimonas_formicexedens_NSZ-14|WP_083635326.1
Dehalogenimonas_etheniformans_GP|WP_102331245.1	Dehalogenimonas_alkenigignens_BRE15M|WP_058438124.1	Dehalogenimonas_WBC-2|CP011392.1_prot_AKG53150.1_457	Dehalogenimonas_alkenigignens_4OHTPN|WP_353714883.1	Dehalogenimonas_W|WP_338736886.1	Dehalogenimonas_THU2|WP_346999075.1	Dehalogenimonas_alkenigignens_IP3-3|WP_058438124.1	Dehalogenimonas_formicexedens_NSZ-14|WP_076003344.1
Dehalogenimonas_etheniformans_GP|WP_102331638.1	Dehalogenimonas_alkenigignens_BRE15M|WP_058438571.1	Dehalogenimonas_WBC-2|CP011392.1_prot_AKG53037.1_344	Dehalogenimonas_alkenigignens_4OHTPN|WP_353714636.1	Dehalogenimonas_W|WP_338736869.1	Dehalogenimonas_THU2|WP_346999523.1	Dehalogenimonas_alkenigignens_IP3-3|WP_058438571.1	Dehalogenimonas_formicexedens_NSZ-14|WP_076004459.1
Dehalogenimonas_etheniformans_GP|WP_102331852.1	Dehalogenimonas_alkenigignens_BRE15M|WP_116633120.1	Dehalogenimonas_WBC-2|CP011392.1_prot_AKG52818.1_125	Dehalogenimonas_alkenigignens_4OHTPN|WP_353715223.1	Dehalogenimonas_W|WP_338736686.1	Dehalogenimonas_THU2|WP_346999427.1	Dehalogenimonas_alkenigignens_IP3-3|WP_058439953.1	Dehalogenimonas_formicexedens_NSZ-14|WP_076003585.1
Dehalogenimonas_etheniformans_GP|WP_102330219.1	Dehalogenimonas_alkenigignens_BRE15M|WP_083496458.1	Dehalogenimonas_WBC-2|CP011392.1_prot_AKG53763.1_1070	Dehalogenimonas_alkenigignens_4OHTPN|WP_353713779.1	Dehalogenimonas_W|WP_338737199.1	Dehalogenimonas_THU2|WP_347000832.1	Dehalogenimonas_alkenigignens_IP3-3|WP_083496458.1	Dehalogenimonas_formicexedens_NSZ-14|WP_076005085.1
Dehalogenimonas_etheniformans_GP|WP_102331145.1	Dehalogenimonas_alkenigignens_BRE15M|WP_116632876.1	Dehalogenimonas_WBC-2|CP011392.1_prot_AKG52903.1_210	Dehalogenimonas_alkenigignens_4OHTPN|WP_353714677.1	Dehalogenimonas_W|WP_338738758.1	Dehalogenimonas_THU2|WP_346999365.1	Dehalogenimonas_alkenigignens_IP3-3|WP_058438482.1	Dehalogenimonas_formicexedens_NSZ-14|WP_076003248.1
Dehalogenimonas_etheniformans_GP|WP_102331284.1	Dehalogenimonas_alkenigignens_BRE15M|WP_058438047.1	Dehalogenimonas_WBC-2|CP011392.1_prot_AKG53188.1_495	Dehalogenimonas_alkenigignens_4OHTPN|WP_353714911.1	Dehalogenimonas_W|WP_338738064.1	Dehalogenimonas_THU2|WP_346999131.1	Dehalogenimonas_alkenigignens_IP3-3|WP_058438047.1	Dehalogenimonas_formicexedens_NSZ-14|WP_076003381.1
Dehalogenimonas_etheniformans_GP|WP_102330409.1	Dehalogenimonas_alkenigignens_BRE15M|WP_058439563.1	Dehalogenimonas_WBC-2|CP011392.1_prot_AKG54035.1_1342	Dehalogenimonas_alkenigignens_4OHTPN|WP_353713996.1	Dehalogenimonas_W|WP_338737366.1	Dehalogenimonas_THU2|WP_346999613.1	Dehalogenimonas_alkenigignens_IP3-3|WP_058439563.1	Dehalogenimonas_formicexedens_NSZ-14|WP_076003957.1
Dehalogenimonas_etheniformans_GP|WP_102330747.1	Dehalogenimonas_alkenigignens_BRE15M|WP_058439707.1	Dehalogenimonas_WBC-2|CP011392.1_prot_AKG53399.1_706	Dehalogenimonas_alkenigignens_4OHTPN|WP_353714134.1	Dehalogenimonas_W|WP_338737248.1	Dehalogenimonas_THU2|WP_347001095.1	Dehalogenimonas_alkenigignens_IP3-3|WP_058439707.1	Dehalogenimonas_formicexedens_NSZ-14|WP_076003757.1
Dehalogenimonas_etheniformans_GP|WP_226846896.1	Dehalogenimonas_alkenigignens_BRE15M|WP_058439138.1	Dehalogenimonas_WBC-2|CP011392.1_prot_AKG53271.1_578	Dehalogenimonas_alkenigignens_4OHTPN|WP_353714411.1	Dehalogenimonas_W|WP_338737170.1	Dehalogenimonas_THU2|WP_347000797.1	Dehalogenimonas_alkenigignens_IP3-3|WP_058439138.1	Dehalogenimonas_formicexedens_NSZ-14|WP_225973745.1
Dehalogenimonas_etheniformans_GP|WP_102330971.1	Dehalogenimonas_alkenigignens_BRE15M|WP_058438289.1	Dehalogenimonas_WBC-2|CP011392.1_prot_AKG54330.1_1637	Dehalogenimonas_alkenigignens_4OHTPN|WP_353714790.1	Dehalogenimonas_W|WP_338738699.1	Dehalogenimonas_THU2|WP_347000936.1	Dehalogenimonas_alkenigignens_IP3-3|WP_058438289.1	Dehalogenimonas_formicexedens_NSZ-14|WP_076004936.1
Dehalogenimonas_etheniformans_GP|WP_102330391.1	Dehalogenimonas_alkenigignens_BRE15M|WP_058439544.1	Dehalogenimonas_WBC-2|CP011392.1_prot_AKG54053.1_1360	Dehalogenimonas_alkenigignens_4OHTPN|WP_353713975.1	Dehalogenimonas_W|WP_338737348.1	Dehalogenimonas_THU2|WP_346999588.1	Dehalogenimonas_alkenigignens_IP3-3|WP_058439544.1	Dehalogenimonas_formicexedens_NSZ-14|WP_076003978.1
Dehalogenimonas_etheniformans_GP|WP_102330313.1	Dehalogenimonas_alkenigignens_BRE15M|WP_058439426.1	Dehalogenimonas_WBC-2|CP011392.1_prot_AKG53651.1_958	Dehalogenimonas_alkenigignens_4OHTPN|WP_353713845.1	Dehalogenimonas_W|WP_338737429.1	Dehalogenimonas_THU2|WP_347000387.1	Dehalogenimonas_alkenigignens_IP3-3|WP_058439426.1	Dehalogenimonas_formicexedens_NSZ-14|WP_076004053.1
Dehalogenimonas_etheniformans_GP|WP_102331127.1	Dehalogenimonas_alkenigignens_BRE15M|WP_058438408.1	Dehalogenimonas_WBC-2|CP011392.1_prot_AKG52768.1_75	Dehalogenimonas_alkenigignens_4OHTPN|WP_353714718.1	Dehalogenimonas_W|WP_338739220.1	Dehalogenimonas_THU2|WP_347001157.1	Dehalogenimonas_alkenigignens_IP3-3|WP_058438408.1	Dehalogenimonas_formicexedens_NSZ-14|WP_076003226.1
Dehalogenimonas_etheniformans_GP|WP_226846688.1	Dehalogenimonas_alkenigignens_BRE15M|WP_083496341.1	Dehalogenimonas_WBC-2|CP011392.1_prot_AKG53237.1_544	Dehalogenimonas_alkenigignens_4OHTPN|WP_353714486.1	Dehalogenimonas_W|WP_338737601.1	Dehalogenimonas_THU2|WP_347000852.1	Dehalogenimonas_alkenigignens_IP3-3|WP_083496341.1	Dehalogenimonas_formicexedens_NSZ-14|WP_076004388.1
Dehalogenimonas_etheniformans_GP|WP_102331010.1	Dehalogenimonas_alkenigignens_BRE15M|WP_116633157.1	Dehalogenimonas_WBC-2|CP011392.1_prot_AKG54279.1_1586	Dehalogenimonas_alkenigignens_4OHTPN|WP_353714823.1	Dehalogenimonas_W|WP_338738549.1	Dehalogenimonas_THU2|WP_347000483.1	Dehalogenimonas_alkenigignens_IP3-3|WP_058438222.1	Dehalogenimonas_formicexedens_NSZ-14|WP_083635449.1
Dehalogenimonas_etheniformans_GP|WP_226846860.1	Dehalogenimonas_alkenigignens_BRE15M|WP_116632670.1	Dehalogenimonas_WBC-2|CP011392.1_prot_AKG53739.1_1046	Dehalogenimonas_alkenigignens_4OHTPN|WP_353714091.1	Dehalogenimonas_W|WP_338737303.1	Dehalogenimonas_THU2|WP_346999961.1	Dehalogenimonas_alkenigignens_IP3-3|WP_058439659.1	Dehalogenimonas_formicexedens_NSZ-14|WP_225973736.1
Dehalogenimonas_etheniformans_GP|WP_102331861.1	Dehalogenimonas_alkenigignens_BRE15M|WP_116632783.1	Dehalogenimonas_WBC-2|CP011392.1_prot_AKG53266.1_573	Dehalogenimonas_alkenigignens_4OHTPN|WP_353714417.1	Dehalogenimonas_W|WP_338737158.1	Dehalogenimonas_THU2|WP_347000802.1	Dehalogenimonas_alkenigignens_IP3-3|WP_058439133.1	Dehalogenimonas_formicexedens_NSZ-14|WP_076003567.1
Dehalogenimonas_etheniformans_GP|WP_162485842.1	Dehalogenimonas_alkenigignens_BRE15M|WP_058439245.1	Dehalogenimonas_WBC-2|CP011392.1_prot_AKG53969.1_1276	Dehalogenimonas_alkenigignens_4OHTPN|WP_058439245.1	Dehalogenimonas_W|WP_338737005.1	Dehalogenimonas_THU2|WP_346999197.1	Dehalogenimonas_alkenigignens_IP3-3|WP_058439245.1	Dehalogenimonas_formicexedens_NSZ-14|WP_076004259.1
Dehalogenimonas_etheniformans_GP|WP_102330220.1	Dehalogenimonas_alkenigignens_BRE15M|WP_058439372.1	Dehalogenimonas_WBC-2|CP011392.1_prot_AKG53764.1_1071	Dehalogenimonas_alkenigignens_4OHTPN|WP_353713780.1	Dehalogenimonas_W|WP_338737200.1	Dehalogenimonas_THU2|WP_347000833.1	Dehalogenimonas_alkenigignens_IP3-3|WP_058439372.1	Dehalogenimonas_formicexedens_NSZ-14|WP_076004191.1
Dehalogenimonas_etheniformans_GP|WP_102330325.1	Dehalogenimonas_alkenigignens_BRE15M|WP_058439435.1	Dehalogenimonas_WBC-2|CP011392.1_prot_AKG53615.1_922	Dehalogenimonas_alkenigignens_4OHTPN|WP_353713858.1	Dehalogenimonas_W|WP_338737529.1	Dehalogenimonas_THU2|WP_347000149.1	Dehalogenimonas_alkenigignens_IP3-3|WP_058439435.1	Dehalogenimonas_formicexedens_NSZ-14|WP_076004042.1
Dehalogenimonas_etheniformans_GP|WP_226846788.1	Dehalogenimonas_alkenigignens_BRE15M|WP_240608255.1	Dehalogenimonas_WBC-2|CP011392.1_prot_AKG52923.1_230	Dehalogenimonas_alkenigignens_4OHTPN|WP_353714662.1	Dehalogenimonas_W|WP_338736746.1	Dehalogenimonas_THU2|WP_346999349.1	Dehalogenimonas_alkenigignens_IP3-3|WP_058438513.1	Dehalogenimonas_formicexedens_NSZ-14|WP_225973699.1
Dehalogenimonas_etheniformans_GP|WP_102330393.1	Dehalogenimonas_alkenigignens_BRE15M|WP_058439546.1	Dehalogenimonas_WBC-2|CP011392.1_prot_AKG54051.1_1358	Dehalogenimonas_alkenigignens_4OHTPN|WP_353713977.1	Dehalogenimonas_W|WP_338737350.1	Dehalogenimonas_THU2|WP_346999591.1	Dehalogenimonas_alkenigignens_IP3-3|WP_058439546.1	Dehalogenimonas_formicexedens_NSZ-14|WP_076003976.1
Dehalogenimonas_etheniformans_GP|WP_102331770.1	Dehalogenimonas_alkenigignens_BRE15M|WP_338068513.1	Dehalogenimonas_WBC-2|CP011392.1_prot_AKG54147.1_1454	Dehalogenimonas_alkenigignens_4OHTPN|WP_353715071.1	Dehalogenimonas_W|WP_338738351.1	Dehalogenimonas_THU2|WP_347001032.1	Dehalogenimonas_alkenigignens_IP3-3|WP_338032943.1	Dehalogenimonas_formicexedens_NSZ-14|WP_225973667.1
Dehalogenimonas_etheniformans_GP|WP_102330284.1	Dehalogenimonas_alkenigignens_BRE15M|WP_116632731.1	Dehalogenimonas_WBC-2|CP011392.1_prot_AKG53365.1_672	Dehalogenimonas_alkenigignens_4OHTPN|WP_353713810.1	Dehalogenimonas_W|WP_338737887.1	Dehalogenimonas_THU2|WP_347000750.1	Dehalogenimonas_alkenigignens_IP3-3|WP_058439395.1	Dehalogenimonas_formicexedens_NSZ-14|WP_076004082.1
Dehalogenimonas_etheniformans_GP|WP_102330624.1	Dehalogenimonas_alkenigignens_BRE15M|WP_058440042.1	Dehalogenimonas_WBC-2|CP011392.1_prot_AKG53124.1_431	Dehalogenimonas_alkenigignens_4OHTPN|WP_353715386.1	Dehalogenimonas_W|WP_338736925.1	Dehalogenimonas_THU2|WP_347000637.1	Dehalogenimonas_alkenigignens_IP3-3|WP_058440042.1	Dehalogenimonas_formicexedens_NSZ-14|WP_076003658.1
Dehalogenimonas_etheniformans_GP|WP_102331251.1	Dehalogenimonas_alkenigignens_BRE15M|WP_058438112.1	Dehalogenimonas_WBC-2|CP011392.1_prot_AKG53155.1_462	Dehalogenimonas_alkenigignens_4OHTPN|WP_353714889.1	Dehalogenimonas_W|WP_338736893.1	Dehalogenimonas_THU2|WP_346999082.1	Dehalogenimonas_alkenigignens_IP3-3|WP_058438112.1	Dehalogenimonas_formicexedens_NSZ-14|WP_076003349.1
Dehalogenimonas_etheniformans_GP|WP_102331271.1	Dehalogenimonas_alkenigignens_BRE15M|WP_058438078.1	Dehalogenimonas_WBC-2|CP011392.1_prot_AKG53173.1_480	Dehalogenimonas_alkenigignens_4OHTPN|WP_353714900.1	Dehalogenimonas_W|WP_338738093.1	Dehalogenimonas_THU2|WP_346999110.1	Dehalogenimonas_alkenigignens_IP3-3|WP_058438078.1	Dehalogenimonas_formicexedens_NSZ-14|WP_076003366.1
Dehalogenimonas_etheniformans_GP|WP_102330812.1	Dehalogenimonas_alkenigignens_BRE15M|WP_116632682.1	Dehalogenimonas_WBC-2|CP011392.1_prot_AKG53469.1_776	Dehalogenimonas_alkenigignens_4OHTPN|WP_353714054.1	Dehalogenimonas_W|WP_338737406.1	Dehalogenimonas_THU2|WP_347000221.1	Dehalogenimonas_alkenigignens_IP3-3|WP_058439622.1	Dehalogenimonas_formicexedens_NSZ-14|WP_076003819.1
Dehalogenimonas_etheniformans_GP|WP_102330671.1	Dehalogenimonas_alkenigignens_BRE15M|WP_058439842.1	Dehalogenimonas_WBC-2|CP011392.1_prot_AKG53859.1_1166	Dehalogenimonas_alkenigignens_4OHTPN|WP_353715294.1	Dehalogenimonas_W|WP_338737681.1	Dehalogenimonas_THU2|WP_346999923.1	Dehalogenimonas_alkenigignens_IP3-3|WP_058439842.1	Dehalogenimonas_formicexedens_NSZ-14|WP_076003693.1
Dehalogenimonas_etheniformans_GP|WP_102331855.1	Dehalogenimonas_alkenigignens_BRE15M|WP_058439127.1	Dehalogenimonas_WBC-2|CP011392.1_prot_AKG53260.1_567	Dehalogenimonas_alkenigignens_4OHTPN|WP_353714423.1	Dehalogenimonas_W|WP_338737153.1	Dehalogenimonas_THU2|WP_347000807.1	Dehalogenimonas_alkenigignens_IP3-3|WP_058439127.1	Dehalogenimonas_formicexedens_NSZ-14|WP_076003573.1
Dehalogenimonas_etheniformans_GP|WP_102330672.1	Dehalogenimonas_alkenigignens_BRE15M|WP_058439841.1	Dehalogenimonas_WBC-2|CP011392.1_prot_AKG53858.1_1165	Dehalogenimonas_alkenigignens_4OHTPN|WP_353715295.1	Dehalogenimonas_W|WP_338737679.1	Dehalogenimonas_THU2|WP_346999924.1	Dehalogenimonas_alkenigignens_IP3-3|WP_058439841.1	Dehalogenimonas_formicexedens_NSZ-14|WP_076003694.1
Dehalogenimonas_etheniformans_GP|WP_102330193.1	Dehalogenimonas_alkenigignens_BRE15M|WP_058439346.1	Dehalogenimonas_WBC-2|CP011392.1_prot_AKG53904.1_1211	Dehalogenimonas_alkenigignens_4OHTPN|WP_353713751.1	Dehalogenimonas_W|WP_338736994.1	Dehalogenimonas_THU2|WP_347000603.1	Dehalogenimonas_alkenigignens_IP3-3|WP_058439346.1	Dehalogenimonas_formicexedens_NSZ-14|WP_076004219.1
Dehalogenimonas_etheniformans_GP|WP_102330714.1	Dehalogenimonas_alkenigignens_BRE15M|WP_058439738.1	Dehalogenimonas_WBC-2|CP011392.1_prot_AKG53594.1_901	Dehalogenimonas_alkenigignens_4OHTPN|WP_353714170.1	Dehalogenimonas_W|WP_338737128.1	Dehalogenimonas_THU2|WP_347000068.1	Dehalogenimonas_alkenigignens_IP3-3|WP_058439738.1	Dehalogenimonas_formicexedens_NSZ-14|WP_076003728.1
Dehalogenimonas_etheniformans_GP|WP_102330250.1	Dehalogenimonas_alkenigignens_BRE15M|WP_058439827.1	Dehalogenimonas_WBC-2|CP011392.1_prot_AKG53077.1_384	Dehalogenimonas_alkenigignens_4OHTPN|WP_353715355.1	Dehalogenimonas_W|WP_338736876.1	Dehalogenimonas_THU2|WP_346999660.1	Dehalogenimonas_alkenigignens_IP3-3|WP_058439827.1	Dehalogenimonas_formicexedens_NSZ-14|WP_076004163.1
Dehalogenimonas_etheniformans_GP|WP_102329976.1	Dehalogenimonas_alkenigignens_BRE15M|WP_058439945.1	Dehalogenimonas_WBC-2|CP011392.1_prot_AKG53841.1_1148	Dehalogenimonas_alkenigignens_4OHTPN|WP_353715230.1	Dehalogenimonas_W|WP_338737646.1	Dehalogenimonas_THU2|WP_347000871.1	Dehalogenimonas_alkenigignens_IP3-3|WP_244881606.1	Dehalogenimonas_formicexedens_NSZ-14|WP_225973656.1
Dehalogenimonas_etheniformans_GP|WP_102331718.1	Dehalogenimonas_alkenigignens_BRE15M|WP_165802749.1	Dehalogenimonas_WBC-2|CP011392.1_prot_AKG54250.1_1557	Dehalogenimonas_alkenigignens_4OHTPN|WP_353714615.1	Dehalogenimonas_W|WP_338738445.1	Dehalogenimonas_THU2|WP_347001120.1	Dehalogenimonas_alkenigignens_IP3-3|WP_058438755.1	Dehalogenimonas_formicexedens_NSZ-14|WP_076004518.1
Dehalogenimonas_etheniformans_GP|WP_226846673.1	Dehalogenimonas_alkenigignens_BRE15M|WP_240608228.1	Dehalogenimonas_WBC-2|CP011392.1_prot_AKG53953.1_1260	Dehalogenimonas_alkenigignens_4OHTPN|WP_353714290.1	Dehalogenimonas_W|WP_338737022.1	Dehalogenimonas_THU2|WP_346999222.1	Dehalogenimonas_alkenigignens_IP3-3|WP_244881582.1	Dehalogenimonas_formicexedens_NSZ-14|WP_076004242.1
Dehalogenimonas_etheniformans_GP|WP_102330372.1	Dehalogenimonas_alkenigignens_BRE15M|WP_058439458.1	Dehalogenimonas_WBC-2|CP011392.1_prot_AKG53753.1_1060	Dehalogenimonas_alkenigignens_4OHTPN|WP_353713880.1	Dehalogenimonas_W|WP_338737333.1	Dehalogenimonas_THU2|WP_347000822.1	Dehalogenimonas_alkenigignens_IP3-3|WP_058439458.1	Dehalogenimonas_formicexedens_NSZ-14|WP_076003998.1
Dehalogenimonas_etheniformans_GP|WP_102330264.1	Dehalogenimonas_alkenigignens_BRE15M|WP_116632737.1	Dehalogenimonas_WBC-2|CP011392.1_prot_AKG53678.1_985	Dehalogenimonas_alkenigignens_4OHTPN|WP_353713784.1	Dehalogenimonas_W|WP_338737875.1	Dehalogenimonas_THU2|WP_347000303.1	Dehalogenimonas_alkenigignens_IP3-3|WP_058439376.1	Dehalogenimonas_formicexedens_NSZ-14|WP_225973731.1
Dehalogenimonas_etheniformans_GP|WP_102330818.1	Dehalogenimonas_alkenigignens_BRE15M|WP_058439616.1	Dehalogenimonas_WBC-2|CP011392.1_prot_AKG53474.1_781	Dehalogenimonas_alkenigignens_4OHTPN|WP_353714048.1	Dehalogenimonas_W|WP_338737400.1	Dehalogenimonas_THU2|WP_347000213.1	Dehalogenimonas_alkenigignens_IP3-3|WP_058439616.1	Dehalogenimonas_formicexedens_NSZ-14|WP_076003825.1
Dehalogenimonas_etheniformans_GP|WP_102330724.1	Dehalogenimonas_alkenigignens_BRE15M|WP_058439732.1	Dehalogenimonas_WBC-2|CP011392.1_prot_AKG53708.1_1015	Dehalogenimonas_alkenigignens_4OHTPN|WP_353714163.1	Dehalogenimonas_W|WP_338737558.1	Dehalogenimonas_THU2|WP_347000287.1	Dehalogenimonas_alkenigignens_IP3-3|WP_058439732.1	Dehalogenimonas_formicexedens_NSZ-14|WP_076003504.1
Dehalogenimonas_etheniformans_GP|WP_102330937.1	Dehalogenimonas_alkenigignens_BRE15M|WP_058438372.1	Dehalogenimonas_WBC-2|CP011392.1_prot_AKG52744.1_51	Dehalogenimonas_alkenigignens_4OHTPN|WP_058438372.1	Dehalogenimonas_W|WP_338739247.1	Dehalogenimonas_THU2|WP_347000723.1	Dehalogenimonas_alkenigignens_IP3-3|WP_058438372.1	Dehalogenimonas_formicexedens_NSZ-14|WP_076004965.1
Dehalogenimonas_etheniformans_GP|WP_102330751.1	Dehalogenimonas_alkenigignens_BRE15M|WP_116632663.1	Dehalogenimonas_WBC-2|CP011392.1_prot_AKG53405.1_712	Dehalogenimonas_alkenigignens_4OHTPN|WP_353714129.1	Dehalogenimonas_W|WP_338737253.1	Dehalogenimonas_THU2|WP_347001104.1	Dehalogenimonas_alkenigignens_IP3-3|WP_065128738.1	Dehalogenimonas_formicexedens_NSZ-14|WP_076003762.1
Dehalogenimonas_etheniformans_GP|WP_102330396.1	Dehalogenimonas_alkenigignens_BRE15M|WP_083496400.1	Dehalogenimonas_WBC-2|CP011392.1_prot_AKG52879.1_186	Dehalogenimonas_alkenigignens_4OHTPN|WP_353713982.1	Dehalogenimonas_W|WP_338737356.1	Dehalogenimonas_alkenigignens_IP3-3|WP_083496400.1	Dehalogenimonas_formicexedens_NSZ-14|WP_083635481.1	Dehalogenimonas_THU2|WP_346999598.1
Dehalogenimonas_etheniformans_GP|WP_102330805.1	Dehalogenimonas_alkenigignens_BRE15M|WP_058439628.1	Dehalogenimonas_WBC-2|CP011392.1_prot_AKG53462.1_769	Dehalogenimonas_alkenigignens_4OHTPN|WP_353714060.1	Dehalogenimonas_W|WP_338737413.1	Dehalogenimonas_THU2|WP_347000231.1	Dehalogenimonas_alkenigignens_IP3-3|WP_058439628.1	Dehalogenimonas_formicexedens_NSZ-14|WP_076003812.1
Dehalogenimonas_etheniformans_GP|WP_102330071.1	Dehalogenimonas_WBC-2|CP011392.1_prot_AKG54212.1_1519	Dehalogenimonas_alkenigignens_4OHTPN|WP_353715020.1	Dehalogenimonas_THU2|WP_347000546.1	Dehalogenimonas_etheniformans_GP|WP_102330705.1	Dehalogenimonas_alkenigignens_BRE15M|WP_116632850.1	Dehalogenimonas_alkenigignens_4OHTPN|WP_353714629.1	Dehalogenimonas_alkenigignens_IP3-3|WP_058438590.1
Dehalogenimonas_etheniformans_GP|WP_102331523.1	Dehalogenimonas_alkenigignens_BRE15M|WP_116632778.1	Dehalogenimonas_WBC-2|CP011392.1_prot_AKG53059.1_366	Dehalogenimonas_alkenigignens_4OHTPN|WP_353714443.1	Dehalogenimonas_W|WP_338738138.1	Dehalogenimonas_THU2|WP_346999046.1	Dehalogenimonas_alkenigignens_IP3-3|WP_065128693.1	Dehalogenimonas_formicexedens_NSZ-14|WP_076004767.1
Dehalogenimonas_etheniformans_GP|WP_102331502.1	Dehalogenimonas_alkenigignens_BRE15M|WP_058439029.1	Dehalogenimonas_WBC-2|CP011392.1_prot_AKG53892.1_1199	Dehalogenimonas_alkenigignens_4OHTPN|WP_353714469.1	Dehalogenimonas_W|WP_338736911.1	Dehalogenimonas_THU2|WP_346999829.1	Dehalogenimonas_alkenigignens_IP3-3|WP_058439029.1	Dehalogenimonas_formicexedens_NSZ-14|WP_076004746.1
Dehalogenimonas_etheniformans_GP|WP_102330136.1	Dehalogenimonas_alkenigignens_BRE15M|WP_058439257.1	Dehalogenimonas_WBC-2|CP011392.1_prot_AKG53957.1_1264	Dehalogenimonas_alkenigignens_4OHTPN|WP_353714294.1	Dehalogenimonas_W|WP_338737017.1	Dehalogenimonas_THU2|WP_346999216.1	Dehalogenimonas_alkenigignens_IP3-3|WP_058439257.1	Dehalogenimonas_formicexedens_NSZ-14|WP_076004246.1
Dehalogenimonas_etheniformans_GP|WP_102329990.1	Dehalogenimonas_alkenigignens_BRE15M|WP_065128818.1	Dehalogenimonas_WBC-2|CP011392.1_prot_AKG53828.1_1135	Dehalogenimonas_alkenigignens_4OHTPN|WP_353714484.1	Dehalogenimonas_W|WP_338737611.1	Dehalogenimonas_THU2|WP_347000854.1	Dehalogenimonas_alkenigignens_IP3-3|WP_065128818.1	Dehalogenimonas_formicexedens_NSZ-14|WP_076004383.1
Dehalogenimonas_etheniformans_GP|WP_102331749.1	Dehalogenimonas_alkenigignens_BRE15M|WP_058438764.1	Dehalogenimonas_WBC-2|CP011392.1_prot_AKG52791.1_98	Dehalogenimonas_alkenigignens_4OHTPN|WP_353714608.1	Dehalogenimonas_W|WP_338738864.1	Dehalogenimonas_THU2|WP_347001069.1	Dehalogenimonas_alkenigignens_IP3-3|WP_058438764.1	Dehalogenimonas_formicexedens_NSZ-14|WP_076004550.1
Dehalogenimonas_etheniformans_GP|WP_226846825.1	Dehalogenimonas_alkenigignens_BRE15M|WP_116632658.1	Dehalogenimonas_WBC-2|CP011392.1_prot_AKG53918.1_1225	Dehalogenimonas_alkenigignens_4OHTPN|WP_353714177.1	Dehalogenimonas_W|WP_338739021.1	Dehalogenimonas_THU2|WP_347000613.1	Dehalogenimonas_alkenigignens_IP3-3|WP_058439747.1	Dehalogenimonas_formicexedens_NSZ-14|WP_076003722.1
Dehalogenimonas_etheniformans_GP|WP_102330915.1	Dehalogenimonas_alkenigignens_BRE15M|WP_058438334.1	Dehalogenimonas_WBC-2|CP011392.1_prot_AKG52757.1_64	Dehalogenimonas_alkenigignens_4OHTPN|WP_353714760.1	Dehalogenimonas_W|WP_338739241.1	Dehalogenimonas_THU2|WP_347000733.1	Dehalogenimonas_alkenigignens_IP3-3|WP_058438334.1	Dehalogenimonas_formicexedens_NSZ-14|WP_076004986.1
Dehalogenimonas_etheniformans_GP|WP_102331131.1	Dehalogenimonas_alkenigignens_BRE15M|WP_058438431.1	Dehalogenimonas_WBC-2|CP011392.1_prot_AKG52832.1_139	Dehalogenimonas_alkenigignens_4OHTPN|WP_353714704.1	Dehalogenimonas_W|WP_338736695.1	Dehalogenimonas_THU2|WP_346999411.1	Dehalogenimonas_alkenigignens_IP3-3|WP_058438431.1	Dehalogenimonas_formicexedens_NSZ-14|WP_076003230.1
Dehalogenimonas_etheniformans_GP|WP_102331680.1	Dehalogenimonas_alkenigignens_BRE15M|WP_116632769.1	Dehalogenimonas_WBC-2|CP011392.1_prot_AKG53205.1_512	Dehalogenimonas_alkenigignens_4OHTPN|WP_353714491.1	Dehalogenimonas_W|WP_338738018.1	Dehalogenimonas_THU2|WP_346999840.1	Dehalogenimonas_alkenigignens_IP3-3|WP_058438990.1	Dehalogenimonas_formicexedens_NSZ-14|WP_076004489.1
Dehalogenimonas_etheniformans_GP|WP_102330845.1	Dehalogenimonas_alkenigignens_BRE15M|WP_240608261.1	Dehalogenimonas_WBC-2|CP011392.1_prot_AKG52842.1_149	Dehalogenimonas_alkenigignens_4OHTPN|WP_353714695.1	Dehalogenimonas_W|WP_338736704.1	Dehalogenimonas_THU2|WP_346999399.1	Dehalogenimonas_alkenigignens_IP3-3|WP_058438445.1	Dehalogenimonas_formicexedens_NSZ-14|WP_076003214.1
Dehalogenimonas_etheniformans_GP|WP_102331781.1	Dehalogenimonas_alkenigignens_BRE15M|WP_058439763.1	Dehalogenimonas_WBC-2|CP011392.1_prot_AKG53898.1_1205	Dehalogenimonas_alkenigignens_4OHTPN|WP_353714192.1	Dehalogenimonas_W|WP_338738408.1	Dehalogenimonas_THU2|WP_346999278.1	Dehalogenimonas_alkenigignens_IP3-3|WP_058439763.1	Dehalogenimonas_formicexedens_NSZ-14|WP_076004583.1
Dehalogenimonas_etheniformans_GP|WP_162485845.1	Dehalogenimonas_alkenigignens_BRE15M|WP_058439330.1	Dehalogenimonas_WBC-2|CP011392.1_prot_AKG53322.1_629	Dehalogenimonas_alkenigignens_4OHTPN|WP_353715356.1	Dehalogenimonas_W|WP_338737181.1	Dehalogenimonas_THU2|WP_347000787.1	Dehalogenimonas_alkenigignens_IP3-3|WP_058439330.1	Dehalogenimonas_formicexedens_NSZ-14|WP_076005088.1
Dehalogenimonas_etheniformans_GP|WP_102331627.1	Dehalogenimonas_alkenigignens_BRE15M|WP_116633182.1	Dehalogenimonas_WBC-2|CP011392.1_prot_AKG54172.1_1479	Dehalogenimonas_alkenigignens_4OHTPN|WP_353715279.1	Dehalogenimonas_W|WP_338738233.1	Dehalogenimonas_THU2|WP_347001016.1	Dehalogenimonas_alkenigignens_IP3-3|WP_065128753.1	Dehalogenimonas_formicexedens_NSZ-14|WP_145925548.1
Dehalogenimonas_etheniformans_GP|WP_192948983.1	Dehalogenimonas_alkenigignens_BRE15M|WP_058438327.1	Dehalogenimonas_WBC-2|CP011392.1_prot_AKG52717.1_24	Dehalogenimonas_alkenigignens_4OHTPN|WP_353714767.1	Dehalogenimonas_W|WP_338738937.1	Dehalogenimonas_THU2|WP_347000707.1	Dehalogenimonas_alkenigignens_IP3-3|WP_058438327.1	Dehalogenimonas_formicexedens_NSZ-14|WP_076004953.1
Dehalogenimonas_etheniformans_GP|WP_102330550.1	Dehalogenimonas_alkenigignens_BRE15M|WP_058439821.1	Dehalogenimonas_WBC-2|CP011392.1_prot_AKG53086.1_393	Dehalogenimonas_alkenigignens_4OHTPN|WP_353715318.1	Dehalogenimonas_W|WP_338736902.1	Dehalogenimonas_THU2|WP_346999676.1	Dehalogenimonas_alkenigignens_IP3-3|WP_058439821.1	Dehalogenimonas_formicexedens_NSZ-14|WP_076004157.1
Dehalogenimonas_etheniformans_GP|WP_102330976.1	Dehalogenimonas_alkenigignens_BRE15M|WP_058438279.1	Dehalogenimonas_WBC-2|CP011392.1_prot_AKG54324.1_1631	Dehalogenimonas_alkenigignens_4OHTPN|WP_353714797.1	Dehalogenimonas_W|WP_338738690.1	Dehalogenimonas_THU2|WP_347000927.1	Dehalogenimonas_alkenigignens_IP3-3|WP_058438279.1	Dehalogenimonas_formicexedens_NSZ-14|WP_076004929.1
Dehalogenimonas_etheniformans_GP|WP_102331195.1	Dehalogenimonas_alkenigignens_BRE15M|WP_058438564.1	Dehalogenimonas_WBC-2|CP011392.1_prot_AKG52779.1_86	Dehalogenimonas_alkenigignens_4OHTPN|WP_353714638.1	Dehalogenimonas_W|WP_338739192.1	Dehalogenimonas_THU2|WP_347001074.1	Dehalogenimonas_alkenigignens_IP3-3|WP_058438564.1	Dehalogenimonas_formicexedens_NSZ-14|WP_076003295.1
Dehalogenimonas_etheniformans_GP|WP_162485938.1	Dehalogenimonas_alkenigignens_BRE15M|WP_058438331.1	Dehalogenimonas_WBC-2|CP011392.1_prot_AKG52721.1_28	Dehalogenimonas_alkenigignens_4OHTPN|WP_353714764.1	Dehalogenimonas_W|WP_338738921.1	Dehalogenimonas_THU2|WP_347000711.1	Dehalogenimonas_alkenigignens_IP3-3|WP_058438331.1	Dehalogenimonas_formicexedens_NSZ-14|WP_076004955.1
Dehalogenimonas_etheniformans_GP|WP_102330657.1	Dehalogenimonas_alkenigignens_BRE15M|WP_058439779.1	Dehalogenimonas_WBC-2|CP011392.1_prot_AKG53796.1_1103	Dehalogenimonas_alkenigignens_4OHTPN|WP_353714208.1	Dehalogenimonas_W|WP_338737696.1	Dehalogenimonas_THU2|WP_347000578.1	Dehalogenimonas_alkenigignens_IP3-3|WP_058439779.1	Dehalogenimonas_formicexedens_NSZ-14|WP_145925520.1
Dehalogenimonas_etheniformans_GP|WP_102330276.1	Dehalogenimonas_alkenigignens_BRE15M|WP_058439387.1	Dehalogenimonas_WBC-2|CP011392.1_prot_AKG53356.1_663	Dehalogenimonas_alkenigignens_4OHTPN|WP_353713802.1	Dehalogenimonas_W|WP_338737901.1	Dehalogenimonas_THU2|WP_347000762.1	Dehalogenimonas_alkenigignens_IP3-3|WP_058439387.1	Dehalogenimonas_formicexedens_NSZ-14|WP_076004091.1
Dehalogenimonas_etheniformans_GP|WP_102330103.1	Dehalogenimonas_alkenigignens_BRE15M|WP_058439228.1	Dehalogenimonas_WBC-2|CP011392.1_prot_AKG54115.1_1422	Dehalogenimonas_alkenigignens_4OHTPN|WP_353714325.1	Dehalogenimonas_W|WP_338738183.1	Dehalogenimonas_THU2|WP_346999007.1	Dehalogenimonas_alkenigignens_IP3-3|WP_058439228.1	Dehalogenimonas_formicexedens_NSZ-14|WP_076004281.1
Dehalogenimonas_etheniformans_GP|WP_102330088.1	Dehalogenimonas_alkenigignens_BRE15M|WP_058439182.1	Dehalogenimonas_WBC-2|CP011392.1_prot_AKG53066.1_373	Dehalogenimonas_alkenigignens_4OHTPN|WP_353714369.1	Dehalogenimonas_W|WP_338738123.1	Dehalogenimonas_THU2|WP_346999056.1	Dehalogenimonas_alkenigignens_IP3-3|WP_058439182.1	Dehalogenimonas_formicexedens_NSZ-14|WP_076004300.1
Dehalogenimonas_etheniformans_GP|WP_102331542.1	Dehalogenimonas_alkenigignens_BRE15M|WP_058439081.1	Dehalogenimonas_WBC-2|CP011392.1_prot_AKG54108.1_1415	Dehalogenimonas_alkenigignens_4OHTPN|WP_353714452.1	Dehalogenimonas_W|WP_338738171.1	Dehalogenimonas_THU2|WP_346999016.1	Dehalogenimonas_alkenigignens_IP3-3|WP_058439081.1	Dehalogenimonas_formicexedens_NSZ-14|WP_076004777.1
Dehalogenimonas_etheniformans_GP|WP_104201608.1	Dehalogenimonas_alkenigignens_BRE15M|WP_058439603.1	Dehalogenimonas_WBC-2|CP011392.1_prot_AKG53608.1_915	Dehalogenimonas_alkenigignens_4OHTPN|WP_353714044.1	Dehalogenimonas_W|WP_338737526.1	Dehalogenimonas_THU2|WP_347000328.1	Dehalogenimonas_alkenigignens_IP3-3|WP_058439603.1	Dehalogenimonas_formicexedens_NSZ-14|WP_076003829.1
Dehalogenimonas_etheniformans_GP|WP_102331285.1	Dehalogenimonas_alkenigignens_BRE15M|WP_058438045.1	Dehalogenimonas_WBC-2|CP011392.1_prot_AKG53189.1_496	Dehalogenimonas_alkenigignens_4OHTPN|WP_058438045.1	Dehalogenimonas_W|WP_338738062.1	Dehalogenimonas_THU2|WP_346999133.1	Dehalogenimonas_alkenigignens_IP3-3|WP_058438045.1	Dehalogenimonas_formicexedens_NSZ-14|WP_076003382.1
Dehalogenimonas_etheniformans_GP|WP_102331192.1	Dehalogenimonas_alkenigignens_BRE15M|WP_058438559.1	Dehalogenimonas_WBC-2|CP011392.1_prot_AKG52783.1_90	Dehalogenimonas_alkenigignens_4OHTPN|WP_353714641.1	Dehalogenimonas_W|WP_338739201.1	Dehalogenimonas_THU2|WP_347001071.1	Dehalogenimonas_alkenigignens_IP3-3|WP_058438559.1	Dehalogenimonas_formicexedens_NSZ-14|WP_076005008.1
Dehalogenimonas_etheniformans_GP|WP_102330743.1	Dehalogenimonas_alkenigignens_BRE15M|WP_058439716.1	Dehalogenimonas_WBC-2|CP011392.1_prot_AKG53390.1_697	Dehalogenimonas_alkenigignens_4OHTPN|WP_353714145.1	Dehalogenimonas_W|WP_338737237.1	Dehalogenimonas_THU2|WP_347000738.1	Dehalogenimonas_alkenigignens_IP3-3|WP_058439716.1	Dehalogenimonas_formicexedens_NSZ-14|WP_076003751.1
Dehalogenimonas_etheniformans_GP|WP_102330776.1	Dehalogenimonas_alkenigignens_BRE15M|WP_058439678.1	Dehalogenimonas_WBC-2|CP011392.1_prot_AKG53502.1_809	Dehalogenimonas_alkenigignens_4OHTPN|WP_353714105.1	Dehalogenimonas_W|WP_338737469.1	Dehalogenimonas_THU2|WP_347000165.1	Dehalogenimonas_alkenigignens_IP3-3|WP_058439678.1	Dehalogenimonas_formicexedens_NSZ-14|WP_076003784.1
Dehalogenimonas_etheniformans_GP|WP_102330578.1	Dehalogenimonas_WBC-2|CP011392.1_prot_AKG54205.1_1512	Dehalogenimonas_alkenigignens_4OHTPN|WP_353715004.1	Dehalogenimonas_THU2|WP_346998986.1	Dehalogenimonas_alkenigignens_IP3-3|WP_058439791.1	Dehalogenimonas_formicexedens_NSZ-14|WP_058439791.1	Dehalogenimonas_alkenigignens_BRE15M|WP_133240242.1	Dehalogenimonas_formicexedens_NSZ-14|WP_145925508.1
Dehalogenimonas_etheniformans_GP|WP_102330278.1	Dehalogenimonas_alkenigignens_BRE15M|WP_240608175.1	Dehalogenimonas_WBC-2|CP011392.1_prot_AKG53358.1_665	Dehalogenimonas_alkenigignens_4OHTPN|WP_353713804.1	Dehalogenimonas_W|WP_338737897.1	Dehalogenimonas_THU2|WP_347000760.1	Dehalogenimonas_alkenigignens_IP3-3|WP_240608175.1	Dehalogenimonas_formicexedens_NSZ-14|WP_076004089.1
Dehalogenimonas_etheniformans_GP|WP_102331267.1	Dehalogenimonas_alkenigignens_BRE15M|WP_058438086.1	Dehalogenimonas_WBC-2|CP011392.1_prot_AKG53169.1_476	Dehalogenimonas_alkenigignens_4OHTPN|WP_353714897.1	Dehalogenimonas_W|WP_338738101.1	Dehalogenimonas_THU2|WP_346999104.1	Dehalogenimonas_alkenigignens_IP3-3|WP_058438086.1	Dehalogenimonas_formicexedens_NSZ-14|WP_076003362.1
Dehalogenimonas_etheniformans_GP|WP_102330687.1	Dehalogenimonas_alkenigignens_BRE15M|WP_065128742.1	Dehalogenimonas_WBC-2|CP011392.1_prot_AKG53926.1_1233	Dehalogenimonas_alkenigignens_4OHTPN|WP_353714182.1	Dehalogenimonas_W|WP_338739340.1	Dehalogenimonas_THU2|WP_347000620.1	Dehalogenimonas_alkenigignens_IP3-3|WP_065128742.1	Dehalogenimonas_formicexedens_NSZ-14|WP_076003717.1
Dehalogenimonas_etheniformans_GP|WP_102330764.1	Dehalogenimonas_alkenigignens_BRE15M|WP_240608122.1	Dehalogenimonas_WBC-2|CP011392.1_prot_AKG53494.1_801	Dehalogenimonas_alkenigignens_4OHTPN|WP_353714114.1	Dehalogenimonas_W|WP_338737377.1	Dehalogenimonas_THU2|WP_347000180.1	Dehalogenimonas_alkenigignens_IP3-3|WP_083496413.1	Dehalogenimonas_formicexedens_NSZ-14|WP_076003773.1
Dehalogenimonas_etheniformans_GP|WP_102331577.1	Dehalogenimonas_alkenigignens_BRE15M|WP_058439065.1	Dehalogenimonas_WBC-2|CP011392.1_prot_AKG54104.1_1411	Dehalogenimonas_alkenigignens_4OHTPN|WP_353714460.1	Dehalogenimonas_W|WP_338738163.1	Dehalogenimonas_THU2|WP_346999020.1	Dehalogenimonas_alkenigignens_IP3-3|WP_058439065.1	Dehalogenimonas_formicexedens_NSZ-14|WP_076004790.1
Dehalogenimonas_etheniformans_GP|WP_102330050.1	Dehalogenimonas_alkenigignens_BRE15M|WP_116632809.1	Dehalogenimonas_WBC-2|CP011392.1_prot_AKG53871.1_1178	Dehalogenimonas_alkenigignens_4OHTPN|WP_353714342.1	Dehalogenimonas_W|WP_338736961.1	Dehalogenimonas_THU2|WP_346999894.1	Dehalogenimonas_alkenigignens_IP3-3|WP_058439210.1	Dehalogenimonas_formicexedens_NSZ-14|WP_076004326.1
Dehalogenimonas_etheniformans_GP|WP_102331690.1	Dehalogenimonas_alkenigignens_BRE15M|WP_058438964.1	Dehalogenimonas_WBC-2|CP011392.1_prot_AKG53213.1_520	Dehalogenimonas_alkenigignens_4OHTPN|WP_353714501.1	Dehalogenimonas_W|WP_338739334.1	Dehalogenimonas_THU2|WP_346999938.1	Dehalogenimonas_alkenigignens_IP3-3|WP_058438964.1	Dehalogenimonas_formicexedens_NSZ-14|WP_076004500.1
Dehalogenimonas_etheniformans_GP|WP_102330999.1	Dehalogenimonas_alkenigignens_BRE15M|WP_116633149.1	Dehalogenimonas_WBC-2|CP011392.1_prot_AKG54299.1_1606	Dehalogenimonas_alkenigignens_4OHTPN|WP_353714815.1	Dehalogenimonas_W|WP_338738629.1	Dehalogenimonas_THU2|WP_347000902.1	Dehalogenimonas_alkenigignens_IP3-3|WP_058438235.1	Dehalogenimonas_formicexedens_NSZ-14|WP_076004908.1
Dehalogenimonas_etheniformans_GP|WP_102330085.1	Dehalogenimonas_alkenigignens_BRE15M|WP_058439178.1	Dehalogenimonas_WBC-2|CP011392.1_prot_AKG53656.1_963	Dehalogenimonas_alkenigignens_4OHTPN|WP_353714372.1	Dehalogenimonas_W|WP_338737075.1	Dehalogenimonas_THU2|WP_347000030.1	Dehalogenimonas_alkenigignens_IP3-3|WP_058439178.1	Dehalogenimonas_formicexedens_NSZ-14|WP_076004303.1
Dehalogenimonas_etheniformans_GP|WP_102330533.1	Dehalogenimonas_alkenigignens_BRE15M|WP_058439211.1	Dehalogenimonas_WBC-2|CP011392.1_prot_AKG53872.1_1179	Dehalogenimonas_alkenigignens_4OHTPN|WP_353714341.1	Dehalogenimonas_W|WP_338736962.1	Dehalogenimonas_THU2|WP_346999892.1	Dehalogenimonas_alkenigignens_IP3-3|WP_058439211.1	Dehalogenimonas_formicexedens_NSZ-14|WP_076004327.1
Dehalogenimonas_etheniformans_GP|WP_102330307.1	Dehalogenimonas_alkenigignens_BRE15M|WP_065128722.1	Dehalogenimonas_WBC-2|CP011392.1_prot_AKG53628.1_935	Dehalogenimonas_alkenigignens_4OHTPN|WP_353713838.1	Dehalogenimonas_W|WP_338737327.1	Dehalogenimonas_THU2|WP_347000123.1	Dehalogenimonas_alkenigignens_IP3-3|WP_065128722.1	Dehalogenimonas_formicexedens_NSZ-14|WP_083635363.1
Dehalogenimonas_etheniformans_GP|WP_336470082.1	Dehalogenimonas_alkenigignens_BRE15M|WP_338032945.1	Dehalogenimonas_WBC-2|CP011392.1_prot_AKG53125.1_432	Dehalogenimonas_alkenigignens_4OHTPN|WP_353715388.1	Dehalogenimonas_W|WP_338739332.1	Dehalogenimonas_THU2|WP_346999933.1	Dehalogenimonas_alkenigignens_IP3-3|WP_338032945.1	Dehalogenimonas_formicexedens_NSZ-14|WP_335583016.1
Dehalogenimonas_etheniformans_GP|WP_102330254.1	Dehalogenimonas_alkenigignens_BRE15M|WP_116633203.1	Dehalogenimonas_WBC-2|CP011392.1_prot_AKG53083.1_390	Dehalogenimonas_alkenigignens_4OHTPN|WP_353715315.1	Dehalogenimonas_W|WP_338736899.1	Dehalogenimonas_THU2|WP_346999673.1	Dehalogenimonas_alkenigignens_IP3-3|WP_058440111.1	Dehalogenimonas_formicexedens_NSZ-14|WP_076004159.1
Dehalogenimonas_etheniformans_GP|WP_102330810.1	Dehalogenimonas_alkenigignens_BRE15M|WP_116632680.1	Dehalogenimonas_WBC-2|CP011392.1_prot_AKG53467.1_774	Dehalogenimonas_alkenigignens_4OHTPN|WP_353714055.1	Dehalogenimonas_W|WP_338737408.1	Dehalogenimonas_THU2|WP_347000224.1	Dehalogenimonas_alkenigignens_IP3-3|WP_058439623.1	Dehalogenimonas_formicexedens_NSZ-14|WP_076003817.1
Dehalogenimonas_etheniformans_GP|WP_102331242.1	Dehalogenimonas_alkenigignens_BRE15M|WP_058440030.1	Dehalogenimonas_WBC-2|CP011392.1_prot_AKG52764.1_71	Dehalogenimonas_alkenigignens_4OHTPN|WP_353714554.1	Dehalogenimonas_W|WP_338738835.1	Dehalogenimonas_THU2|WP_347001156.1	Dehalogenimonas_alkenigignens_IP3-3|WP_058440030.1	Dehalogenimonas_formicexedens_NSZ-14|WP_076003341.1
Dehalogenimonas_etheniformans_GP|WP_104201619.1	Dehalogenimonas_alkenigignens_BRE15M|WP_058439470.1	Dehalogenimonas_WBC-2|CP011392.1_prot_AKG53446.1_753	Dehalogenimonas_alkenigignens_4OHTPN|WP_353713896.1	Dehalogenimonas_W|WP_338737468.1	Dehalogenimonas_THU2|WP_347000357.1	Dehalogenimonas_alkenigignens_IP3-3|WP_058439470.1	Dehalogenimonas_formicexedens_NSZ-14|WP_076003839.1
Dehalogenimonas_etheniformans_GP|WP_102330028.1	Dehalogenimonas_alkenigignens_BRE15M|WP_058438919.1	Dehalogenimonas_WBC-2|CP011392.1_prot_AKG53339.1_646	Dehalogenimonas_alkenigignens_4OHTPN|WP_353714520.1	Dehalogenimonas_W|WP_338737149.1	Dehalogenimonas_THU2|WP_347001056.1	Dehalogenimonas_alkenigignens_IP3-3|WP_058438919.1	Dehalogenimonas_formicexedens_NSZ-14|WP_076004349.1
Dehalogenimonas_etheniformans_GP|WP_162485942.1	Dehalogenimonas_alkenigignens_BRE15M|WP_144437062.1	Dehalogenimonas_WBC-2|CP011392.1_prot_AKG54334.1_1641	Dehalogenimonas_alkenigignens_4OHTPN|WP_353714786.1	Dehalogenimonas_W|WP_338739302.1	Dehalogenimonas_THU2|WP_347000939.1	Dehalogenimonas_alkenigignens_IP3-3|WP_144437062.1	Dehalogenimonas_formicexedens_NSZ-14|WP_076004933.1
Dehalogenimonas_etheniformans_GP|WP_102330989.1	Dehalogenimonas_alkenigignens_BRE15M|WP_058438258.1	Dehalogenimonas_WBC-2|CP011392.1_prot_AKG54310.1_1617	Dehalogenimonas_alkenigignens_4OHTPN|WP_353714807.1	Dehalogenimonas_W|WP_338738651.1	Dehalogenimonas_THU2|WP_347000914.1	Dehalogenimonas_alkenigignens_IP3-3|WP_058438258.1	Dehalogenimonas_formicexedens_NSZ-14|WP_076004918.1
Dehalogenimonas_etheniformans_GP|WP_102330301.1	Dehalogenimonas_alkenigignens_BRE15M|WP_058439410.1	Dehalogenimonas_WBC-2|CP011392.1_prot_AKG53443.1_750	Dehalogenimonas_alkenigignens_4OHTPN|WP_353713826.1	Dehalogenimonas_W|WP_338737319.1	Dehalogenimonas_THU2|WP_347000111.1	Dehalogenimonas_alkenigignens_IP3-3|WP_058439410.1	Dehalogenimonas_formicexedens_NSZ-14|WP_076004065.1
Dehalogenimonas_etheniformans_GP|WP_102330093.1	Dehalogenimonas_alkenigignens_BRE15M|WP_058439188.1	Dehalogenimonas_WBC-2|CP011392.1_prot_AKG54134.1_1441	Dehalogenimonas_alkenigignens_4OHTPN|WP_353714363.1	Dehalogenimonas_W|WP_338738333.1	Dehalogenimonas_THU2|WP_347001042.1	Dehalogenimonas_alkenigignens_IP3-3|WP_058439188.1	Dehalogenimonas_formicexedens_NSZ-14|WP_076004294.1
Dehalogenimonas_etheniformans_GP|WP_102331053.1	Dehalogenimonas_alkenigignens_BRE15M|WP_116632921.1	Dehalogenimonas_WBC-2|CP011392.1_prot_AKG54146.1_1453	Dehalogenimonas_alkenigignens_4OHTPN|WP_353715128.1	Dehalogenimonas_W|WP_338738350.1	Dehalogenimonas_THU2|WP_347001033.1	Dehalogenimonas_alkenigignens_IP3-3|WP_058437640.1	Dehalogenimonas_formicexedens_NSZ-14|WP_076005148.1
Dehalogenimonas_etheniformans_GP|WP_102331215.1	Dehalogenimonas_alkenigignens_BRE15M|WP_116632988.1	Dehalogenimonas_WBC-2|CP011392.1_prot_AKG52953.1_260	Dehalogenimonas_alkenigignens_4OHTPN|WP_353715045.1	Dehalogenimonas_W|WP_338736782.1	Dehalogenimonas_THU2|WP_346999314.1	Dehalogenimonas_alkenigignens_IP3-3|WP_058439995.1	Dehalogenimonas_formicexedens_NSZ-14|WP_076003314.1
Dehalogenimonas_etheniformans_GP|WP_102330678.1	Dehalogenimonas_alkenigignens_BRE15M|WP_058439836.1	Dehalogenimonas_WBC-2|CP011392.1_prot_AKG53856.1_1163	Dehalogenimonas_alkenigignens_4OHTPN|WP_353715301.1	Dehalogenimonas_W|WP_338737672.1	Dehalogenimonas_THU2|WP_347000883.1	Dehalogenimonas_alkenigignens_IP3-3|WP_058439836.1	Dehalogenimonas_formicexedens_NSZ-14|WP_076003699.1
Dehalogenimonas_etheniformans_GP|WP_102330348.1	Dehalogenimonas_alkenigignens_BRE15M|WP_058439650.1	Dehalogenimonas_WBC-2|CP011392.1_prot_AKG53727.1_1034	Dehalogenimonas_alkenigignens_4OHTPN|WP_353714080.1	Dehalogenimonas_W|WP_338737314.1	Dehalogenimonas_THU2|WP_346999979.1	Dehalogenimonas_alkenigignens_IP3-3|WP_058439650.1	Dehalogenimonas_formicexedens_NSZ-14|WP_076004024.1
Dehalogenimonas_etheniformans_GP|WP_102331684.1	Dehalogenimonas_alkenigignens_BRE15M|WP_058438981.1	Dehalogenimonas_WBC-2|CP011392.1_prot_AKG53208.1_515	Dehalogenimonas_alkenigignens_4OHTPN|WP_353714496.1	Dehalogenimonas_W|WP_338738027.1	Dehalogenimonas_THU2|WP_346999850.1	Dehalogenimonas_alkenigignens_IP3-3|WP_058438981.1	Dehalogenimonas_formicexedens_NSZ-14|WP_076004492.1
Dehalogenimonas_etheniformans_GP|WP_102329993.1	Dehalogenimonas_alkenigignens_BRE15M|WP_058439119.1	Dehalogenimonas_WBC-2|CP011392.1_prot_AKG53834.1_1141	Dehalogenimonas_alkenigignens_4OHTPN|WP_353714433.1	Dehalogenimonas_W|WP_338737617.1	Dehalogenimonas_THU2|WP_347000859.1	Dehalogenimonas_alkenigignens_IP3-3|WP_058439119.1	Dehalogenimonas_formicexedens_NSZ-14|WP_076004379.1
Dehalogenimonas_etheniformans_GP|WP_102330982.1	Dehalogenimonas_alkenigignens_BRE15M|WP_058438268.1	Dehalogenimonas_WBC-2|CP011392.1_prot_AKG54318.1_1625	Dehalogenimonas_alkenigignens_4OHTPN|WP_353714802.1	Dehalogenimonas_W|WP_338738670.1	Dehalogenimonas_THU2|WP_347000921.1	Dehalogenimonas_alkenigignens_IP3-3|WP_058438268.1	Dehalogenimonas_formicexedens_NSZ-14|WP_076004924.1
Dehalogenimonas_etheniformans_GP|WP_102330442.1	Dehalogenimonas_alkenigignens_BRE15M|WP_083496407.1	Dehalogenimonas_WBC-2|CP011392.1_prot_AKG53526.1_833	Dehalogenimonas_alkenigignens_4OHTPN|WP_353714033.1	Dehalogenimonas_W|WP_338737449.1	Dehalogenimonas_THU2|WP_347000464.1	Dehalogenimonas_alkenigignens_IP3-3|WP_083496407.1	Dehalogenimonas_formicexedens_NSZ-14|WP_076003910.1
Dehalogenimonas_etheniformans_GP|WP_226846856.1	Dehalogenimonas_alkenigignens_BRE15M|WP_240608192.1	Dehalogenimonas_WBC-2|CP011392.1_prot_AKG53509.1_816	Dehalogenimonas_alkenigignens_4OHTPN|WP_353714024.1	Dehalogenimonas_W|WP_338739366.1	Dehalogenimonas_THU2|WP_347000160.1	Dehalogenimonas_alkenigignens_IP3-3|WP_240608192.1	Dehalogenimonas_formicexedens_NSZ-14|WP_076003934.1
Dehalogenimonas_etheniformans_GP|WP_102330115.1	Dehalogenimonas_alkenigignens_BRE15M|WP_058439237.1	Dehalogenimonas_WBC-2|CP011392.1_prot_AKG53976.1_1283	Dehalogenimonas_alkenigignens_4OHTPN|WP_353714315.1	Dehalogenimonas_W|WP_338739261.1	Dehalogenimonas_THU2|WP_346999244.1	Dehalogenimonas_alkenigignens_IP3-3|WP_058439237.1	Dehalogenimonas_formicexedens_NSZ-14|WP_076004268.1
Dehalogenimonas_etheniformans_GP|WP_102330287.1	Dehalogenimonas_alkenigignens_BRE15M|WP_058439398.1	Dehalogenimonas_WBC-2|CP011392.1_prot_AKG53368.1_675	Dehalogenimonas_alkenigignens_4OHTPN|WP_353713813.1	Dehalogenimonas_W|WP_338737881.1	Dehalogenimonas_THU2|WP_347000747.1	Dehalogenimonas_alkenigignens_IP3-3|WP_058439398.1	Dehalogenimonas_formicexedens_NSZ-14|WP_076004079.1
Dehalogenimonas_etheniformans_GP|WP_102330956.1	Dehalogenimonas_alkenigignens_BRE15M|WP_058438322.1	Dehalogenimonas_WBC-2|CP011392.1_prot_AKG52701.1_8	Dehalogenimonas_alkenigignens_4OHTPN|WP_353714771.1	Dehalogenimonas_W|WP_338739236.1	Dehalogenimonas_THU2|WP_347000697.1	Dehalogenimonas_alkenigignens_IP3-3|WP_186007570.1	Dehalogenimonas_formicexedens_NSZ-14|WP_076004948.1
Dehalogenimonas_etheniformans_GP|WP_226846854.1	Dehalogenimonas_alkenigignens_BRE15M|WP_116632705.1	Dehalogenimonas_WBC-2|CP011392.1_prot_AKG53694.1_1001	Dehalogenimonas_alkenigignens_4OHTPN|WP_353713944.1	Dehalogenimonas_W|WP_338737490.1	Dehalogenimonas_THU2|WP_347000084.1	Dehalogenimonas_alkenigignens_IP3-3|WP_058439516.1	Dehalogenimonas_formicexedens_NSZ-14|WP_076004100.1
Dehalogenimonas_etheniformans_GP|WP_102331713.1	Dehalogenimonas_alkenigignens_BRE15M|WP_058437632.1	Dehalogenimonas_WBC-2|CP011392.1_prot_AKG52865.1_172	Dehalogenimonas_alkenigignens_4OHTPN|WP_353715132.1	Dehalogenimonas_W|WP_338738431.1	Dehalogenimonas_THU2|WP_347000512.1	Dehalogenimonas_alkenigignens_IP3-3|WP_058437632.1	Dehalogenimonas_formicexedens_NSZ-14|WP_076004510.1
Dehalogenimonas_etheniformans_GP|WP_102330748.1	Dehalogenimonas_alkenigignens_BRE15M|WP_240608121.1	Dehalogenimonas_WBC-2|CP011392.1_prot_AKG53401.1_708	Dehalogenimonas_alkenigignens_4OHTPN|WP_353714132.1	Dehalogenimonas_W|WP_338737250.1	Dehalogenimonas_THU2|WP_347001097.1	Dehalogenimonas_alkenigignens_IP3-3|WP_240608121.1	Dehalogenimonas_formicexedens_NSZ-14|WP_076003759.1
Dehalogenimonas_etheniformans_GP|WP_102330021.1	Dehalogenimonas_alkenigignens_BRE15M|WP_058438823.1	Dehalogenimonas_WBC-2|CP011392.1_prot_AKG54364.1_1671	Dehalogenimonas_alkenigignens_4OHTPN|WP_353714576.1	Dehalogenimonas_W|WP_338736721.1	Dehalogenimonas_THU2|WP_347000648.1	Dehalogenimonas_alkenigignens_IP3-3|WP_058438823.1	Dehalogenimonas_formicexedens_NSZ-14|WP_076005100.1
Dehalogenimonas_etheniformans_GP|WP_102330770.1	Dehalogenimonas_alkenigignens_BRE15M|WP_058439684.1	Dehalogenimonas_WBC-2|CP011392.1_prot_AKG53497.1_804	Dehalogenimonas_alkenigignens_4OHTPN|WP_353714111.1	Dehalogenimonas_W|WP_338737475.1	Dehalogenimonas_THU2|WP_347000176.1	Dehalogenimonas_alkenigignens_IP3-3|WP_058439684.1	Dehalogenimonas_formicexedens_NSZ-14|WP_076003778.1
Dehalogenimonas_etheniformans_GP|WP_102331325.1	Dehalogenimonas_alkenigignens_BRE15M|WP_058440015.1	Dehalogenimonas_WBC-2|CP011392.1_prot_AKG52913.1_220	Dehalogenimonas_alkenigignens_4OHTPN|WP_353714708.1	Dehalogenimonas_W|WP_338738772.1	Dehalogenimonas_THU2|WP_346999379.1	Dehalogenimonas_alkenigignens_IP3-3|WP_116632894.1	Dehalogenimonas_formicexedens_NSZ-14|WP_225973695.1
Dehalogenimonas_etheniformans_GP|WP_102331512.1	Dehalogenimonas_alkenigignens_BRE15M|WP_116632773.1	Dehalogenimonas_WBC-2|CP011392.1_prot_AKG54293.1_1600	Dehalogenimonas_alkenigignens_4OHTPN|WP_353714478.1	Dehalogenimonas_W|WP_338739320.1	Dehalogenimonas_THU2|WP_347001217.1	Dehalogenimonas_alkenigignens_IP3-3|WP_058439014.1	Dehalogenimonas_formicexedens_NSZ-14|WP_076004756.1
Dehalogenimonas_etheniformans_GP|WP_102330369.1	Dehalogenimonas_alkenigignens_BRE15M|WP_058439454.1	Dehalogenimonas_WBC-2|CP011392.1_prot_AKG53681.1_988	Dehalogenimonas_alkenigignens_4OHTPN|WP_353713877.1	Dehalogenimonas_W|WP_338737426.1	Dehalogenimonas_THU2|WP_347000310.1	Dehalogenimonas_alkenigignens_IP3-3|WP_058439454.1	Dehalogenimonas_formicexedens_NSZ-14|WP_076004001.1
Dehalogenimonas_etheniformans_GP|WP_102331210.1	Dehalogenimonas_alkenigignens_BRE15M|WP_116632992.1	Dehalogenimonas_WBC-2|CP011392.1_prot_AKG52948.1_255	Dehalogenimonas_alkenigignens_4OHTPN|WP_353715040.1	Dehalogenimonas_W|WP_338736776.1	Dehalogenimonas_THU2|WP_346999322.1	Dehalogenimonas_alkenigignens_IP3-3|WP_058437787.1	Dehalogenimonas_formicexedens_NSZ-14|WP_076003309.1
Dehalogenimonas_etheniformans_GP|WP_102330693.1	Dehalogenimonas_alkenigignens_BRE15M|WP_058439745.1	Dehalogenimonas_WBC-2|CP011392.1_prot_AKG52932.1_239	Dehalogenimonas_alkenigignens_4OHTPN|WP_058439745.1	Dehalogenimonas_W|WP_338736762.1	Dehalogenimonas_THU2|WP_346999360.1	Dehalogenimonas_alkenigignens_IP3-3|WP_058439745.1	Dehalogenimonas_formicexedens_NSZ-14|WP_076005046.1
Dehalogenimonas_etheniformans_GP|WP_102331828.1	Dehalogenimonas_alkenigignens_BRE15M|WP_116633014.1	Dehalogenimonas_WBC-2|CP011392.1_prot_AKG54112.1_1419	Dehalogenimonas_alkenigignens_4OHTPN|WP_353715352.1	Dehalogenimonas_W|WP_338738179.1	Dehalogenimonas_THU2|WP_346999236.1	Dehalogenimonas_alkenigignens_IP3-3|WP_116633014.1	Dehalogenimonas_formicexedens_NSZ-14|WP_225973666.1
Dehalogenimonas_etheniformans_GP|WP_102330632.1	Dehalogenimonas_alkenigignens_BRE15M|WP_058439201.1	Dehalogenimonas_WBC-2|CP011392.1_prot_AKG53881.1_1188	Dehalogenimonas_alkenigignens_4OHTPN|WP_353714351.1	Dehalogenimonas_THU2|WP_346999879.1	Dehalogenimonas_alkenigignens_IP3-3|WP_058439201.1	Dehalogenimonas_formicexedens_NSZ-14|WP_076003666.1	Dehalogenimonas_W|WP_338736954.1
Dehalogenimonas_etheniformans_GP|WP_102330804.1	Dehalogenimonas_alkenigignens_BRE15M|WP_058439629.1	Dehalogenimonas_WBC-2|CP011392.1_prot_AKG53461.1_768	Dehalogenimonas_alkenigignens_4OHTPN|WP_353714061.1	Dehalogenimonas_W|WP_338737414.1	Dehalogenimonas_THU2|WP_347000234.1	Dehalogenimonas_alkenigignens_IP3-3|WP_058439629.1	Dehalogenimonas_formicexedens_NSZ-14|WP_076003811.1
Dehalogenimonas_etheniformans_GP|WP_102331266.1	Dehalogenimonas_alkenigignens_BRE15M|WP_058438088.1	Dehalogenimonas_WBC-2|CP011392.1_prot_AKG53168.1_475	Dehalogenimonas_alkenigignens_4OHTPN|WP_058438088.1	Dehalogenimonas_W|WP_338738103.1	Dehalogenimonas_THU2|WP_346999102.1	Dehalogenimonas_alkenigignens_IP3-3|WP_058438088.1	Dehalogenimonas_formicexedens_NSZ-14|WP_076003361.1
Dehalogenimonas_etheniformans_GP|WP_102331235.1	Dehalogenimonas_alkenigignens_BRE15M|WP_058438819.1	Dehalogenimonas_WBC-2|CP011392.1_prot_AKG52847.1_154	Dehalogenimonas_alkenigignens_4OHTPN|WP_353714577.1	Dehalogenimonas_W|WP_338736734.1	Dehalogenimonas_THU2|WP_347000503.1	Dehalogenimonas_alkenigignens_IP3-3|WP_058438819.1	Dehalogenimonas_formicexedens_NSZ-14|WP_076003335.1
Dehalogenimonas_etheniformans_GP|WP_102331654.1	Dehalogenimonas_alkenigignens_BRE15M|WP_116633096.1	Dehalogenimonas_WBC-2|CP011392.1_prot_AKG54018.1_1325	Dehalogenimonas_alkenigignens_4OHTPN|WP_353715248.1	Dehalogenimonas_W|WP_338736811.1	Dehalogenimonas_THU2|WP_346999630.1	Dehalogenimonas_alkenigignens_IP3-3|WP_083496435.1	Dehalogenimonas_formicexedens_NSZ-14|WP_083635409.1
Dehalogenimonas_etheniformans_GP|WP_102331759.1	Dehalogenimonas_alkenigignens_BRE15M|WP_240608346.1	Dehalogenimonas_WBC-2|CP011392.1_prot_AKG53896.1_1203	Dehalogenimonas_alkenigignens_4OHTPN|WP_353715306.1	Dehalogenimonas_W|WP_338736839.1	Dehalogenimonas_THU2|WP_346999824.1	Dehalogenimonas_alkenigignens_IP3-3|WP_240608346.1	Dehalogenimonas_formicexedens_NSZ-14|WP_076004560.1
Dehalogenimonas_etheniformans_GP|WP_102330736.1	Dehalogenimonas_alkenigignens_BRE15M|WP_065128740.1	Dehalogenimonas_WBC-2|CP011392.1_prot_AKG53701.1_1008	Dehalogenimonas_alkenigignens_4OHTPN|WP_065128740.1	Dehalogenimonas_W|WP_338737550.1	Dehalogenimonas_THU2|WP_347000271.1	Dehalogenimonas_alkenigignens_IP3-3|WP_065128740.1	Dehalogenimonas_formicexedens_NSZ-14|WP_076003747.1
Dehalogenimonas_etheniformans_GP|WP_102331331.1	Dehalogenimonas_alkenigignens_BRE15M|WP_240608294.1	Dehalogenimonas_WBC-2|CP011392.1_prot_AKG52949.1_256	Dehalogenimonas_alkenigignens_4OHTPN|WP_353715041.1	Dehalogenimonas_W|WP_338736777.1	Dehalogenimonas_THU2|WP_346999320.1	Dehalogenimonas_alkenigignens_IP3-3|WP_083496297.1	Dehalogenimonas_formicexedens_NSZ-14|WP_225973702.1
Dehalogenimonas_etheniformans_GP|WP_102330630.1	Dehalogenimonas_alkenigignens_BRE15M|WP_058439199.1	Dehalogenimonas_WBC-2|CP011392.1_prot_AKG53883.1_1190	Dehalogenimonas_alkenigignens_4OHTPN|WP_058439199.1	Dehalogenimonas_W|WP_338736952.1	Dehalogenimonas_THU2|WP_346999876.1	Dehalogenimonas_alkenigignens_IP3-3|WP_058439199.1	Dehalogenimonas_formicexedens_NSZ-14|WP_076003664.1
Dehalogenimonas_etheniformans_GP|WP_102331166.1	Dehalogenimonas_alkenigignens_BRE15M|WP_058438534.1	Dehalogenimonas_WBC-2|CP011392.1_prot_AKG52857.1_164	Dehalogenimonas_alkenigignens_4OHTPN|WP_353714653.1	Dehalogenimonas_W|WP_338738307.1	Dehalogenimonas_THU2|WP_347000520.1	Dehalogenimonas_alkenigignens_IP3-3|WP_058438534.1	Dehalogenimonas_formicexedens_NSZ-14|WP_076003265.1
Dehalogenimonas_etheniformans_GP|WP_226846713.1	Dehalogenimonas_alkenigignens_BRE15M|WP_116632919.1	Dehalogenimonas_WBC-2|CP011392.1_prot_AKG52863.1_170	Dehalogenimonas_alkenigignens_4OHTPN|WP_353715130.1	Dehalogenimonas_W|WP_338738427.1	Dehalogenimonas_THU2|WP_347000514.1	Dehalogenimonas_alkenigignens_IP3-3|WP_058437637.1	Dehalogenimonas_formicexedens_NSZ-14|WP_076004512.1
Dehalogenimonas_etheniformans_GP|WP_102330977.1	Dehalogenimonas_alkenigignens_BRE15M|WP_058438278.1	Dehalogenimonas_WBC-2|CP011392.1_prot_AKG54323.1_1630	Dehalogenimonas_alkenigignens_4OHTPN|WP_353714798.1	Dehalogenimonas_W|WP_338739300.1	Dehalogenimonas_THU2|WP_347000926.1	Dehalogenimonas_alkenigignens_IP3-3|WP_058438278.1	Dehalogenimonas_formicexedens_NSZ-14|WP_076004928.1
Dehalogenimonas_etheniformans_GP|WP_102331800.1	Dehalogenimonas_alkenigignens_BRE15M|WP_058438180.1	Dehalogenimonas_WBC-2|CP011392.1_prot_AKG53034.1_341	Dehalogenimonas_alkenigignens_4OHTPN|WP_353714846.1	Dehalogenimonas_W|WP_338736867.1	Dehalogenimonas_THU2|WP_346999519.1	Dehalogenimonas_alkenigignens_IP3-3|WP_058438180.1	Dehalogenimonas_formicexedens_NSZ-14|WP_076004597.1
Dehalogenimonas_etheniformans_GP|WP_102330183.1	Dehalogenimonas_alkenigignens_BRE15M|WP_116632747.1	Dehalogenimonas_WBC-2|CP011392.1_prot_AKG53782.1_1089	Dehalogenimonas_alkenigignens_4OHTPN|WP_353713739.1	Dehalogenimonas_W|WP_338737206.1	Dehalogenimonas_THU2|WP_347000810.1	Dehalogenimonas_alkenigignens_IP3-3|WP_058439336.1	Dehalogenimonas_formicexedens_NSZ-14|WP_076004230.1
Dehalogenimonas_etheniformans_GP|WP_102330625.1	Dehalogenimonas_alkenigignens_BRE15M|WP_058439227.1	Dehalogenimonas_WBC-2|CP011392.1_prot_AKG53219.1_526	Dehalogenimonas_alkenigignens_4OHTPN|WP_353714326.1	Dehalogenimonas_W|WP_338736944.1	Dehalogenimonas_THU2|WP_346999863.1	Dehalogenimonas_alkenigignens_IP3-3|WP_058439227.1	Dehalogenimonas_formicexedens_NSZ-14|WP_076003659.1
Dehalogenimonas_etheniformans_GP|WP_226846731.1	Dehalogenimonas_alkenigignens_BRE15M|WP_240608292.1	Dehalogenimonas_WBC-2|CP011392.1_prot_AKG52956.1_263	Dehalogenimonas_alkenigignens_4OHTPN|WP_353715046.1	Dehalogenimonas_W|WP_338736786.1	Dehalogenimonas_THU2|WP_346999307.1	Dehalogenimonas_alkenigignens_IP3-3|WP_083496296.1	Dehalogenimonas_formicexedens_NSZ-14|WP_225973670.1
Dehalogenimonas_etheniformans_GP|WP_102330434.1	Dehalogenimonas_alkenigignens_BRE15M|WP_058439589.1	Dehalogenimonas_WBC-2|CP011392.1_prot_AKG53510.1_817	Dehalogenimonas_alkenigignens_4OHTPN|WP_353714025.1	Dehalogenimonas_W|WP_338737376.1	Dehalogenimonas_THU2|WP_347000472.1	Dehalogenimonas_alkenigignens_IP3-3|WP_058439589.1	Dehalogenimonas_formicexedens_NSZ-14|WP_076003917.1
Dehalogenimonas_etheniformans_GP|WP_102331260.1	Dehalogenimonas_alkenigignens_BRE15M|WP_058438103.1	Dehalogenimonas_WBC-2|CP011392.1_prot_AKG53161.1_468	Dehalogenimonas_alkenigignens_4OHTPN|WP_058438103.1	Dehalogenimonas_W|WP_338738119.1	Dehalogenimonas_THU2|WP_346999092.1	Dehalogenimonas_alkenigignens_IP3-3|WP_058438103.1	Dehalogenimonas_formicexedens_NSZ-14|WP_076003354.1
Dehalogenimonas_etheniformans_GP|WP_102330123.1	Dehalogenimonas_alkenigignens_BRE15M|WP_058439244.1	Dehalogenimonas_WBC-2|CP011392.1_prot_AKG53971.1_1278	Dehalogenimonas_alkenigignens_4OHTPN|WP_353714305.1	Dehalogenimonas_W|WP_338737004.1	Dehalogenimonas_THU2|WP_346999195.1	Dehalogenimonas_alkenigignens_IP3-3|WP_058439244.1	Dehalogenimonas_formicexedens_NSZ-14|WP_076004260.1
Dehalogenimonas_etheniformans_GP|WP_102330649.1	Dehalogenimonas_alkenigignens_BRE15M|WP_116633163.1	Dehalogenimonas_WBC-2|CP011392.1_prot_AKG52988.1_295	Dehalogenimonas_alkenigignens_4OHTPN|WP_353715260.1	Dehalogenimonas_W|WP_338738406.1	Dehalogenimonas_THU2|WP_346999279.1	Dehalogenimonas_alkenigignens_IP3-3|WP_058439876.1	Dehalogenimonas_formicexedens_NSZ-14|WP_083635323.1
Dehalogenimonas_etheniformans_GP|WP_102331135.1	Dehalogenimonas_alkenigignens_BRE15M|WP_058438437.1	Dehalogenimonas_WBC-2|CP011392.1_prot_AKG52830.1_137	Dehalogenimonas_alkenigignens_4OHTPN|WP_353714701.1	Dehalogenimonas_W|WP_338738746.1	Dehalogenimonas_THU2|WP_346999415.1	Dehalogenimonas_alkenigignens_IP3-3|WP_058438437.1	Dehalogenimonas_formicexedens_NSZ-14|WP_076003234.1
Dehalogenimonas_etheniformans_GP|WP_102330087.1	Dehalogenimonas_alkenigignens_BRE15M|WP_116632796.1	Dehalogenimonas_WBC-2|CP011392.1_prot_AKG53653.1_960	Dehalogenimonas_alkenigignens_4OHTPN|WP_058439181.1	Dehalogenimonas_W|WP_338737078.1	Dehalogenimonas_THU2|WP_347000036.1	Dehalogenimonas_alkenigignens_IP3-3|WP_058439181.1	Dehalogenimonas_formicexedens_NSZ-14|WP_076004301.1
Dehalogenimonas_etheniformans_GP|WP_102331077.1	Dehalogenimonas_alkenigignens_BRE15M|WP_116632996.1	Dehalogenimonas_WBC-2|CP011392.1_prot_AKG54232.1_1539	Dehalogenimonas_alkenigignens_4OHTPN|WP_353715023.1	Dehalogenimonas_W|WP_338736789.1	Dehalogenimonas_THU2|WP_347000529.1	Dehalogenimonas_alkenigignens_IP3-3|WP_058437820.1	Dehalogenimonas_formicexedens_NSZ-14|WP_076004818.1
Dehalogenimonas_etheniformans_GP|WP_102331832.1	Dehalogenimonas_alkenigignens_BRE15M|WP_058439965.1	Dehalogenimonas_WBC-2|CP011392.1_prot_AKG54195.1_1502	Dehalogenimonas_alkenigignens_4OHTPN|WP_058439965.1	Dehalogenimonas_W|WP_338738237.1	Dehalogenimonas_THU2|WP_347000962.1	Dehalogenimonas_alkenigignens_IP3-3|WP_058439965.1	Dehalogenimonas_formicexedens_NSZ-14|WP_076003602.1
Dehalogenimonas_etheniformans_GP|WP_102330939.1	Dehalogenimonas_alkenigignens_BRE15M|WP_058438376.1	Dehalogenimonas_WBC-2|CP011392.1_prot_AKG52742.1_49	Dehalogenimonas_alkenigignens_4OHTPN|WP_353714735.1	Dehalogenimonas_THU2|WP_347000721.1	Dehalogenimonas_alkenigignens_IP3-3|WP_058438376.1	Dehalogenimonas_formicexedens_NSZ-14|WP_076004963.1	Dehalogenimonas_W|WP_338739254.1
Dehalogenimonas_etheniformans_GP|WP_102330914.1	Dehalogenimonas_alkenigignens_BRE15M|WP_058438386.1	Dehalogenimonas_WBC-2|CP011392.1_prot_AKG54391.1_1698	Dehalogenimonas_alkenigignens_4OHTPN|WP_353714731.1	Dehalogenimonas_W|WP_338738804.1	Dehalogenimonas_THU2|WP_347000671.1	Dehalogenimonas_alkenigignens_IP3-3|WP_058438386.1	Dehalogenimonas_formicexedens_NSZ-14|WP_076004987.1
Dehalogenimonas_etheniformans_GP|WP_102330401.1	Dehalogenimonas_alkenigignens_BRE15M|WP_240608150.1	Dehalogenimonas_WBC-2|CP011392.1_prot_AKG54043.1_1350	Dehalogenimonas_alkenigignens_4OHTPN|WP_353713987.1	Dehalogenimonas_W|WP_338737359.1	Dehalogenimonas_THU2|WP_346999604.1	Dehalogenimonas_alkenigignens_IP3-3|WP_240608150.1	Dehalogenimonas_formicexedens_NSZ-14|WP_076003964.1
Dehalogenimonas_etheniformans_GP|WP_102330622.1	Dehalogenimonas_alkenigignens_BRE15M|WP_058439219.1	Dehalogenimonas_WBC-2|CP011392.1_prot_AKG53123.1_430	Dehalogenimonas_alkenigignens_4OHTPN|WP_353714334.1	Dehalogenimonas_W|WP_338737994.1	Dehalogenimonas_THU2|WP_347000639.1	Dehalogenimonas_alkenigignens_IP3-3|WP_058439219.1	Dehalogenimonas_formicexedens_NSZ-14|WP_076003656.1
Dehalogenimonas_etheniformans_GP|WP_102331041.1	Dehalogenimonas_alkenigignens_BRE15M|WP_058437647.1	Dehalogenimonas_WBC-2|CP011392.1_prot_AKG53024.1_331	Dehalogenimonas_alkenigignens_4OHTPN|WP_353715124.1	Dehalogenimonas_W|WP_338736857.1	Dehalogenimonas_THU2|WP_346999509.1	Dehalogenimonas_alkenigignens_IP3-3|WP_058437647.1	Dehalogenimonas_formicexedens_NSZ-14|WP_076004875.1
Dehalogenimonas_etheniformans_GP|WP_102330734.1	Dehalogenimonas_alkenigignens_BRE15M|WP_058439726.1	Dehalogenimonas_WBC-2|CP011392.1_prot_AKG53702.1_1009	Dehalogenimonas_alkenigignens_4OHTPN|WP_353714154.1	Dehalogenimonas_W|WP_338737551.1	Dehalogenimonas_THU2|WP_347000273.1	Dehalogenimonas_alkenigignens_IP3-3|WP_058439726.1	Dehalogenimonas_formicexedens_NSZ-14|WP_076003745.1
Dehalogenimonas_etheniformans_GP|WP_226846814.1	Dehalogenimonas_alkenigignens_BRE15M|WP_165802754.1	Dehalogenimonas_WBC-2|CP011392.1_prot_AKG52905.1_212	Dehalogenimonas_alkenigignens_4OHTPN|WP_353714678.1	Dehalogenimonas_W|WP_338738760.1	Dehalogenimonas_THU2|WP_346999366.1	Dehalogenimonas_alkenigignens_IP3-3|WP_058438480.1	Dehalogenimonas_formicexedens_NSZ-14|WP_076003613.1
Dehalogenimonas_etheniformans_GP|WP_102330487.1	Dehalogenimonas_alkenigignens_BRE15M|WP_058439500.1	Dehalogenimonas_WBC-2|CP011392.1_prot_AKG53632.1_939	Dehalogenimonas_alkenigignens_4OHTPN|WP_353713927.1	Dehalogenimonas_W|WP_338737280.1	Dehalogenimonas_THU2|WP_347000419.1	Dehalogenimonas_alkenigignens_IP3-3|WP_058439500.1	Dehalogenimonas_formicexedens_NSZ-14|WP_076004124.1
Dehalogenimonas_etheniformans_GP|WP_102330275.1	Dehalogenimonas_alkenigignens_BRE15M|WP_058439386.1	Dehalogenimonas_WBC-2|CP011392.1_prot_AKG53355.1_662	Dehalogenimonas_alkenigignens_4OHTPN|WP_353713801.1	Dehalogenimonas_W|WP_338737903.1	Dehalogenimonas_THU2|WP_347000763.1	Dehalogenimonas_alkenigignens_IP3-3|WP_058439386.1	Dehalogenimonas_formicexedens_NSZ-14|WP_076004092.1
Dehalogenimonas_etheniformans_GP|WP_102331361.1	Dehalogenimonas_alkenigignens_BRE15M|WP_058438134.1	Dehalogenimonas_WBC-2|CP011392.1_prot_AKG53143.1_450	Dehalogenimonas_alkenigignens_4OHTPN|WP_353714874.1	Dehalogenimonas_W|WP_338737988.1	Dehalogenimonas_THU2|WP_346999803.1	Dehalogenimonas_alkenigignens_IP3-3|WP_058438134.1	Dehalogenimonas_formicexedens_NSZ-14|WP_076003529.1
Dehalogenimonas_etheniformans_GP|WP_102331190.1	Dehalogenimonas_alkenigignens_BRE15M|WP_116632853.1	Dehalogenimonas_WBC-2|CP011392.1_prot_AKG52793.1_100	Dehalogenimonas_alkenigignens_4OHTPN|WP_353714643.1	Dehalogenimonas_W|WP_338738860.1	Dehalogenimonas_THU2|WP_347001067.1	Dehalogenimonas_alkenigignens_IP3-3|WP_058438553.1	Dehalogenimonas_formicexedens_NSZ-14|WP_076003290.1
Dehalogenimonas_etheniformans_GP|WP_102330413.1	Dehalogenimonas_alkenigignens_BRE15M|WP_058439566.1	Dehalogenimonas_WBC-2|CP011392.1_prot_AKG54027.1_1334	Dehalogenimonas_alkenigignens_4OHTPN|WP_353714000.1	Dehalogenimonas_W|WP_338737445.1	Dehalogenimonas_THU2|WP_346999619.1	Dehalogenimonas_alkenigignens_IP3-3|WP_058439566.1	Dehalogenimonas_formicexedens_NSZ-14|WP_076003953.1
Dehalogenimonas_etheniformans_GP|WP_102330351.1	Dehalogenimonas_alkenigignens_BRE15M|WP_058439647.1	Dehalogenimonas_WBC-2|CP011392.1_prot_AKG53725.1_1032	Dehalogenimonas_alkenigignens_4OHTPN|WP_353714077.1	Dehalogenimonas_W|WP_338737574.1	Dehalogenimonas_THU2|WP_346999984.1	Dehalogenimonas_alkenigignens_IP3-3|WP_058439647.1	Dehalogenimonas_formicexedens_NSZ-14|WP_076004021.1
Dehalogenimonas_etheniformans_GP|WP_102330790.1	Dehalogenimonas_alkenigignens_BRE15M|WP_058439644.1	Dehalogenimonas_WBC-2|CP011392.1_prot_AKG53698.1_1005	Dehalogenimonas_alkenigignens_4OHTPN|WP_353714073.1	Dehalogenimonas_W|WP_338737543.1	Dehalogenimonas_THU2|WP_347000249.1	Dehalogenimonas_alkenigignens_IP3-3|WP_058439644.1	Dehalogenimonas_formicexedens_NSZ-14|WP_158513461.1
Dehalogenimonas_etheniformans_GP|WP_102330893.1	Dehalogenimonas_alkenigignens_BRE15M|WP_058438394.1	Dehalogenimonas_WBC-2|CP011392.1_prot_AKG52695.1_2	Dehalogenimonas_alkenigignens_4OHTPN|WP_353714726.1	Dehalogenimonas_W|WP_338739228.1	Dehalogenimonas_THU2|WP_347000691.1	Dehalogenimonas_alkenigignens_IP3-3|WP_058438394.1	Dehalogenimonas_formicexedens_NSZ-14|WP_076004998.1
Dehalogenimonas_etheniformans_GP|WP_102330425.1	Dehalogenimonas_alkenigignens_BRE15M|WP_058439578.1	Dehalogenimonas_WBC-2|CP011392.1_prot_AKG53424.1_731	Dehalogenimonas_alkenigignens_4OHTPN|WP_353714011.1	Dehalogenimonas_W|WP_338737224.1	Dehalogenimonas_THU2|WP_347001145.1	Dehalogenimonas_alkenigignens_IP3-3|WP_058439578.1	Dehalogenimonas_formicexedens_NSZ-14|WP_076003943.1
Dehalogenimonas_etheniformans_GP|WP_102330404.1	Dehalogenimonas_alkenigignens_BRE15M|WP_058439557.1	Dehalogenimonas_WBC-2|CP011392.1_prot_AKG54040.1_1347	Dehalogenimonas_alkenigignens_4OHTPN|WP_353713990.1	Dehalogenimonas_W|WP_338737360.1	Dehalogenimonas_THU2|WP_346999606.1	Dehalogenimonas_alkenigignens_IP3-3|WP_058439557.1	Dehalogenimonas_formicexedens_NSZ-14|WP_076003963.1
Dehalogenimonas_etheniformans_GP|WP_102330800.1	Dehalogenimonas_alkenigignens_BRE15M|WP_058439634.1	Dehalogenimonas_WBC-2|CP011392.1_prot_AKG53457.1_764	Dehalogenimonas_alkenigignens_4OHTPN|WP_353714065.1	Dehalogenimonas_W|WP_338737418.1	Dehalogenimonas_THU2|WP_347000239.1	Dehalogenimonas_alkenigignens_IP3-3|WP_058439634.1	Dehalogenimonas_formicexedens_NSZ-14|WP_076003806.1
Dehalogenimonas_etheniformans_GP|WP_102330420.1	Dehalogenimonas_alkenigignens_BRE15M|WP_058439573.1	Dehalogenimonas_WBC-2|CP011392.1_prot_AKG53419.1_726	Dehalogenimonas_alkenigignens_4OHTPN|WP_353714007.1	Dehalogenimonas_W|WP_338737219.1	Dehalogenimonas_THU2|WP_347001140.1	Dehalogenimonas_alkenigignens_IP3-3|WP_058439573.1	Dehalogenimonas_formicexedens_NSZ-14|WP_076003948.1
Dehalogenimonas_etheniformans_GP|WP_226846919.1	Dehalogenimonas_alkenigignens_BRE15M|WP_058439087.1	Dehalogenimonas_WBC-2|CP011392.1_prot_AKG53052.1_359	Dehalogenimonas_alkenigignens_4OHTPN|WP_353714449.1	Dehalogenimonas_W|WP_338738153.1	Dehalogenimonas_THU2|WP_346999238.1	Dehalogenimonas_alkenigignens_IP3-3|WP_058439087.1	Dehalogenimonas_formicexedens_NSZ-14|WP_158513499.1
Dehalogenimonas_etheniformans_GP|WP_102330450.1	Dehalogenimonas_alkenigignens_BRE15M|WP_240608158.1	Dehalogenimonas_WBC-2|CP011392.1_prot_AKG53536.1_843	Dehalogenimonas_alkenigignens_4OHTPN|WP_353713954.1	Dehalogenimonas_W|WP_338737457.1	Dehalogenimonas_THU2|WP_347000452.1	Dehalogenimonas_alkenigignens_IP3-3|WP_058440082.1	Dehalogenimonas_formicexedens_NSZ-14|WP_076003902.1
Dehalogenimonas_etheniformans_GP|WP_102331594.1	Dehalogenimonas_alkenigignens_BRE15M|WP_058438906.1	Dehalogenimonas_WBC-2|CP011392.1_prot_AKG52817.1_124	Dehalogenimonas_alkenigignens_4OHTPN|WP_353714528.1	Dehalogenimonas_W|WP_338736685.1	Dehalogenimonas_alkenigignens_IP3-3|WP_058438906.1	Dehalogenimonas_formicexedens_NSZ-14|WP_076004800.1	Dehalogenimonas_THU2|WP_347000440.1
Dehalogenimonas_etheniformans_GP|WP_102330052.1	Dehalogenimonas_alkenigignens_BRE15M|WP_065128699.1	Dehalogenimonas_WBC-2|CP011392.1_prot_AKG53869.1_1176	Dehalogenimonas_alkenigignens_4OHTPN|WP_353714343.1	Dehalogenimonas_W|WP_338736959.1	Dehalogenimonas_THU2|WP_346999896.1	Dehalogenimonas_alkenigignens_IP3-3|WP_065128699.1	Dehalogenimonas_formicexedens_NSZ-14|WP_076004324.1
Dehalogenimonas_etheniformans_GP|WP_102331289.1	Dehalogenimonas_alkenigignens_BRE15M|WP_058438037.1	Dehalogenimonas_WBC-2|CP011392.1_prot_AKG53192.1_499	Dehalogenimonas_alkenigignens_4OHTPN|WP_353714915.1	Dehalogenimonas_W|WP_338738054.1	Dehalogenimonas_THU2|WP_346999141.1	Dehalogenimonas_alkenigignens_IP3-3|WP_058438037.1	Dehalogenimonas_formicexedens_NSZ-14|WP_076003386.1
Dehalogenimonas_etheniformans_GP|WP_102330879.1	Dehalogenimonas_alkenigignens_BRE15M|WP_058438882.1	Dehalogenimonas_WBC-2|CP011392.1_prot_AKG54397.1_1704	Dehalogenimonas_alkenigignens_4OHTPN|WP_353714539.1	Dehalogenimonas_W|WP_338738808.1	Dehalogenimonas_THU2|WP_347000673.1	Dehalogenimonas_alkenigignens_IP3-3|WP_058438882.1	Dehalogenimonas_formicexedens_NSZ-14|WP_076003190.1
Dehalogenimonas_etheniformans_GP|WP_102331165.1	Dehalogenimonas_alkenigignens_BRE15M|WP_116632858.1	Dehalogenimonas_WBC-2|CP011392.1_prot_AKG52856.1_163	Dehalogenimonas_alkenigignens_4OHTPN|WP_353714654.1	Dehalogenimonas_W|WP_338738305.1	Dehalogenimonas_THU2|WP_347000521.1	Dehalogenimonas_alkenigignens_IP3-3|WP_058438532.1	Dehalogenimonas_formicexedens_NSZ-14|WP_076003264.1
Dehalogenimonas_etheniformans_GP|WP_102330603.1	Dehalogenimonas_alkenigignens_BRE15M|WP_058440039.1	Dehalogenimonas_WBC-2|CP011392.1_prot_AKG53819.1_1126	Dehalogenimonas_alkenigignens_4OHTPN|WP_353714382.1	Dehalogenimonas_W|WP_338737716.1	Dehalogenimonas_THU2|WP_347000588.1	Dehalogenimonas_alkenigignens_IP3-3|WP_058440039.1	Dehalogenimonas_formicexedens_NSZ-14|WP_076003637.1
Dehalogenimonas_etheniformans_GP|WP_102330992.1	Dehalogenimonas_alkenigignens_BRE15M|WP_058438251.1	Dehalogenimonas_WBC-2|CP011392.1_prot_AKG54307.1_1614	Dehalogenimonas_alkenigignens_4OHTPN|WP_353714810.1	Dehalogenimonas_W|WP_338738641.1	Dehalogenimonas_THU2|WP_347000911.1	Dehalogenimonas_alkenigignens_IP3-3|WP_058438251.1	Dehalogenimonas_formicexedens_NSZ-14|WP_076004915.1
Dehalogenimonas_etheniformans_GP|WP_102330521.1	Dehalogenimonas_alkenigignens_BRE15M|WP_058439463.1	Dehalogenimonas_WBC-2|CP011392.1_prot_AKG53486.1_793	Dehalogenimonas_alkenigignens_4OHTPN|WP_353713884.1	Dehalogenimonas_W|WP_338737385.1	Dehalogenimonas_THU2|WP_347000195.1	Dehalogenimonas_alkenigignens_IP3-3|WP_058439463.1	Dehalogenimonas_formicexedens_NSZ-14|WP_076003845.1
Dehalogenimonas_etheniformans_GP|WP_102330205.1	Dehalogenimonas_alkenigignens_BRE15M|WP_058439357.1	Dehalogenimonas_WBC-2|CP011392.1_prot_AKG53760.1_1067	Dehalogenimonas_alkenigignens_4OHTPN|WP_353713763.1	Dehalogenimonas_W|WP_338737195.1	Dehalogenimonas_THU2|WP_347000828.1	Dehalogenimonas_alkenigignens_IP3-3|WP_058439357.1	Dehalogenimonas_formicexedens_NSZ-14|WP_076004207.1
Dehalogenimonas_etheniformans_GP|WP_102330381.1	Dehalogenimonas_alkenigignens_BRE15M|WP_058439535.1	Dehalogenimonas_WBC-2|CP011392.1_prot_AKG54064.1_1371	Dehalogenimonas_alkenigignens_4OHTPN|WP_353713965.1	Dehalogenimonas_W|WP_338737341.1	Dehalogenimonas_THU2|WP_346999574.1	Dehalogenimonas_alkenigignens_IP3-3|WP_058439535.1	Dehalogenimonas_formicexedens_NSZ-14|WP_076003989.1
Dehalogenimonas_etheniformans_GP|WP_118401461.1	Dehalogenimonas_alkenigignens_BRE15M|WP_116632815.1	Dehalogenimonas_WBC-2|CP011392.1_prot_AKG54091.1_1398	Dehalogenimonas_alkenigignens_4OHTPN|WP_353714324.1	Dehalogenimonas_W|WP_338736801.1	Dehalogenimonas_THU2|WP_346999543.1	Dehalogenimonas_alkenigignens_IP3-3|WP_058439229.1	Dehalogenimonas_formicexedens_NSZ-14|WP_076004280.1
Dehalogenimonas_etheniformans_GP|WP_102330961.1	Dehalogenimonas_alkenigignens_BRE15M|WP_058438311.1	Dehalogenimonas_WBC-2|CP011392.1_prot_AKG54342.1_1649	Dehalogenimonas_alkenigignens_4OHTPN|WP_353714777.1	Dehalogenimonas_W|WP_338738565.1	Dehalogenimonas_THU2|WP_347000948.1	Dehalogenimonas_alkenigignens_IP3-3|WP_058438311.1	Dehalogenimonas_formicexedens_NSZ-14|WP_076004943.1
Dehalogenimonas_etheniformans_GP|WP_102330332.1	Dehalogenimonas_alkenigignens_BRE15M|WP_058439665.1	Dehalogenimonas_WBC-2|CP011392.1_prot_AKG53747.1_1054	Dehalogenimonas_alkenigignens_4OHTPN|WP_353714097.1	Dehalogenimonas_W|WP_338737289.1	Dehalogenimonas_THU2|WP_346999948.1	Dehalogenimonas_alkenigignens_IP3-3|WP_058439665.1	Dehalogenimonas_formicexedens_NSZ-14|WP_076004036.1
Dehalogenimonas_etheniformans_GP|WP_162486003.1	Dehalogenimonas_alkenigignens_BRE15M|WP_058438977.1	Dehalogenimonas_WBC-2|CP011392.1_prot_AKG53210.1_517	Dehalogenimonas_alkenigignens_4OHTPN|WP_353714497.1	Dehalogenimonas_W|WP_338736926.1	Dehalogenimonas_THU2|WP_346999853.1	Dehalogenimonas_alkenigignens_IP3-3|WP_058438977.1	Dehalogenimonas_formicexedens_NSZ-14|WP_145925552.1
Dehalogenimonas_etheniformans_GP|WP_102330267.1	Dehalogenimonas_alkenigignens_BRE15M|WP_058439381.1	Dehalogenimonas_WBC-2|CP011392.1_prot_AKG53337.1_644	Dehalogenimonas_alkenigignens_4OHTPN|WP_353713793.1	Dehalogenimonas_W|WP_338737819.1	Dehalogenimonas_THU2|WP_347000777.1	Dehalogenimonas_alkenigignens_IP3-3|WP_058439381.1	Dehalogenimonas_formicexedens_NSZ-14|WP_076004098.1
Dehalogenimonas_etheniformans_GP|WP_102330197.1	Dehalogenimonas_alkenigignens_BRE15M|WP_058439349.1	Dehalogenimonas_WBC-2|CP011392.1_prot_AKG53900.1_1207	Dehalogenimonas_alkenigignens_4OHTPN|WP_353713755.1	Dehalogenimonas_W|WP_338737927.1	Dehalogenimonas_THU2|WP_347000599.1	Dehalogenimonas_alkenigignens_IP3-3|WP_058439349.1	Dehalogenimonas_formicexedens_NSZ-14|WP_076004215.1
Dehalogenimonas_etheniformans_GP|WP_102330247.1	Dehalogenimonas_alkenigignens_BRE15M|WP_116632998.1	Dehalogenimonas_WBC-2|CP011392.1_prot_AKG53371.1_678	Dehalogenimonas_alkenigignens_4OHTPN|WP_353714952.1	Dehalogenimonas_W|WP_338737094.1	Dehalogenimonas_THU2|WP_346999935.1	Dehalogenimonas_alkenigignens_IP3-3|WP_058437945.1	Dehalogenimonas_formicexedens_NSZ-14|WP_076004166.1
Dehalogenimonas_etheniformans_GP|WP_102330856.1	Dehalogenimonas_alkenigignens_BRE15M|WP_058438461.1	Dehalogenimonas_WBC-2|CP011392.1_prot_AKG52884.1_191	Dehalogenimonas_alkenigignens_4OHTPN|WP_353714688.1	Dehalogenimonas_W|WP_338738736.1	Dehalogenimonas_THU2|WP_346999392.1	Dehalogenimonas_alkenigignens_IP3-3|WP_058438461.1	Dehalogenimonas_formicexedens_NSZ-14|WP_076003205.1
Dehalogenimonas_etheniformans_GP|WP_102330411.1	Dehalogenimonas_alkenigignens_BRE15M|WP_058440088.1	Dehalogenimonas_WBC-2|CP011392.1_prot_AKG54030.1_1337	Dehalogenimonas_alkenigignens_4OHTPN|WP_353715367.1	Dehalogenimonas_W|WP_338737368.1	Dehalogenimonas_THU2|WP_346999615.1	Dehalogenimonas_alkenigignens_IP3-3|WP_058440088.1	Dehalogenimonas_formicexedens_NSZ-14|WP_076003955.1
Dehalogenimonas_etheniformans_GP|WP_226846705.1	Dehalogenimonas_alkenigignens_BRE15M|WP_116632851.1	Dehalogenimonas_WBC-2|CP011392.1_prot_AKG53144.1_451	Dehalogenimonas_alkenigignens_4OHTPN|WP_353714630.1	Dehalogenimonas_W|WP_338736881.1	Dehalogenimonas_THU2|WP_346999069.1	Dehalogenimonas_alkenigignens_IP3-3|WP_058438588.1	Dehalogenimonas_formicexedens_NSZ-14|WP_076004453.1
Dehalogenimonas_etheniformans_GP|WP_102330119.1	Dehalogenimonas_alkenigignens_BRE15M|WP_058439241.1	Dehalogenimonas_WBC-2|CP011392.1_prot_AKG53974.1_1281	Dehalogenimonas_alkenigignens_4OHTPN|WP_353714311.1	Dehalogenimonas_W|WP_338736999.1	Dehalogenimonas_THU2|WP_346999192.1	Dehalogenimonas_alkenigignens_IP3-3|WP_058439241.1	Dehalogenimonas_formicexedens_NSZ-14|WP_076004264.1
Dehalogenimonas_etheniformans_GP|WP_102331324.1	Dehalogenimonas_alkenigignens_BRE15M|WP_116632879.1	Dehalogenimonas_WBC-2|CP011392.1_prot_AKG54405.1_1712	Dehalogenimonas_alkenigignens_4OHTPN|WP_353714681.1	Dehalogenimonas_W|WP_338738829.1	Dehalogenimonas_THU2|WP_347000683.1	Dehalogenimonas_alkenigignens_IP3-3|WP_058438473.1	Dehalogenimonas_formicexedens_NSZ-14|WP_076003236.1
Dehalogenimonas_etheniformans_GP|WP_102330440.1	Dehalogenimonas_alkenigignens_BRE15M|WP_058439593.1	Dehalogenimonas_WBC-2|CP011392.1_prot_AKG53516.1_823	Dehalogenimonas_alkenigignens_4OHTPN|WP_353714030.1	Dehalogenimonas_W|WP_338737370.1	Dehalogenimonas_THU2|WP_347000467.1	Dehalogenimonas_alkenigignens_IP3-3|WP_058439593.1	Dehalogenimonas_formicexedens_NSZ-14|WP_076005059.1
Dehalogenimonas_etheniformans_GP|WP_162485865.1	Dehalogenimonas_alkenigignens_BRE15M|WP_116632722.1	Dehalogenimonas_WBC-2|CP011392.1_prot_AKG53715.1_1022	Dehalogenimonas_alkenigignens_4OHTPN|WP_353713870.1	Dehalogenimonas_W|WP_338737564.1	Dehalogenimonas_THU2|WP_347000003.1	Dehalogenimonas_alkenigignens_IP3-3|WP_083496383.1	Dehalogenimonas_formicexedens_NSZ-14|WP_158513469.1
Dehalogenimonas_etheniformans_GP|WP_102330829.1	Dehalogenimonas_alkenigignens_BRE15M|WP_058440043.1	Dehalogenimonas_WBC-2|CP011392.1_prot_AKG53216.1_523	Dehalogenimonas_alkenigignens_4OHTPN|WP_353715385.1	Dehalogenimonas_W|WP_338739336.1	Dehalogenimonas_THU2|WP_346999941.1	Dehalogenimonas_alkenigignens_IP3-3|WP_058440043.1	Dehalogenimonas_formicexedens_NSZ-14|WP_076005039.1
Dehalogenimonas_etheniformans_GP|WP_102331213.1	Dehalogenimonas_alkenigignens_BRE15M|WP_116632989.1	Dehalogenimonas_WBC-2|CP011392.1_prot_AKG52951.1_258	Dehalogenimonas_alkenigignens_4OHTPN|WP_353715043.1	Dehalogenimonas_W|WP_338736780.1	Dehalogenimonas_THU2|WP_346999318.1	Dehalogenimonas_alkenigignens_IP3-3|WP_058437783.1	Dehalogenimonas_formicexedens_NSZ-14|WP_076003312.1
Dehalogenimonas_etheniformans_GP|WP_102329961.1	Dehalogenimonas_alkenigignens_BRE15M|WP_116632994.1	Dehalogenimonas_WBC-2|CP011392.1_prot_AKG54229.1_1536	Dehalogenimonas_alkenigignens_4OHTPN|WP_353715027.1	Dehalogenimonas_W|WP_338736793.1	Dehalogenimonas_THU2|WP_347001113.1	Dehalogenimonas_alkenigignens_IP3-3|WP_186007564.1	Dehalogenimonas_formicexedens_NSZ-14|WP_225973657.1
Dehalogenimonas_etheniformans_GP|WP_102330310.1	Dehalogenimonas_alkenigignens_BRE15M|WP_058439422.1	Dehalogenimonas_WBC-2|CP011392.1_prot_AKG53626.1_933	Dehalogenimonas_alkenigignens_4OHTPN|WP_353713841.1	Dehalogenimonas_W|WP_338739356.1	Dehalogenimonas_THU2|WP_347000129.1	Dehalogenimonas_alkenigignens_IP3-3|WP_275477474.1	Dehalogenimonas_formicexedens_NSZ-14|WP_076004057.1
Dehalogenimonas_etheniformans_GP|WP_102330234.1	Dehalogenimonas_alkenigignens_BRE15M|WP_058439271.1	Dehalogenimonas_WBC-2|CP011392.1_prot_AKG54014.1_1321	Dehalogenimonas_alkenigignens_4OHTPN|WP_058439271.1	Dehalogenimonas_W|WP_338738198.1	Dehalogenimonas_THU2|WP_346999638.1	Dehalogenimonas_alkenigignens_IP3-3|WP_058439271.1	Dehalogenimonas_formicexedens_NSZ-14|WP_076004177.1
Dehalogenimonas_etheniformans_GP|WP_104201624.1	Dehalogenimonas_alkenigignens_BRE15M|WP_116632684.1	Dehalogenimonas_WBC-2|CP011392.1_prot_AKG53604.1_911	Dehalogenimonas_alkenigignens_4OHTPN|WP_353714040.1	Dehalogenimonas_W|WP_338739378.1	Dehalogenimonas_THU2|WP_347000333.1	Dehalogenimonas_alkenigignens_IP3-3|WP_058439601.1	Dehalogenimonas_formicexedens_NSZ-14|WP_076005057.1
Dehalogenimonas_etheniformans_GP|WP_102330490.1	Dehalogenimonas_alkenigignens_BRE15M|WP_083496393.1	Dehalogenimonas_WBC-2|CP011392.1_prot_AKG53635.1_942	Dehalogenimonas_alkenigignens_4OHTPN|WP_353713924.1	Dehalogenimonas_W|WP_338737277.1	Dehalogenimonas_THU2|WP_347000416.1	Dehalogenimonas_alkenigignens_IP3-3|WP_058439497.1	Dehalogenimonas_formicexedens_NSZ-14|WP_076004127.1
Dehalogenimonas_etheniformans_GP|WP_076003261.1	Dehalogenimonas_alkenigignens_BRE15M|WP_058438515.1	Dehalogenimonas_WBC-2|CP011392.1_prot_AKG52924.1_231	Dehalogenimonas_alkenigignens_4OHTPN|WP_058438515.1	Dehalogenimonas_W|WP_338736745.1	Dehalogenimonas_THU2|WP_346999350.1	Dehalogenimonas_alkenigignens_IP3-3|WP_058438515.1	Dehalogenimonas_formicexedens_NSZ-14|WP_076003261.1
Dehalogenimonas_etheniformans_GP|WP_102331685.1	Dehalogenimonas_alkenigignens_BRE15M|WP_240608233.1	Dehalogenimonas_WBC-2|CP011392.1_prot_AKG53209.1_516	Dehalogenimonas_alkenigignens_4OHTPN|WP_353715392.1	Dehalogenimonas_W|WP_338738029.1	Dehalogenimonas_THU2|WP_346999852.1	Dehalogenimonas_alkenigignens_IP3-3|WP_240608233.1	Dehalogenimonas_formicexedens_NSZ-14|WP_076004493.1
Dehalogenimonas_etheniformans_GP|WP_102331630.1	Dehalogenimonas_alkenigignens_BRE15M|WP_116633179.1	Dehalogenimonas_WBC-2|CP011392.1_prot_AKG54176.1_1483	Dehalogenimonas_alkenigignens_4OHTPN|WP_353715277.1	Dehalogenimonas_W|WP_338738227.1	Dehalogenimonas_THU2|WP_347001013.1	Dehalogenimonas_alkenigignens_IP3-3|WP_083496432.1	Dehalogenimonas_formicexedens_NSZ-14|WP_076004445.1
Dehalogenimonas_etheniformans_GP|WP_102330218.1	Dehalogenimonas_alkenigignens_BRE15M|WP_058439371.1	Dehalogenimonas_WBC-2|CP011392.1_prot_AKG53762.1_1069	Dehalogenimonas_alkenigignens_4OHTPN|WP_353713778.1	Dehalogenimonas_W|WP_338737198.1	Dehalogenimonas_THU2|WP_347000831.1	Dehalogenimonas_alkenigignens_IP3-3|WP_058439371.1	Dehalogenimonas_formicexedens_NSZ-14|WP_076004192.1
Dehalogenimonas_etheniformans_GP|WP_102330091.1	Dehalogenimonas_alkenigignens_BRE15M|WP_058439185.1	Dehalogenimonas_WBC-2|CP011392.1_prot_AKG54131.1_1438	Dehalogenimonas_alkenigignens_4OHTPN|WP_353714366.1	Dehalogenimonas_W|WP_338738327.1	Dehalogenimonas_THU2|WP_346998968.1	Dehalogenimonas_alkenigignens_IP3-3|WP_058439185.1	Dehalogenimonas_formicexedens_NSZ-14|WP_076004297.1
Dehalogenimonas_etheniformans_GP|WP_102331632.1	Dehalogenimonas_alkenigignens_BRE15M|WP_116633177.1	Dehalogenimonas_WBC-2|CP011392.1_prot_AKG54177.1_1484	Dehalogenimonas_alkenigignens_4OHTPN|WP_353715275.1	Dehalogenimonas_W|WP_338738223.1	Dehalogenimonas_THU2|WP_347001012.1	Dehalogenimonas_alkenigignens_IP3-3|WP_058439862.1	Dehalogenimonas_formicexedens_NSZ-14|WP_158513482.1
Dehalogenimonas_etheniformans_GP|WP_226846784.1	Dehalogenimonas_alkenigignens_BRE15M|WP_058438495.1	Dehalogenimonas_WBC-2|CP011392.1_prot_AKG52910.1_217	Dehalogenimonas_alkenigignens_4OHTPN|WP_353714672.1	Dehalogenimonas_W|WP_338738767.1	Dehalogenimonas_THU2|WP_346999377.1	Dehalogenimonas_alkenigignens_IP3-3|WP_058438495.1	Dehalogenimonas_formicexedens_NSZ-14|WP_225973697.1
Dehalogenimonas_etheniformans_GP|WP_102330465.1	Dehalogenimonas_alkenigignens_BRE15M|WP_058439518.1	Dehalogenimonas_WBC-2|CP011392.1_prot_AKG53482.1_789	Dehalogenimonas_alkenigignens_4OHTPN|WP_353713945.1	Dehalogenimonas_W|WP_338737389.1	Dehalogenimonas_THU2|WP_347000201.1	Dehalogenimonas_alkenigignens_IP3-3|WP_058439518.1	Dehalogenimonas_formicexedens_NSZ-14|WP_076003879.1
Dehalogenimonas_etheniformans_GP|WP_102330374.1	Dehalogenimonas_alkenigignens_BRE15M|WP_058439460.1	Dehalogenimonas_WBC-2|CP011392.1_prot_AKG53751.1_1058	Dehalogenimonas_alkenigignens_4OHTPN|WP_353713881.1	Dehalogenimonas_W|WP_338737335.1	Dehalogenimonas_THU2|WP_347000820.1	Dehalogenimonas_alkenigignens_IP3-3|WP_058439460.1	Dehalogenimonas_formicexedens_NSZ-14|WP_076003996.1
Dehalogenimonas_etheniformans_GP|WP_102330813.1	Dehalogenimonas_alkenigignens_BRE15M|WP_058439621.1	Dehalogenimonas_WBC-2|CP011392.1_prot_AKG53470.1_777	Dehalogenimonas_alkenigignens_4OHTPN|WP_353714053.1	Dehalogenimonas_W|WP_338737405.1	Dehalogenimonas_THU2|WP_347000219.1	Dehalogenimonas_alkenigignens_IP3-3|WP_058439621.1	Dehalogenimonas_formicexedens_NSZ-14|WP_076003820.1
Dehalogenimonas_etheniformans_GP|WP_102330080.1	Dehalogenimonas_alkenigignens_BRE15M|WP_058439761.1	Dehalogenimonas_WBC-2|CP011392.1_prot_AKG53662.1_969	Dehalogenimonas_alkenigignens_4OHTPN|WP_353714190.1	Dehalogenimonas_W|WP_338737068.1	Dehalogenimonas_THU2|WP_347000022.1	Dehalogenimonas_alkenigignens_IP3-3|WP_058439761.1	Dehalogenimonas_formicexedens_NSZ-14|WP_076005091.1
Dehalogenimonas_etheniformans_GP|WP_102330405.1	Dehalogenimonas_alkenigignens_BRE15M|WP_058439558.1	Dehalogenimonas_WBC-2|CP011392.1_prot_AKG54039.1_1346	Dehalogenimonas_alkenigignens_4OHTPN|WP_353713991.1	Dehalogenimonas_W|WP_338737361.1	Dehalogenimonas_THU2|WP_346999607.1	Dehalogenimonas_alkenigignens_IP3-3|WP_058439558.1	Dehalogenimonas_formicexedens_NSZ-14|WP_076003962.1
Dehalogenimonas_etheniformans_GP|WP_102331310.1	Dehalogenimonas_alkenigignens_BRE15M|WP_058438003.1	Dehalogenimonas_WBC-2|CP011392.1_prot_AKG53938.1_1245	Dehalogenimonas_alkenigignens_4OHTPN|WP_353714933.1	Dehalogenimonas_W|WP_338737028.1	Dehalogenimonas_THU2|WP_347001182.1	Dehalogenimonas_alkenigignens_IP3-3|WP_058438003.1	Dehalogenimonas_formicexedens_NSZ-14|WP_076003402.1
Dehalogenimonas_etheniformans_GP|WP_102331639.1	Dehalogenimonas_alkenigignens_BRE15M|WP_338068512.1	Dehalogenimonas_WBC-2|CP011392.1_prot_AKG54128.1_1435	Dehalogenimonas_alkenigignens_4OHTPN|WP_353715087.1	Dehalogenimonas_W|WP_338738319.1	Dehalogenimonas_THU2|WP_346998973.1	Dehalogenimonas_alkenigignens_IP3-3|WP_058437713.1	Dehalogenimonas_formicexedens_NSZ-14|WP_076004460.1
Dehalogenimonas_etheniformans_GP|WP_102331633.1	Dehalogenimonas_alkenigignens_BRE15M|WP_116632905.1	Dehalogenimonas_WBC-2|CP011392.1_prot_AKG53147.1_454	Dehalogenimonas_alkenigignens_4OHTPN|WP_353714631.1	Dehalogenimonas_W|WP_338736880.1	Dehalogenimonas_THU2|WP_346999070.1	Dehalogenimonas_alkenigignens_IP3-3|WP_058440022.1	Dehalogenimonas_formicexedens_NSZ-14|WP_076004454.1
Dehalogenimonas_etheniformans_GP|WP_162485834.1	Dehalogenimonas_alkenigignens_BRE15M|WP_116632811.1	Dehalogenimonas_WBC-2|CP011392.1_prot_AKG53508.1_815	Dehalogenimonas_alkenigignens_4OHTPN|WP_353714336.1	Dehalogenimonas_W|WP_338737477.1	Dehalogenimonas_THU2|WP_347000161.1	Dehalogenimonas_alkenigignens_IP3-3|WP_058439216.1	Dehalogenimonas_formicexedens_NSZ-14|WP_076004332.1
Dehalogenimonas_etheniformans_GP|WP_102330285.1	Dehalogenimonas_alkenigignens_BRE15M|WP_058439396.1	Dehalogenimonas_WBC-2|CP011392.1_prot_AKG53366.1_673	Dehalogenimonas_alkenigignens_4OHTPN|WP_353713811.1	Dehalogenimonas_W|WP_338737885.1	Dehalogenimonas_THU2|WP_347000749.1	Dehalogenimonas_alkenigignens_IP3-3|WP_058439396.1	Dehalogenimonas_formicexedens_NSZ-14|WP_076004081.1
Dehalogenimonas_etheniformans_GP|WP_190259877.1	Dehalogenimonas_alkenigignens_BRE15M|WP_116632910.1	Dehalogenimonas_WBC-2|CP011392.1_prot_AKG54393.1_1700	Dehalogenimonas_alkenigignens_4OHTPN|WP_116632910.1	Dehalogenimonas_W|WP_338738800.1	Dehalogenimonas_THU2|WP_347000669.1	Dehalogenimonas_alkenigignens_IP3-3|WP_116632910.1	Dehalogenimonas_formicexedens_NSZ-14|WP_076005161.1
Dehalogenimonas_etheniformans_GP|WP_102330235.1	Dehalogenimonas_alkenigignens_BRE15M|WP_116632826.1	Dehalogenimonas_WBC-2|CP011392.1_prot_AKG54013.1_1320	Dehalogenimonas_alkenigignens_4OHTPN|WP_353714282.1	Dehalogenimonas_W|WP_338738196.1	Dehalogenimonas_THU2|WP_346999639.1	Dehalogenimonas_alkenigignens_IP3-3|WP_065128705.1	Dehalogenimonas_formicexedens_NSZ-14|WP_076004176.1
Dehalogenimonas_etheniformans_GP|WP_226846852.1	Dehalogenimonas_alkenigignens_BRE15M|WP_133240191.1	Dehalogenimonas_WBC-2|CP011392.1_prot_AKG53642.1_949	Dehalogenimonas_alkenigignens_4OHTPN|WP_353713913.1	Dehalogenimonas_W|WP_338737266.1	Dehalogenimonas_THU2|WP_347000399.1	Dehalogenimonas_alkenigignens_IP3-3|WP_133240191.1	Dehalogenimonas_formicexedens_NSZ-14|WP_076003874.1
Dehalogenimonas_etheniformans_GP|WP_102331503.1	Dehalogenimonas_alkenigignens_BRE15M|WP_058439028.1	Dehalogenimonas_WBC-2|CP011392.1_prot_AKG53891.1_1198	Dehalogenimonas_alkenigignens_4OHTPN|WP_353714470.1	Dehalogenimonas_W|WP_338736910.1	Dehalogenimonas_THU2|WP_346999830.1	Dehalogenimonas_alkenigignens_IP3-3|WP_058439028.1	Dehalogenimonas_formicexedens_NSZ-14|WP_076004747.1
Dehalogenimonas_etheniformans_GP|WP_102330507.1	Dehalogenimonas_alkenigignens_BRE15M|WP_058439478.1	Dehalogenimonas_WBC-2|CP011392.1_prot_AKG53684.1_991	Dehalogenimonas_alkenigignens_4OHTPN|WP_353713905.1	Dehalogenimonas_W|WP_338737482.1	Dehalogenimonas_THU2|WP_347000102.1	Dehalogenimonas_alkenigignens_IP3-3|WP_058439478.1	Dehalogenimonas_formicexedens_NSZ-14|WP_076003865.1
Dehalogenimonas_etheniformans_GP|WP_102331859.1	Dehalogenimonas_alkenigignens_BRE15M|WP_058439131.1	Dehalogenimonas_WBC-2|CP011392.1_prot_AKG53264.1_571	Dehalogenimonas_alkenigignens_4OHTPN|WP_353714419.1	Dehalogenimonas_W|WP_338737156.1	Dehalogenimonas_THU2|WP_347000804.1	Dehalogenimonas_alkenigignens_IP3-3|WP_058439131.1	Dehalogenimonas_formicexedens_NSZ-14|WP_076003569.1
Dehalogenimonas_etheniformans_GP|WP_102331125.1	Dehalogenimonas_alkenigignens_BRE15M|WP_058438412.1	Dehalogenimonas_WBC-2|CP011392.1_prot_AKG52770.1_77	Dehalogenimonas_alkenigignens_4OHTPN|WP_353714716.1	Dehalogenimonas_W|WP_338739218.1	Dehalogenimonas_THU2|WP_347001159.1	Dehalogenimonas_alkenigignens_IP3-3|WP_058438412.1	Dehalogenimonas_formicexedens_NSZ-14|WP_076003224.1
Dehalogenimonas_etheniformans_GP|WP_102331075.1	Dehalogenimonas_alkenigignens_BRE15M|WP_116633091.1	Dehalogenimonas_WBC-2|CP011392.1_prot_AKG53049.1_356	Dehalogenimonas_alkenigignens_4OHTPN|WP_353715253.1	Dehalogenimonas_W|WP_338738159.1	Dehalogenimonas_THU2|WP_346999035.1	Dehalogenimonas_alkenigignens_IP3-3|WP_058439922.1	Dehalogenimonas_formicexedens_NSZ-14|WP_076004848.1
Dehalogenimonas_etheniformans_GP|WP_102330808.1	Dehalogenimonas_alkenigignens_BRE15M|WP_058439625.1	Dehalogenimonas_WBC-2|CP011392.1_prot_AKG53465.1_772	Dehalogenimonas_alkenigignens_4OHTPN|WP_353714057.1	Dehalogenimonas_W|WP_338737410.1	Dehalogenimonas_THU2|WP_347000227.1	Dehalogenimonas_alkenigignens_IP3-3|WP_058439625.1	Dehalogenimonas_formicexedens_NSZ-14|WP_076003815.1
Dehalogenimonas_etheniformans_GP|WP_162485932.1	Dehalogenimonas_alkenigignens_BRE15M|WP_205684214.1	Dehalogenimonas_WBC-2|CP011392.1_prot_AKG52699.1_6	Dehalogenimonas_alkenigignens_4OHTPN|WP_353714754.1	Dehalogenimonas_W|WP_338739232.1	Dehalogenimonas_THU2|WP_347000695.1	Dehalogenimonas_alkenigignens_IP3-3|WP_144437063.1	Dehalogenimonas_formicexedens_NSZ-14|WP_076004980.1
Dehalogenimonas_etheniformans_GP|WP_102331277.1	Dehalogenimonas_alkenigignens_BRE15M|WP_058438066.1	Dehalogenimonas_WBC-2|CP011392.1_prot_AKG53178.1_485	Dehalogenimonas_alkenigignens_4OHTPN|WP_353714903.1	Dehalogenimonas_W|WP_338738082.1	Dehalogenimonas_THU2|WP_346999121.1	Dehalogenimonas_alkenigignens_IP3-3|WP_058438066.1	Dehalogenimonas_formicexedens_NSZ-14|WP_076003372.1
Dehalogenimonas_etheniformans_GP|WP_102331329.1	Dehalogenimonas_alkenigignens_BRE15M|WP_058440021.1	Dehalogenimonas_WBC-2|CP011392.1_prot_AKG52782.1_89	Dehalogenimonas_alkenigignens_4OHTPN|WP_353715395.1	Dehalogenimonas_W|WP_338739198.1	Dehalogenimonas_THU2|WP_347001072.1	Dehalogenimonas_alkenigignens_IP3-3|WP_058440021.1	Dehalogenimonas_formicexedens_NSZ-14|WP_076005007.1
Dehalogenimonas_etheniformans_GP|WP_226846853.1	Dehalogenimonas_alkenigignens_BRE15M|WP_116632713.1	Dehalogenimonas_WBC-2|CP011392.1_prot_AKG53578.1_885	Dehalogenimonas_alkenigignens_4OHTPN|WP_353713931.1	Dehalogenimonas_W|WP_338737286.1	Dehalogenimonas_THU2|WP_347000429.1	Dehalogenimonas_alkenigignens_IP3-3|WP_058439503.1	Dehalogenimonas_formicexedens_NSZ-14|WP_076004121.1
Dehalogenimonas_etheniformans_GP|WP_102330500.1	Dehalogenimonas_alkenigignens_BRE15M|WP_058439487.1	Dehalogenimonas_WBC-2|CP011392.1_prot_AKG53641.1_948	Dehalogenimonas_alkenigignens_4OHTPN|WP_353713914.1	Dehalogenimonas_W|WP_338737267.1	Dehalogenimonas_THU2|WP_347000401.1	Dehalogenimonas_alkenigignens_IP3-3|WP_058439487.1	Dehalogenimonas_formicexedens_NSZ-14|WP_083635344.1
Dehalogenimonas_etheniformans_GP|WP_102330935.1	Dehalogenimonas_alkenigignens_BRE15M|WP_058438369.1	Dehalogenimonas_WBC-2|CP011392.1_prot_AKG52746.1_53	Dehalogenimonas_alkenigignens_4OHTPN|WP_058438369.1	Dehalogenimonas_W|WP_338738587.1	Dehalogenimonas_THU2|WP_347000725.1	Dehalogenimonas_alkenigignens_IP3-3|WP_058438369.1	Dehalogenimonas_formicexedens_NSZ-14|WP_083635459.1
Dehalogenimonas_etheniformans_GP|WP_102331264.1	Dehalogenimonas_alkenigignens_BRE15M|WP_116633023.1	Dehalogenimonas_WBC-2|CP011392.1_prot_AKG53166.1_473	Dehalogenimonas_alkenigignens_4OHTPN|WP_353714895.1	Dehalogenimonas_W|WP_338738106.1	Dehalogenimonas_THU2|WP_346999100.1	Dehalogenimonas_alkenigignens_IP3-3|WP_058438092.1	Dehalogenimonas_formicexedens_NSZ-14|WP_076003359.1
Dehalogenimonas_etheniformans_GP|WP_102331296.1	Dehalogenimonas_alkenigignens_BRE15M|WP_116633061.1	Dehalogenimonas_WBC-2|CP011392.1_prot_AKG53196.1_503	Dehalogenimonas_alkenigignens_4OHTPN|WP_353715347.1	Dehalogenimonas_W|WP_338739267.1	Dehalogenimonas_THU2|WP_346999147.1	Dehalogenimonas_alkenigignens_IP3-3|WP_058440002.1	Dehalogenimonas_formicexedens_NSZ-14|WP_076003390.1
Dehalogenimonas_etheniformans_GP|WP_102330675.1	Dehalogenimonas_alkenigignens_BRE15M|WP_065128751.1	Dehalogenimonas_WBC-2|CP011392.1_prot_AKG53852.1_1159	Dehalogenimonas_alkenigignens_4OHTPN|WP_353715298.1	Dehalogenimonas_W|WP_338737665.1	Dehalogenimonas_THU2|WP_347000880.1	Dehalogenimonas_alkenigignens_IP3-3|WP_065128751.1	Dehalogenimonas_formicexedens_NSZ-14|WP_076003697.1
Dehalogenimonas_etheniformans_GP|WP_102331724.1	Dehalogenimonas_alkenigignens_BRE15M|WP_058438800.1	Dehalogenimonas_WBC-2|CP011392.1_prot_AKG52927.1_234	Dehalogenimonas_alkenigignens_4OHTPN|WP_353714586.1	Dehalogenimonas_W|WP_338736757.1	Dehalogenimonas_THU2|WP_346999353.1	Dehalogenimonas_alkenigignens_IP3-3|WP_058438800.1	Dehalogenimonas_formicexedens_NSZ-14|WP_076004524.1
Dehalogenimonas_etheniformans_GP|WP_162486025.1	Dehalogenimonas_alkenigignens_BRE15M|WP_058439597.1	Dehalogenimonas_WBC-2|CP011392.1_prot_AKG53599.1_906	Dehalogenimonas_alkenigignens_4OHTPN|WP_353714036.1	Dehalogenimonas_W|WP_338737518.1	Dehalogenimonas_THU2|WP_347000340.1	Dehalogenimonas_alkenigignens_IP3-3|WP_058439597.1	Dehalogenimonas_formicexedens_NSZ-14|WP_083635342.1
Dehalogenimonas_etheniformans_GP|WP_102331225.1	Dehalogenimonas_alkenigignens_BRE15M|WP_058438841.1	Dehalogenimonas_WBC-2|CP011392.1_prot_AKG54257.1_1564	Dehalogenimonas_alkenigignens_4OHTPN|WP_353714562.1	Dehalogenimonas_W|WP_338736730.1	Dehalogenimonas_THU2|WP_347000500.1	Dehalogenimonas_alkenigignens_IP3-3|WP_058438841.1	Dehalogenimonas_formicexedens_NSZ-14|WP_076003326.1
Dehalogenimonas_etheniformans_GP|WP_102331751.1	Dehalogenimonas_alkenigignens_BRE15M|WP_058438760.1	Dehalogenimonas_WBC-2|CP011392.1_prot_AKG52784.1_91	Dehalogenimonas_alkenigignens_4OHTPN|WP_353714610.1	Dehalogenimonas_W|WP_338738870.1	Dehalogenimonas_THU2|WP_347001070.1	Dehalogenimonas_alkenigignens_IP3-3|WP_058438760.1	Dehalogenimonas_formicexedens_NSZ-14|WP_076004551.1
Dehalogenimonas_etheniformans_GP|WP_102330362.1	Dehalogenimonas_alkenigignens_BRE15M|WP_058439446.1	Dehalogenimonas_WBC-2|CP011392.1_prot_AKG53716.1_1023	Dehalogenimonas_alkenigignens_4OHTPN|WP_353713869.1	Dehalogenimonas_W|WP_338737565.1	Dehalogenimonas_THU2|WP_347000001.1	Dehalogenimonas_alkenigignens_IP3-3|WP_058439446.1	Dehalogenimonas_formicexedens_NSZ-14|WP_076004012.1
Dehalogenimonas_etheniformans_GP|WP_102330732.1	Dehalogenimonas_alkenigignens_BRE15M|WP_240608116.1	Dehalogenimonas_WBC-2|CP011392.1_prot_AKG53703.1_1010	Dehalogenimonas_alkenigignens_4OHTPN|WP_353714155.1	Dehalogenimonas_W|WP_338737553.1	Dehalogenimonas_THU2|WP_347000278.1	Dehalogenimonas_alkenigignens_IP3-3|WP_244881598.1	Dehalogenimonas_formicexedens_NSZ-14|WP_076003743.1
Dehalogenimonas_etheniformans_GP|WP_226846812.1	Dehalogenimonas_alkenigignens_BRE15M|WP_240608276.1	Dehalogenimonas_WBC-2|CP011392.1_prot_AKG54197.1_1504	Dehalogenimonas_alkenigignens_4OHTPN|WP_353715210.1	Dehalogenimonas_W|WP_338738213.1	Dehalogenimonas_THU2|WP_347000961.1	Dehalogenimonas_alkenigignens_IP3-3|WP_240608276.1	Dehalogenimonas_formicexedens_NSZ-14|WP_225973715.1
Dehalogenimonas_etheniformans_GP|WP_102331517.1	Dehalogenimonas_alkenigignens_BRE15M|WP_058439110.1	Dehalogenimonas_WBC-2|CP011392.1_prot_AKG54129.1_1436	Dehalogenimonas_alkenigignens_4OHTPN|WP_353714439.1	Dehalogenimonas_W|WP_338738321.1	Dehalogenimonas_THU2|WP_346998972.1	Dehalogenimonas_alkenigignens_IP3-3|WP_058439110.1	Dehalogenimonas_formicexedens_NSZ-14|WP_158513497.1
Dehalogenimonas_etheniformans_GP|WP_102331211.1	Dehalogenimonas_alkenigignens_BRE15M|WP_116632991.1	Dehalogenimonas_WBC-2|CP011392.1_prot_AKG52950.1_257	Dehalogenimonas_alkenigignens_4OHTPN|WP_353715042.1	Dehalogenimonas_W|WP_338736778.1	Dehalogenimonas_THU2|WP_346999319.1	Dehalogenimonas_alkenigignens_IP3-3|WP_058437786.1	Dehalogenimonas_formicexedens_NSZ-14|WP_076003310.1
Dehalogenimonas_etheniformans_GP|WP_102331500.1	Dehalogenimonas_alkenigignens_BRE15M|WP_058439032.1	Dehalogenimonas_WBC-2|CP011392.1_prot_AKG53652.1_959	Dehalogenimonas_alkenigignens_4OHTPN|WP_353714467.1	Dehalogenimonas_W|WP_338737081.1	Dehalogenimonas_THU2|WP_347000040.1	Dehalogenimonas_alkenigignens_IP3-3|WP_058439032.1	Dehalogenimonas_formicexedens_NSZ-14|WP_076004745.1
Dehalogenimonas_etheniformans_GP|WP_102331780.1	Dehalogenimonas_alkenigignens_BRE15M|WP_165802764.1	Dehalogenimonas_WBC-2|CP011392.1_prot_AKG52993.1_300	Dehalogenimonas_alkenigignens_4OHTPN|WP_353715081.1	Dehalogenimonas_W|WP_338738416.1	Dehalogenimonas_THU2|WP_346999273.1	Dehalogenimonas_alkenigignens_IP3-3|WP_186007562.1	Dehalogenimonas_formicexedens_NSZ-14|WP_076004582.1
Dehalogenimonas_etheniformans_GP|WP_102331002.1	Dehalogenimonas_alkenigignens_BRE15M|WP_116633150.1	Dehalogenimonas_WBC-2|CP011392.1_prot_AKG54292.1_1599	Dehalogenimonas_alkenigignens_4OHTPN|WP_353714816.1	Dehalogenimonas_W|WP_338738626.1	Dehalogenimonas_THU2|WP_347000900.1	Dehalogenimonas_alkenigignens_IP3-3|WP_058438233.1	Dehalogenimonas_formicexedens_NSZ-14|WP_076004906.1
Dehalogenimonas_etheniformans_GP|WP_102330375.1	Dehalogenimonas_alkenigignens_BRE15M|WP_083496384.1	Dehalogenimonas_WBC-2|CP011392.1_prot_AKG53750.1_1057	Dehalogenimonas_alkenigignens_4OHTPN|WP_353713882.1	Dehalogenimonas_W|WP_338737336.1	Dehalogenimonas_THU2|WP_347000819.1	Dehalogenimonas_alkenigignens_IP3-3|WP_083496384.1	Dehalogenimonas_formicexedens_NSZ-14|WP_076003995.1
Dehalogenimonas_etheniformans_GP|WP_102330762.1	Dehalogenimonas_alkenigignens_BRE15M|WP_058439695.1	Dehalogenimonas_WBC-2|CP011392.1_prot_AKG53417.1_724	Dehalogenimonas_alkenigignens_4OHTPN|WP_353714123.1	Dehalogenimonas_W|WP_338737264.1	Dehalogenimonas_THU2|WP_347001138.1	Dehalogenimonas_alkenigignens_IP3-3|WP_058439695.1	Dehalogenimonas_formicexedens_NSZ-14|WP_076003771.1
Dehalogenimonas_etheniformans_GP|WP_102331137.1	Dehalogenimonas_alkenigignens_BRE15M|WP_058438439.1	Dehalogenimonas_WBC-2|CP011392.1_prot_AKG52914.1_221	Dehalogenimonas_alkenigignens_4OHTPN|WP_353714700.1	Dehalogenimonas_W|WP_338738451.1	Dehalogenimonas_THU2|WP_346999381.1	Dehalogenimonas_alkenigignens_IP3-3|WP_058438439.1	Dehalogenimonas_formicexedens_NSZ-14|WP_076003237.1
Dehalogenimonas_etheniformans_GP|WP_102331007.1	Dehalogenimonas_alkenigignens_BRE15M|WP_240608333.1	Dehalogenimonas_WBC-2|CP011392.1_prot_AKG54282.1_1589	Dehalogenimonas_alkenigignens_4OHTPN|WP_353714820.1	Dehalogenimonas_W|WP_338736753.1	Dehalogenimonas_THU2|WP_347000480.1	Dehalogenimonas_alkenigignens_IP3-3|WP_058438227.1	Dehalogenimonas_formicexedens_NSZ-14|WP_076004897.1
Dehalogenimonas_etheniformans_GP|WP_190259849.1	Dehalogenimonas_alkenigignens_BRE15M|WP_058439233.1	Dehalogenimonas_WBC-2|CP011392.1_prot_AKG53042.1_349	Dehalogenimonas_alkenigignens_4OHTPN|WP_353714321.1	Dehalogenimonas_W|WP_338738289.1	Dehalogenimonas_THU2|WP_346999530.1	Dehalogenimonas_alkenigignens_IP3-3|WP_058439233.1	Dehalogenimonas_formicexedens_NSZ-14|WP_225973652.1
Dehalogenimonas_etheniformans_GP|WP_102330324.1	Dehalogenimonas_alkenigignens_BRE15M|WP_240608172.1	Dehalogenimonas_WBC-2|CP011392.1_prot_AKG53616.1_923	Dehalogenimonas_alkenigignens_4OHTPN|WP_353713857.1	Dehalogenimonas_W|WP_338737530.1	Dehalogenimonas_THU2|WP_347000148.1	Dehalogenimonas_alkenigignens_IP3-3|WP_244881588.1	Dehalogenimonas_formicexedens_NSZ-14|WP_083635360.1
Dehalogenimonas_etheniformans_GP|WP_102330476.1	Dehalogenimonas_alkenigignens_BRE15M|WP_116632708.1	Dehalogenimonas_WBC-2|CP011392.1_prot_AKG52906.1_213	Dehalogenimonas_alkenigignens_4OHTPN|WP_353713936.1	Dehalogenimonas_W|WP_338738762.1	Dehalogenimonas_THU2|WP_346999367.1	Dehalogenimonas_alkenigignens_IP3-3|WP_065128850.1	Dehalogenimonas_formicexedens_NSZ-14|WP_076004114.1
Dehalogenimonas_etheniformans_GP|WP_102329974.1	Dehalogenimonas_alkenigignens_BRE15M|WP_058439948.1	Dehalogenimonas_WBC-2|CP011392.1_prot_AKG53846.1_1153	Dehalogenimonas_alkenigignens_4OHTPN|WP_353715227.1	Dehalogenimonas_W|WP_338737652.1	Dehalogenimonas_THU2|WP_347000874.1	Dehalogenimonas_alkenigignens_IP3-3|WP_058439948.1	Dehalogenimonas_formicexedens_NSZ-14|WP_076004400.1
Dehalogenimonas_etheniformans_GP|WP_102330190.1	Dehalogenimonas_alkenigignens_BRE15M|WP_058439342.1	Dehalogenimonas_WBC-2|CP011392.1_prot_AKG53908.1_1215	Dehalogenimonas_alkenigignens_4OHTPN|WP_353713748.1	Dehalogenimonas_W|WP_338736990.1	Dehalogenimonas_THU2|WP_347000607.1	Dehalogenimonas_alkenigignens_IP3-3|WP_058439342.1	Dehalogenimonas_formicexedens_NSZ-14|WP_076004223.1
Dehalogenimonas_etheniformans_GP|WP_102330880.1	Dehalogenimonas_alkenigignens_BRE15M|WP_058438885.1	Dehalogenimonas_WBC-2|CP011392.1_prot_AKG54398.1_1705	Dehalogenimonas_alkenigignens_4OHTPN|WP_353714538.1	Dehalogenimonas_W|WP_338738810.1	Dehalogenimonas_THU2|WP_347000674.1	Dehalogenimonas_alkenigignens_IP3-3|WP_058438885.1	Dehalogenimonas_formicexedens_NSZ-14|WP_076003189.1
Dehalogenimonas_etheniformans_GP|WP_102331154.1	Dehalogenimonas_alkenigignens_BRE15M|WP_116632908.1	Dehalogenimonas_WBC-2|CP011392.1_prot_AKG52920.1_227	Dehalogenimonas_alkenigignens_4OHTPN|WP_353714665.1	Dehalogenimonas_W|WP_338736749.1	Dehalogenimonas_THU2|WP_346999345.1	Dehalogenimonas_alkenigignens_IP3-3|WP_058440019.1	Dehalogenimonas_formicexedens_NSZ-14|WP_076003257.1
Dehalogenimonas_etheniformans_GP|WP_162485913.1	Dehalogenimonas_alkenigignens_BRE15M|WP_058438817.1	Dehalogenimonas_WBC-2|CP011392.1_prot_AKG52846.1_153	Dehalogenimonas_alkenigignens_4OHTPN|WP_353714578.1	Dehalogenimonas_W|WP_338736733.1	Dehalogenimonas_THU2|WP_347000502.1	Dehalogenimonas_alkenigignens_IP3-3|WP_058438817.1	Dehalogenimonas_formicexedens_NSZ-14|WP_076003334.1
Dehalogenimonas_etheniformans_GP|WP_102330141.1	Dehalogenimonas_alkenigignens_BRE15M|WP_058439329.1	Dehalogenimonas_WBC-2|CP011392.1_prot_AKG53321.1_628	Dehalogenimonas_alkenigignens_4OHTPN|WP_353715336.1	Dehalogenimonas_W|WP_338737180.1	Dehalogenimonas_THU2|WP_347000788.1	Dehalogenimonas_alkenigignens_IP3-3|WP_058439329.1	Dehalogenimonas_formicexedens_NSZ-14|WP_076004240.1
Dehalogenimonas_etheniformans_GP|WP_102330046.1	Dehalogenimonas_alkenigignens_BRE15M|WP_058439215.1	Dehalogenimonas_WBC-2|CP011392.1_prot_AKG53877.1_1184	Dehalogenimonas_alkenigignens_4OHTPN|WP_353714337.1	Dehalogenimonas_W|WP_338736967.1	Dehalogenimonas_THU2|WP_346999884.1	Dehalogenimonas_alkenigignens_IP3-3|WP_058439215.1	Dehalogenimonas_formicexedens_NSZ-14|WP_076004331.1
Dehalogenimonas_etheniformans_GP|WP_102330683.1	Dehalogenimonas_alkenigignens_BRE15M|WP_165802708.1	Dehalogenimonas_WBC-2|CP011392.1_prot_AKG53847.1_1154	Dehalogenimonas_alkenigignens_4OHTPN|WP_353714185.1	Dehalogenimonas_W|WP_338737655.1	Dehalogenimonas_THU2|WP_347000875.1	Dehalogenimonas_alkenigignens_IP3-3|WP_165802708.1	Dehalogenimonas_formicexedens_NSZ-14|WP_076003712.1
Dehalogenimonas_etheniformans_GP|WP_102331359.1	Dehalogenimonas_alkenigignens_BRE15M|WP_058438132.1	Dehalogenimonas_WBC-2|CP011392.1_prot_AKG53142.1_449	Dehalogenimonas_alkenigignens_4OHTPN|WP_353714875.1	Dehalogenimonas_W|WP_338737986.1	Dehalogenimonas_THU2|WP_346999799.1	Dehalogenimonas_alkenigignens_IP3-3|WP_058438132.1	Dehalogenimonas_formicexedens_NSZ-14|WP_076003531.1
Dehalogenimonas_etheniformans_GP|WP_102331141.1	Dehalogenimonas_alkenigignens_BRE15M|WP_116632872.1	Dehalogenimonas_WBC-2|CP011392.1_prot_AKG52908.1_215	Dehalogenimonas_alkenigignens_4OHTPN|WP_353714674.1	Dehalogenimonas_W|WP_338738764.1	Dehalogenimonas_THU2|WP_346999369.1	Dehalogenimonas_alkenigignens_IP3-3|WP_058438490.1	Dehalogenimonas_formicexedens_NSZ-14|WP_076003243.1
Dehalogenimonas_etheniformans_GP|WP_102331514.1	Dehalogenimonas_alkenigignens_BRE15M|WP_058439010.1	Dehalogenimonas_WBC-2|CP011392.1_prot_AKG54295.1_1602	Dehalogenimonas_alkenigignens_4OHTPN|WP_353714480.1	Dehalogenimonas_W|WP_338736718.1	Dehalogenimonas_THU2|WP_347001219.1	Dehalogenimonas_alkenigignens_IP3-3|WP_058439010.1	Dehalogenimonas_formicexedens_NSZ-14|WP_076004758.1
Dehalogenimonas_etheniformans_GP|WP_102331628.1	Dehalogenimonas_alkenigignens_BRE15M|WP_116633181.1	Dehalogenimonas_WBC-2|CP011392.1_prot_AKG54173.1_1480	Dehalogenimonas_alkenigignens_4OHTPN|WP_058439859.1	Dehalogenimonas_W|WP_338738231.1	Dehalogenimonas_THU2|WP_347001015.1	Dehalogenimonas_alkenigignens_IP3-3|WP_058439859.1	Dehalogenimonas_formicexedens_NSZ-14|WP_076004443.1
Dehalogenimonas_etheniformans_GP|WP_102330421.1	Dehalogenimonas_alkenigignens_BRE15M|WP_058439574.1	Dehalogenimonas_WBC-2|CP011392.1_prot_AKG53420.1_727	Dehalogenimonas_alkenigignens_4OHTPN|WP_353714008.1	Dehalogenimonas_W|WP_013218006.1	Dehalogenimonas_THU2|WP_347001141.1	Dehalogenimonas_alkenigignens_IP3-3|WP_058439574.1	Dehalogenimonas_formicexedens_NSZ-14|WP_076003947.1
Dehalogenimonas_etheniformans_GP|WP_102331772.1	Dehalogenimonas_alkenigignens_BRE15M|WP_058437737.1	Dehalogenimonas_WBC-2|CP011392.1_prot_AKG54149.1_1456	Dehalogenimonas_alkenigignens_4OHTPN|WP_353715073.1	Dehalogenimonas_W|WP_338738353.1	Dehalogenimonas_THU2|WP_347001030.1	Dehalogenimonas_alkenigignens_IP3-3|WP_058437737.1	Dehalogenimonas_formicexedens_NSZ-14|WP_076004573.1
Dehalogenimonas_etheniformans_GP|WP_102330819.1	Dehalogenimonas_alkenigignens_BRE15M|WP_058439615.1	Dehalogenimonas_WBC-2|CP011392.1_prot_AKG53475.1_782	Dehalogenimonas_alkenigignens_4OHTPN|WP_353714047.1	Dehalogenimonas_W|WP_338737399.1	Dehalogenimonas_THU2|WP_347000211.1	Dehalogenimonas_alkenigignens_IP3-3|WP_058439615.1	Dehalogenimonas_formicexedens_NSZ-14|WP_076003826.1
Dehalogenimonas_etheniformans_GP|WP_102331673.1	Dehalogenimonas_alkenigignens_BRE15M|WP_116633101.1	Dehalogenimonas_WBC-2|CP011392.1_prot_AKG54009.1_1316	Dehalogenimonas_alkenigignens_4OHTPN|WP_353715240.1	Dehalogenimonas_W|WP_338738186.1	Dehalogenimonas_THU2|WP_346999653.1	Dehalogenimonas_alkenigignens_IP3-3|WP_058439936.1	Dehalogenimonas_formicexedens_NSZ-14|WP_076004482.1
Dehalogenimonas_etheniformans_GP|WP_102330078.1	Dehalogenimonas_alkenigignens_BRE15M|WP_058439275.1	Dehalogenimonas_WBC-2|CP011392.1_prot_AKG53669.1_976	Dehalogenimonas_alkenigignens_4OHTPN|WP_353714278.1	Dehalogenimonas_W|WP_338737060.1	Dehalogenimonas_THU2|WP_347000292.1	Dehalogenimonas_alkenigignens_IP3-3|WP_058439275.1	Dehalogenimonas_formicexedens_NSZ-14|WP_076004311.1
Dehalogenimonas_etheniformans_GP|WP_162485911.1	Dehalogenimonas_alkenigignens_BRE15M|WP_058438168.1	Dehalogenimonas_WBC-2|CP011392.1_prot_AKG52938.1_245	Dehalogenimonas_alkenigignens_4OHTPN|WP_353714853.1	Dehalogenimonas_W|WP_338736767.1	Dehalogenimonas_THU2|WP_346999332.1	Dehalogenimonas_alkenigignens_IP3-3|WP_058438168.1	Dehalogenimonas_formicexedens_NSZ-14|WP_076003325.1
Dehalogenimonas_etheniformans_GP|WP_102330347.1	Dehalogenimonas_alkenigignens_BRE15M|WP_058439651.1	Dehalogenimonas_WBC-2|CP011392.1_prot_AKG53728.1_1035	Dehalogenimonas_alkenigignens_4OHTPN|WP_353714081.1	Dehalogenimonas_W|WP_338737313.1	Dehalogenimonas_THU2|WP_346999978.1	Dehalogenimonas_alkenigignens_IP3-3|WP_058439651.1	Dehalogenimonas_formicexedens_NSZ-14|WP_076004025.1
Dehalogenimonas_etheniformans_GP|WP_226846761.1	Dehalogenimonas_alkenigignens_BRE15M|WP_083496331.1	Dehalogenimonas_WBC-2|CP011392.1_prot_AKG52771.1_78	Dehalogenimonas_alkenigignens_4OHTPN|WP_353714620.1	Dehalogenimonas_W|WP_338739223.1	Dehalogenimonas_THU2|WP_347001160.1	Dehalogenimonas_alkenigignens_IP3-3|WP_083496331.1	Dehalogenimonas_formicexedens_NSZ-14|WP_076004861.1
Dehalogenimonas_etheniformans_GP|WP_102330354.1	Dehalogenimonas_alkenigignens_BRE15M|WP_058439439.1	Dehalogenimonas_WBC-2|CP011392.1_prot_AKG53722.1_1029	Dehalogenimonas_alkenigignens_4OHTPN|WP_353715360.1	Dehalogenimonas_W|WP_338737571.1	Dehalogenimonas_THU2|WP_346999988.1	Dehalogenimonas_alkenigignens_IP3-3|WP_058439439.1	Dehalogenimonas_formicexedens_NSZ-14|WP_076004018.1
Dehalogenimonas_etheniformans_GP|WP_102331602.1	Dehalogenimonas_alkenigignens_BRE15M|WP_058439007.1	Dehalogenimonas_WBC-2|CP011392.1_prot_AKG54297.1_1604	Dehalogenimonas_alkenigignens_4OHTPN|WP_353714482.1	Dehalogenimonas_W|WP_338739317.1	Dehalogenimonas_THU2|WP_347001222.1	Dehalogenimonas_alkenigignens_IP3-3|WP_058439007.1	Dehalogenimonas_formicexedens_NSZ-14|WP_099092359.1
Dehalogenimonas_etheniformans_GP|WP_102330256.1	Dehalogenimonas_alkenigignens_BRE15M|WP_058439822.1	Dehalogenimonas_WBC-2|CP011392.1_prot_AKG53085.1_392	Dehalogenimonas_alkenigignens_4OHTPN|WP_353715317.1	Dehalogenimonas_W|WP_338736901.1	Dehalogenimonas_THU2|WP_346999675.1	Dehalogenimonas_alkenigignens_IP3-3|WP_058439822.1	Dehalogenimonas_formicexedens_NSZ-14|WP_083635373.1
Dehalogenimonas_etheniformans_GP|WP_102331276.1	Dehalogenimonas_alkenigignens_BRE15M|WP_058438068.1	Dehalogenimonas_WBC-2|CP011392.1_prot_AKG53177.1_484	Dehalogenimonas_alkenigignens_4OHTPN|WP_353714902.1	Dehalogenimonas_W|WP_338738084.1	Dehalogenimonas_THU2|WP_346999120.1	Dehalogenimonas_alkenigignens_IP3-3|WP_058438068.1	Dehalogenimonas_formicexedens_NSZ-14|WP_076003371.1
Dehalogenimonas_etheniformans_GP|WP_102331745.1	Dehalogenimonas_alkenigignens_BRE15M|WP_083496337.1	Dehalogenimonas_WBC-2|CP011392.1_prot_AKG52806.1_113	Dehalogenimonas_alkenigignens_4OHTPN|WP_353714598.1	Dehalogenimonas_W|WP_338739239.1	Dehalogenimonas_THU2|WP_347001053.1	Dehalogenimonas_alkenigignens_IP3-3|WP_083496337.1	Dehalogenimonas_formicexedens_NSZ-14|WP_076004538.1
Dehalogenimonas_etheniformans_GP|WP_162485988.1	Dehalogenimonas_alkenigignens_BRE15M|WP_065128858.1	Dehalogenimonas_WBC-2|CP011392.1_prot_AKG53493.1_800	Dehalogenimonas_alkenigignens_4OHTPN|WP_353715377.1	Dehalogenimonas_W|WP_338737378.1	Dehalogenimonas_THU2|WP_347000184.1	Dehalogenimonas_alkenigignens_IP3-3|WP_065128858.1	Dehalogenimonas_formicexedens_NSZ-14|WP_076003772.1
Dehalogenimonas_etheniformans_GP|WP_102330371.1	Dehalogenimonas_alkenigignens_BRE15M|WP_058439456.1	Dehalogenimonas_WBC-2|CP011392.1_prot_AKG53755.1_1062	Dehalogenimonas_alkenigignens_4OHTPN|WP_353715362.1	Dehalogenimonas_W|WP_338737332.1	Dehalogenimonas_THU2|WP_347000823.1	Dehalogenimonas_alkenigignens_IP3-3|WP_058439456.1	Dehalogenimonas_formicexedens_NSZ-14|WP_076003999.1
Dehalogenimonas_etheniformans_GP|WP_102330681.1	Dehalogenimonas_alkenigignens_BRE15M|WP_116633184.1	Dehalogenimonas_WBC-2|CP011392.1_prot_AKG53849.1_1156	Dehalogenimonas_alkenigignens_4OHTPN|WP_353715282.1	Dehalogenimonas_W|WP_338737802.1	Dehalogenimonas_THU2|WP_347000878.1	Dehalogenimonas_alkenigignens_IP3-3|WP_058439855.1	Dehalogenimonas_formicexedens_NSZ-14|WP_076003710.1
Dehalogenimonas_etheniformans_GP|WP_102331648.1	Dehalogenimonas_alkenigignens_BRE15M|WP_116633011.1	Dehalogenimonas_WBC-2|CP011392.1_prot_AKG54087.1_1394	Dehalogenimonas_alkenigignens_4OHTPN|WP_353715095.1	Dehalogenimonas_W|WP_338736806.1	Dehalogenimonas_THU2|WP_346999553.1	Dehalogenimonas_alkenigignens_IP3-3|WP_058437698.1	Dehalogenimonas_formicexedens_NSZ-14|WP_076004469.1
Dehalogenimonas_etheniformans_GP|WP_102331073.1	Dehalogenimonas_alkenigignens_BRE15M|WP_058439926.1	Dehalogenimonas_WBC-2|CP011392.1_prot_AKG54154.1_1461	Dehalogenimonas_alkenigignens_4OHTPN|WP_058439926.1	Dehalogenimonas_W|WP_338736825.1	Dehalogenimonas_THU2|WP_347001022.1	Dehalogenimonas_alkenigignens_IP3-3|WP_058439926.1	Dehalogenimonas_formicexedens_NSZ-14|WP_076004850.1
Dehalogenimonas_etheniformans_GP|WP_102330359.1	Dehalogenimonas_alkenigignens_BRE15M|WP_058439443.1	Dehalogenimonas_WBC-2|CP011392.1_prot_AKG53827.1_1134	Dehalogenimonas_alkenigignens_4OHTPN|WP_353713866.1	Dehalogenimonas_W|WP_338738734.1	Dehalogenimonas_THU2|WP_346999995.1	Dehalogenimonas_alkenigignens_IP3-3|WP_058439443.1	Dehalogenimonas_formicexedens_NSZ-14|WP_076005064.1
Dehalogenimonas_etheniformans_GP|WP_226846913.1	Dehalogenimonas_alkenigignens_BRE15M|WP_116632981.1	Dehalogenimonas_WBC-2|CP011392.1_prot_AKG52983.1_290	Dehalogenimonas_alkenigignens_4OHTPN|WP_353715054.1	Dehalogenimonas_W|WP_338739285.1	Dehalogenimonas_THU2|WP_346999466.1	Dehalogenimonas_alkenigignens_IP3-3|WP_083496294.1	Dehalogenimonas_formicexedens_NSZ-14|WP_225973751.1
Dehalogenimonas_etheniformans_GP|WP_162485931.1	Dehalogenimonas_alkenigignens_BRE15M|WP_058438388.1	Dehalogenimonas_WBC-2|CP011392.1_prot_AKG54392.1_1699	Dehalogenimonas_alkenigignens_4OHTPN|WP_353714730.1	Dehalogenimonas_W|WP_338738802.1	Dehalogenimonas_THU2|WP_347000670.1	Dehalogenimonas_alkenigignens_IP3-3|WP_058438388.1	Dehalogenimonas_formicexedens_NSZ-14|WP_076004988.1
Dehalogenimonas_etheniformans_GP|WP_102330686.1	Dehalogenimonas_alkenigignens_BRE15M|WP_058439753.1	Dehalogenimonas_WBC-2|CP011392.1_prot_AKG53927.1_1234	Dehalogenimonas_alkenigignens_4OHTPN|WP_353714183.1	Dehalogenimonas_W|WP_338737050.1	Dehalogenimonas_THU2|WP_347000621.1	Dehalogenimonas_alkenigignens_IP3-3|WP_058439753.1	Dehalogenimonas_formicexedens_NSZ-14|WP_076003716.1
Dehalogenimonas_etheniformans_GP|WP_102330817.1	Dehalogenimonas_alkenigignens_BRE15M|WP_058439617.1	Dehalogenimonas_WBC-2|CP011392.1_prot_AKG53473.1_780	Dehalogenimonas_alkenigignens_4OHTPN|WP_353714049.1	Dehalogenimonas_W|WP_338737401.1	Dehalogenimonas_THU2|WP_347000214.1	Dehalogenimonas_alkenigignens_IP3-3|WP_058439617.1	Dehalogenimonas_formicexedens_NSZ-14|WP_076003824.1
Dehalogenimonas_etheniformans_GP|WP_102331283.1	Dehalogenimonas_alkenigignens_BRE15M|WP_058438049.1	Dehalogenimonas_WBC-2|CP011392.1_prot_AKG53187.1_494	Dehalogenimonas_alkenigignens_4OHTPN|WP_058438049.1	Dehalogenimonas_W|WP_338738066.1	Dehalogenimonas_THU2|WP_346999129.1	Dehalogenimonas_alkenigignens_IP3-3|WP_058438049.1	Dehalogenimonas_formicexedens_NSZ-14|WP_076003380.1
Dehalogenimonas_etheniformans_GP|WP_226846827.1	Dehalogenimonas_alkenigignens_BRE15M|WP_240608112.1	Dehalogenimonas_WBC-2|CP011392.1_prot_AKG53506.1_813	Dehalogenimonas_alkenigignens_4OHTPN|WP_353714172.1	Dehalogenimonas_W|WP_338737479.1	Dehalogenimonas_THU2|WP_347000163.1	Dehalogenimonas_alkenigignens_IP3-3|WP_240608112.1	Dehalogenimonas_formicexedens_NSZ-14|WP_076003726.1
Dehalogenimonas_etheniformans_GP|WP_102330216.1	Dehalogenimonas_alkenigignens_BRE15M|WP_058439369.1	Dehalogenimonas_WBC-2|CP011392.1_prot_AKG53350.1_657	Dehalogenimonas_alkenigignens_4OHTPN|WP_353713776.1	Dehalogenimonas_W|WP_338737915.1	Dehalogenimonas_THU2|WP_347000769.1	Dehalogenimonas_alkenigignens_IP3-3|WP_058439369.1	Dehalogenimonas_formicexedens_NSZ-14|WP_076004194.1
Dehalogenimonas_etheniformans_GP|WP_102330029.1	Dehalogenimonas_alkenigignens_BRE15M|WP_058438921.1	Dehalogenimonas_WBC-2|CP011392.1_prot_AKG53340.1_647	Dehalogenimonas_alkenigignens_4OHTPN|WP_353714519.1	Dehalogenimonas_W|WP_338737150.1	Dehalogenimonas_THU2|WP_347001055.1	Dehalogenimonas_alkenigignens_IP3-3|WP_058438921.1	Dehalogenimonas_formicexedens_NSZ-14|WP_076004348.1
Dehalogenimonas_etheniformans_GP|WP_102330676.1	Dehalogenimonas_alkenigignens_BRE15M|WP_058439837.1	Dehalogenimonas_WBC-2|CP011392.1_prot_AKG53853.1_1160	Dehalogenimonas_alkenigignens_4OHTPN|WP_353715299.1	Dehalogenimonas_W|WP_338737667.1	Dehalogenimonas_THU2|WP_347000881.1	Dehalogenimonas_alkenigignens_IP3-3|WP_058439837.1	Dehalogenimonas_formicexedens_NSZ-14|WP_335583012.1
Dehalogenimonas_etheniformans_GP|WP_102330311.1	Dehalogenimonas_alkenigignens_BRE15M|WP_058439423.1	Dehalogenimonas_WBC-2|CP011392.1_prot_AKG53625.1_932	Dehalogenimonas_alkenigignens_4OHTPN|WP_353713842.1	Dehalogenimonas_W|WP_338737330.1	Dehalogenimonas_THU2|WP_347000130.1	Dehalogenimonas_alkenigignens_IP3-3|WP_058439423.1	Dehalogenimonas_formicexedens_NSZ-14|WP_076004056.1
Dehalogenimonas_etheniformans_GP|WP_102330054.1	Dehalogenimonas_alkenigignens_BRE15M|WP_083496430.1	Dehalogenimonas_WBC-2|CP011392.1_prot_AKG53868.1_1175	Dehalogenimonas_alkenigignens_4OHTPN|WP_353715304.1	Dehalogenimonas_W|WP_338737052.1	Dehalogenimonas_THU2|WP_346999907.1	Dehalogenimonas_alkenigignens_IP3-3|WP_083496430.1	Dehalogenimonas_formicexedens_NSZ-14|WP_083635383.1
Dehalogenimonas_etheniformans_GP|WP_102331771.1	Dehalogenimonas_alkenigignens_BRE15M|WP_116632967.1	Dehalogenimonas_WBC-2|CP011392.1_prot_AKG54148.1_1455	Dehalogenimonas_alkenigignens_4OHTPN|WP_353715072.1	Dehalogenimonas_W|WP_338738352.1	Dehalogenimonas_THU2|WP_347001031.1	Dehalogenimonas_alkenigignens_IP3-3|WP_058437739.1	Dehalogenimonas_formicexedens_NSZ-14|WP_076004572.1
Dehalogenimonas_etheniformans_GP|WP_102331265.1	Dehalogenimonas_alkenigignens_BRE15M|WP_058438090.1	Dehalogenimonas_WBC-2|CP011392.1_prot_AKG53167.1_474	Dehalogenimonas_alkenigignens_4OHTPN|WP_353714896.1	Dehalogenimonas_W|WP_338738105.1	Dehalogenimonas_THU2|WP_346999101.1	Dehalogenimonas_alkenigignens_IP3-3|WP_058438090.1	Dehalogenimonas_formicexedens_NSZ-14|WP_076003360.1
Dehalogenimonas_etheniformans_GP|WP_102330128.1	Dehalogenimonas_alkenigignens_BRE15M|WP_058439250.1	Dehalogenimonas_WBC-2|CP011392.1_prot_AKG53964.1_1271	Dehalogenimonas_alkenigignens_4OHTPN|WP_353714300.1	Dehalogenimonas_W|WP_338737011.1	Dehalogenimonas_THU2|WP_346999207.1	Dehalogenimonas_alkenigignens_IP3-3|WP_058439250.1	Dehalogenimonas_formicexedens_NSZ-14|WP_076004255.1
Dehalogenimonas_etheniformans_GP|WP_102330102.1	Dehalogenimonas_alkenigignens_BRE15M|WP_116632807.1	Dehalogenimonas_WBC-2|CP011392.1_prot_AKG53009.1_316	Dehalogenimonas_alkenigignens_4OHTPN|WP_353715387.1	Dehalogenimonas_THU2|WP_346999247.1	Dehalogenimonas_formicexedens_NSZ-14|WP_076004282.1	Dehalogenimonas_alkenigignens_4OHTPN|WP_353714354.1	Dehalogenimonas_W|WP_338736833.1
Dehalogenimonas_etheniformans_GP|WP_118401463.1	Dehalogenimonas_alkenigignens_BRE15M|WP_058439400.1	Dehalogenimonas_WBC-2|CP011392.1_prot_AKG53370.1_677	Dehalogenimonas_alkenigignens_4OHTPN|WP_353713816.1	Dehalogenimonas_W|WP_338737879.1	Dehalogenimonas_THU2|WP_347000745.1	Dehalogenimonas_alkenigignens_IP3-3|WP_058439400.1	Dehalogenimonas_formicexedens_NSZ-14|WP_076004077.1
Dehalogenimonas_etheniformans_GP|WP_102331856.1	Dehalogenimonas_alkenigignens_BRE15M|WP_058439128.1	Dehalogenimonas_WBC-2|CP011392.1_prot_AKG53261.1_568	Dehalogenimonas_alkenigignens_4OHTPN|WP_353714422.1	Dehalogenimonas_W|WP_338737154.1	Dehalogenimonas_THU2|WP_347000806.1	Dehalogenimonas_alkenigignens_IP3-3|WP_058439128.1	Dehalogenimonas_formicexedens_NSZ-14|WP_076003572.1
Dehalogenimonas_etheniformans_GP|WP_102330382.1	Dehalogenimonas_alkenigignens_BRE15M|WP_058439536.1	Dehalogenimonas_WBC-2|CP011392.1_prot_AKG54063.1_1370	Dehalogenimonas_alkenigignens_4OHTPN|WP_353713966.1	Dehalogenimonas_W|WP_338737342.1	Dehalogenimonas_THU2|WP_346999575.1	Dehalogenimonas_alkenigignens_IP3-3|WP_058439536.1	Dehalogenimonas_formicexedens_NSZ-14|WP_076003988.1
Dehalogenimonas_etheniformans_GP|WP_102330674.1	Dehalogenimonas_alkenigignens_BRE15M|WP_058439839.1	Dehalogenimonas_WBC-2|CP011392.1_prot_AKG53851.1_1158	Dehalogenimonas_alkenigignens_4OHTPN|WP_353715297.1	Dehalogenimonas_W|WP_338737663.1	Dehalogenimonas_THU2|WP_347000888.1	Dehalogenimonas_alkenigignens_IP3-3|WP_058439839.1	Dehalogenimonas_formicexedens_NSZ-14|WP_076003696.1
Dehalogenimonas_etheniformans_GP|WP_102330388.1	Dehalogenimonas_alkenigignens_BRE15M|WP_058439542.1	Dehalogenimonas_WBC-2|CP011392.1_prot_AKG54057.1_1364	Dehalogenimonas_alkenigignens_4OHTPN|WP_353713971.1	Dehalogenimonas_W|WP_338737345.1	Dehalogenimonas_THU2|WP_346999584.1	Dehalogenimonas_alkenigignens_IP3-3|WP_058439542.1	Dehalogenimonas_formicexedens_NSZ-14|WP_076003982.1
Dehalogenimonas_etheniformans_GP|WP_102331723.1	Dehalogenimonas_alkenigignens_BRE15M|WP_058438803.1	Dehalogenimonas_WBC-2|CP011392.1_prot_AKG52926.1_233	Dehalogenimonas_alkenigignens_4OHTPN|WP_353714585.1	Dehalogenimonas_W|WP_338736756.1	Dehalogenimonas_THU2|WP_346999352.1	Dehalogenimonas_alkenigignens_IP3-3|WP_058438803.1	Dehalogenimonas_formicexedens_NSZ-14|WP_076004523.1
Dehalogenimonas_etheniformans_GP|WP_102330929.1	Dehalogenimonas_alkenigignens_BRE15M|WP_116632901.1	Dehalogenimonas_WBC-2|CP011392.1_prot_AKG54378.1_1685	Dehalogenimonas_alkenigignens_4OHTPN|WP_353714744.1	Dehalogenimonas_W|WP_338738481.1	Dehalogenimonas_THU2|WP_347000660.1	Dehalogenimonas_alkenigignens_IP3-3|WP_058438359.1	Dehalogenimonas_formicexedens_NSZ-14|WP_076004973.1
Dehalogenimonas_etheniformans_GP|WP_102330206.1	Dehalogenimonas_alkenigignens_BRE15M|WP_058439358.1	Dehalogenimonas_WBC-2|CP011392.1_prot_AKG53323.1_630	Dehalogenimonas_alkenigignens_4OHTPN|WP_353713764.1	Dehalogenimonas_W|WP_338737587.1	Dehalogenimonas_THU2|WP_347000786.1	Dehalogenimonas_alkenigignens_IP3-3|WP_058439358.1	Dehalogenimonas_formicexedens_NSZ-14|WP_076004206.1
Dehalogenimonas_etheniformans_GP|WP_102330472.1	Dehalogenimonas_alkenigignens_BRE15M|WP_116632707.1	Dehalogenimonas_WBC-2|CP011392.1_prot_AKG53584.1_891	Dehalogenimonas_alkenigignens_4OHTPN|WP_353713940.1	Dehalogenimonas_W|WP_338737494.1	Dehalogenimonas_THU2|WP_347000371.1	Dehalogenimonas_alkenigignens_IP3-3|WP_058439512.1	Dehalogenimonas_formicexedens_NSZ-14|WP_083635367.1
Dehalogenimonas_etheniformans_GP|WP_102330252.1	Dehalogenimonas_alkenigignens_BRE15M|WP_165802799.1	Dehalogenimonas_WBC-2|CP011392.1_prot_AKG53080.1_387	Dehalogenimonas_alkenigignens_4OHTPN|WP_353715313.1	Dehalogenimonas_W|WP_338736874.1	Dehalogenimonas_THU2|WP_346999663.1	Dehalogenimonas_alkenigignens_IP3-3|WP_058439825.1	Dehalogenimonas_formicexedens_NSZ-14|WP_076004161.1
Dehalogenimonas_etheniformans_GP|WP_102330752.1	Dehalogenimonas_alkenigignens_BRE15M|WP_058439701.1	Dehalogenimonas_WBC-2|CP011392.1_prot_AKG53406.1_713	Dehalogenimonas_alkenigignens_4OHTPN|WP_353714128.1	Dehalogenimonas_W|WP_338737254.1	Dehalogenimonas_THU2|WP_347001101.1	Dehalogenimonas_alkenigignens_IP3-3|WP_058439701.1	Dehalogenimonas_formicexedens_NSZ-14|WP_076003763.1
Dehalogenimonas_etheniformans_GP|WP_102330296.1	Dehalogenimonas_alkenigignens_BRE15M|WP_058439405.1	Dehalogenimonas_WBC-2|CP011392.1_prot_AKG53380.1_687	Dehalogenimonas_alkenigignens_4OHTPN|WP_353713821.1	Dehalogenimonas_W|WP_338737236.1	Dehalogenimonas_THU2|WP_347000740.1	Dehalogenimonas_alkenigignens_IP3-3|WP_058439405.1	Dehalogenimonas_formicexedens_NSZ-14|WP_076004070.1
Dehalogenimonas_etheniformans_GP|WP_102330263.1	Dehalogenimonas_alkenigignens_BRE15M|WP_058439375.1	Dehalogenimonas_WBC-2|CP011392.1_prot_AKG53677.1_984	Dehalogenimonas_alkenigignens_4OHTPN|WP_353713785.1	Dehalogenimonas_W|WP_338737873.1	Dehalogenimonas_THU2|WP_347000302.1	Dehalogenimonas_alkenigignens_IP3-3|WP_058439375.1	Dehalogenimonas_formicexedens_NSZ-14|WP_076003853.1
Dehalogenimonas_etheniformans_GP|WP_102331054.1	Dehalogenimonas_alkenigignens_BRE15M|WP_116632920.1	Dehalogenimonas_WBC-2|CP011392.1_prot_AKG54145.1_1452	Dehalogenimonas_alkenigignens_4OHTPN|WP_353715129.1	Dehalogenimonas_W|WP_338738348.1	Dehalogenimonas_THU2|WP_347001034.1	Dehalogenimonas_alkenigignens_IP3-3|WP_058437638.1	Dehalogenimonas_formicexedens_NSZ-14|WP_076004863.1
Dehalogenimonas_etheniformans_GP|WP_102330312.1	Dehalogenimonas_alkenigignens_BRE15M|WP_058439425.1	Dehalogenimonas_WBC-2|CP011392.1_prot_AKG53439.1_746	Dehalogenimonas_alkenigignens_4OHTPN|WP_353713844.1	Dehalogenimonas_W|WP_338737428.1	Dehalogenimonas_THU2|WP_347000382.1	Dehalogenimonas_alkenigignens_IP3-3|WP_058439425.1	Dehalogenimonas_formicexedens_NSZ-14|WP_076004054.1
Dehalogenimonas_etheniformans_GP|WP_102331024.1	Dehalogenimonas_alkenigignens_BRE15M|WP_116632937.1	Dehalogenimonas_WBC-2|CP011392.1_prot_AKG53006.1_313	Dehalogenimonas_alkenigignens_4OHTPN|WP_353715107.1	Dehalogenimonas_W|WP_338738378.1	Dehalogenimonas_THU2|WP_346999257.1	Dehalogenimonas_alkenigignens_IP3-3|WP_058437672.1	Dehalogenimonas_formicexedens_NSZ-14|WP_145925587.1
Dehalogenimonas_etheniformans_GP|WP_102330882.1	Dehalogenimonas_alkenigignens_BRE15M|WP_058438892.1	Dehalogenimonas_WBC-2|CP011392.1_prot_AKG54400.1_1707	Dehalogenimonas_alkenigignens_4OHTPN|WP_353714536.1	Dehalogenimonas_W|WP_338738815.1	Dehalogenimonas_THU2|WP_347000676.1	Dehalogenimonas_alkenigignens_IP3-3|WP_058438892.1	Dehalogenimonas_formicexedens_NSZ-14|WP_076003187.1
Dehalogenimonas_etheniformans_GP|WP_102331301.1	Dehalogenimonas_alkenigignens_BRE15M|WP_116633062.1	Dehalogenimonas_WBC-2|CP011392.1_prot_AKG53201.1_508	Dehalogenimonas_alkenigignens_4OHTPN|WP_353715348.1	Dehalogenimonas_W|WP_338739265.1	Dehalogenimonas_THU2|WP_346999154.1	Dehalogenimonas_alkenigignens_IP3-3|WP_058440001.1	Dehalogenimonas_formicexedens_NSZ-14|WP_076003394.1
Dehalogenimonas_etheniformans_GP|WP_102330282.1	Dehalogenimonas_alkenigignens_BRE15M|WP_058439393.1	Dehalogenimonas_WBC-2|CP011392.1_prot_AKG53363.1_670	Dehalogenimonas_alkenigignens_4OHTPN|WP_353713808.1	Dehalogenimonas_W|WP_338737891.1	Dehalogenimonas_THU2|WP_347000752.1	Dehalogenimonas_alkenigignens_IP3-3|WP_058439393.1	Dehalogenimonas_formicexedens_NSZ-14|WP_076004084.1
Dehalogenimonas_etheniformans_GP|WP_102330416.1	Dehalogenimonas_alkenigignens_BRE15M|WP_058439569.1	Dehalogenimonas_WBC-2|CP011392.1_prot_AKG54025.1_1332	Dehalogenimonas_alkenigignens_4OHTPN|WP_353714002.1	Dehalogenimonas_W|WP_338737442.1	Dehalogenimonas_THU2|WP_346999622.1	Dehalogenimonas_alkenigignens_IP3-3|WP_058439569.1	Dehalogenimonas_formicexedens_NSZ-14|WP_076003952.1
Dehalogenimonas_etheniformans_GP|WP_102330424.1	Dehalogenimonas_alkenigignens_BRE15M|WP_058439577.1	Dehalogenimonas_WBC-2|CP011392.1_prot_AKG53423.1_730	Dehalogenimonas_alkenigignens_4OHTPN|WP_353714010.1	Dehalogenimonas_W|WP_338737222.1	Dehalogenimonas_THU2|WP_347001144.1	Dehalogenimonas_alkenigignens_IP3-3|WP_058439577.1	Dehalogenimonas_formicexedens_NSZ-14|WP_076003944.1
Dehalogenimonas_etheniformans_GP|WP_102330439.1	Dehalogenimonas_alkenigignens_BRE15M|WP_058439592.1	Dehalogenimonas_WBC-2|CP011392.1_prot_AKG53515.1_822	Dehalogenimonas_alkenigignens_4OHTPN|WP_353714029.1	Dehalogenimonas_W|WP_338737371.1	Dehalogenimonas_THU2|WP_347000468.1	Dehalogenimonas_alkenigignens_IP3-3|WP_058439592.1	Dehalogenimonas_formicexedens_NSZ-14|WP_076003912.1
Dehalogenimonas_etheniformans_GP|WP_102330842.1	Dehalogenimonas_alkenigignens_BRE15M|WP_116632677.1	Dehalogenimonas_WBC-2|CP011392.1_prot_AKG53453.1_760	Dehalogenimonas_alkenigignens_4OHTPN|WP_353714068.1	Dehalogenimonas_W|WP_338737421.1	Dehalogenimonas_THU2|WP_347000243.1	Dehalogenimonas_alkenigignens_IP3-3|WP_058439638.1	Dehalogenimonas_formicexedens_NSZ-14|WP_076005054.1
Dehalogenimonas_etheniformans_GP|WP_102331752.1	Dehalogenimonas_alkenigignens_BRE15M|WP_058438759.1	Dehalogenimonas_WBC-2|CP011392.1_prot_AKG52804.1_111	Dehalogenimonas_alkenigignens_4OHTPN|WP_353714611.1	Dehalogenimonas_W|WP_338739255.1	Dehalogenimonas_THU2|WP_347001052.1	Dehalogenimonas_alkenigignens_IP3-3|WP_058438759.1	Dehalogenimonas_formicexedens_NSZ-14|WP_076004552.1
Dehalogenimonas_etheniformans_GP|WP_162485869.1	Dehalogenimonas_alkenigignens_BRE15M|WP_116632697.1	Dehalogenimonas_WBC-2|CP011392.1_prot_AKG53533.1_840	Dehalogenimonas_alkenigignens_4OHTPN|WP_353713957.1	Dehalogenimonas_W|WP_338737455.1	Dehalogenimonas_THU2|WP_347000458.1	Dehalogenimonas_alkenigignens_IP3-3|WP_144437090.1	Dehalogenimonas_formicexedens_NSZ-14|WP_076003905.1
Dehalogenimonas_etheniformans_GP|WP_226846668.1	Dehalogenimonas_alkenigignens_BRE15M|WP_240608179.1	Dehalogenimonas_WBC-2|CP011392.1_prot_AKG53346.1_653	Dehalogenimonas_alkenigignens_4OHTPN|WP_353713772.1	Dehalogenimonas_W|WP_338737921.1	Dehalogenimonas_THU2|WP_347000773.1	Dehalogenimonas_alkenigignens_IP3-3|WP_240608179.1	Dehalogenimonas_formicexedens_NSZ-14|WP_225973648.1
Dehalogenimonas_etheniformans_GP|WP_102331091.1	Dehalogenimonas_alkenigignens_BRE15M|WP_116633165.1	Dehalogenimonas_WBC-2|CP011392.1_prot_AKG52986.1_293	Dehalogenimonas_alkenigignens_4OHTPN|WP_353715262.1	Dehalogenimonas_W|WP_338738402.1	Dehalogenimonas_THU2|WP_346999281.1	Dehalogenimonas_alkenigignens_IP3-3|WP_058439874.1	Dehalogenimonas_formicexedens_NSZ-14|WP_076004807.1
Dehalogenimonas_etheniformans_GP|WP_162485868.1	Dehalogenimonas_alkenigignens_BRE15M|WP_058439564.1	Dehalogenimonas_WBC-2|CP011392.1_prot_AKG54029.1_1336	Dehalogenimonas_alkenigignens_4OHTPN|WP_353713998.1	Dehalogenimonas_W|WP_338737447.1	Dehalogenimonas_THU2|WP_346999616.1	Dehalogenimonas_alkenigignens_IP3-3|WP_058439564.1	Dehalogenimonas_formicexedens_NSZ-14|WP_076003954.1
Dehalogenimonas_etheniformans_GP|WP_102330527.1	Dehalogenimonas_alkenigignens_BRE15M|WP_058438998.1	Dehalogenimonas_WBC-2|CP011392.1_prot_AKG53238.1_545	Dehalogenimonas_alkenigignens_4OHTPN|WP_353715390.1	Dehalogenimonas_W|WP_338737599.1	Dehalogenimonas_THU2|WP_347000887.1	Dehalogenimonas_alkenigignens_IP3-3|WP_058438998.1	Dehalogenimonas_formicexedens_NSZ-14|WP_076005104.1
Dehalogenimonas_etheniformans_GP|WP_102330289.1	Dehalogenimonas_alkenigignens_BRE15M|WP_058440064.1	Dehalogenimonas_WBC-2|CP011392.1_prot_AKG53373.1_680	Dehalogenimonas_alkenigignens_4OHTPN|WP_353715358.1	Dehalogenimonas_W|WP_338737578.1	Dehalogenimonas_THU2|WP_347000744.1	Dehalogenimonas_alkenigignens_IP3-3|WP_058440064.1	Dehalogenimonas_formicexedens_NSZ-14|WP_076005076.1
Dehalogenimonas_etheniformans_GP|WP_102330273.1	Dehalogenimonas_alkenigignens_BRE15M|WP_186007587.1	Dehalogenimonas_WBC-2|CP011392.1_prot_AKG53353.1_660	Dehalogenimonas_alkenigignens_4OHTPN|WP_353713798.1	Dehalogenimonas_W|WP_338737909.1	Dehalogenimonas_THU2|WP_347000766.1	Dehalogenimonas_alkenigignens_IP3-3|WP_186007587.1	Dehalogenimonas_formicexedens_NSZ-14|WP_083635366.1
Dehalogenimonas_etheniformans_GP|WP_102331269.1	Dehalogenimonas_alkenigignens_BRE15M|WP_058438082.1	Dehalogenimonas_WBC-2|CP011392.1_prot_AKG53171.1_478	Dehalogenimonas_alkenigignens_4OHTPN|WP_058438082.1	Dehalogenimonas_W|WP_338738097.1	Dehalogenimonas_THU2|WP_346999107.1	Dehalogenimonas_alkenigignens_IP3-3|WP_058438082.1	Dehalogenimonas_formicexedens_NSZ-14|WP_076003364.1
Dehalogenimonas_etheniformans_GP|WP_102330720.1	Dehalogenimonas_alkenigignens_BRE15M|WP_058439733.1	Dehalogenimonas_WBC-2|CP011392.1_prot_AKG53589.1_896	Dehalogenimonas_alkenigignens_4OHTPN|WP_353714164.1	Dehalogenimonas_W|WP_338737134.1	Dehalogenimonas_THU2|WP_347000078.1	Dehalogenimonas_alkenigignens_IP3-3|WP_058439733.1	Dehalogenimonas_formicexedens_NSZ-14|WP_076003734.1
Dehalogenimonas_etheniformans_GP|WP_102330390.1	Dehalogenimonas_alkenigignens_BRE15M|WP_058439543.1	Dehalogenimonas_WBC-2|CP011392.1_prot_AKG54054.1_1361	Dehalogenimonas_alkenigignens_4OHTPN|WP_353713974.1	Dehalogenimonas_THU2|WP_346999587.1	Dehalogenimonas_alkenigignens_IP3-3|WP_058439543.1	Dehalogenimonas_formicexedens_NSZ-14|WP_076003979.1	Dehalogenimonas_W|WP_338737347.1
Dehalogenimonas_etheniformans_GP|WP_102330353.1	Dehalogenimonas_alkenigignens_BRE15M|WP_065128836.1	Dehalogenimonas_WBC-2|CP011392.1_prot_AKG53723.1_1030	Dehalogenimonas_alkenigignens_4OHTPN|WP_353713862.1	Dehalogenimonas_W|WP_338737572.1	Dehalogenimonas_THU2|WP_346999987.1	Dehalogenimonas_alkenigignens_IP3-3|WP_065128836.1	Dehalogenimonas_formicexedens_NSZ-14|WP_076004019.1
Dehalogenimonas_etheniformans_GP|WP_102331246.1	Dehalogenimonas_alkenigignens_BRE15M|WP_116633022.1	Dehalogenimonas_WBC-2|CP011392.1_prot_AKG53151.1_458	Dehalogenimonas_alkenigignens_4OHTPN|WP_353714884.1	Dehalogenimonas_W|WP_338736887.1	Dehalogenimonas_THU2|WP_346999077.1	Dehalogenimonas_alkenigignens_IP3-3|WP_058438122.1	Dehalogenimonas_formicexedens_NSZ-14|WP_076003345.1
Dehalogenimonas_etheniformans_GP|WP_102331355.1	Dehalogenimonas_alkenigignens_BRE15M|WP_058438126.1	Dehalogenimonas_WBC-2|CP011392.1_prot_AKG53138.1_445	Dehalogenimonas_alkenigignens_4OHTPN|WP_353714881.1	Dehalogenimonas_W|WP_338737977.1	Dehalogenimonas_THU2|WP_346999791.1	Dehalogenimonas_alkenigignens_IP3-3|WP_058438126.1	Dehalogenimonas_formicexedens_NSZ-14|WP_225973714.1
Dehalogenimonas_etheniformans_GP|WP_102331864.1	Dehalogenimonas_alkenigignens_BRE15M|WP_240608165.1	Dehalogenimonas_WBC-2|CP011392.1_prot_AKG52969.1_276	Dehalogenimonas_alkenigignens_4OHTPN|WP_353713906.1	Dehalogenimonas_W|WP_338738382.1	Dehalogenimonas_THU2|WP_346999305.1	Dehalogenimonas_alkenigignens_IP3-3|WP_244881589.1	Dehalogenimonas_formicexedens_NSZ-14|WP_076003565.1
Dehalogenimonas_etheniformans_GP|WP_102331236.1	Dehalogenimonas_alkenigignens_BRE15M|WP_058438172.1	Dehalogenimonas_WBC-2|CP011392.1_prot_AKG52941.1_248	Dehalogenimonas_alkenigignens_4OHTPN|WP_353714850.1	Dehalogenimonas_W|WP_338736770.1	Dehalogenimonas_THU2|WP_346999329.1	Dehalogenimonas_alkenigignens_IP3-3|WP_058438172.1	Dehalogenimonas_formicexedens_NSZ-14|WP_076003336.1
Dehalogenimonas_etheniformans_GP|WP_102331641.1	Dehalogenimonas_alkenigignens_BRE15M|WP_116632954.1	Dehalogenimonas_WBC-2|CP011392.1_prot_AKG54089.1_1396	Dehalogenimonas_alkenigignens_4OHTPN|WP_353715090.1	Dehalogenimonas_W|WP_338736804.1	Dehalogenimonas_THU2|WP_346999547.1	Dehalogenimonas_alkenigignens_IP3-3|WP_058437709.1	Dehalogenimonas_formicexedens_NSZ-14|WP_076004463.1
Dehalogenimonas_etheniformans_GP|WP_102330335.1	Dehalogenimonas_alkenigignens_BRE15M|WP_058439662.1	Dehalogenimonas_WBC-2|CP011392.1_prot_AKG53744.1_1051	Dehalogenimonas_alkenigignens_4OHTPN|WP_353714094.1	Dehalogenimonas_W|WP_338737292.1	Dehalogenimonas_THU2|WP_346999956.1	Dehalogenimonas_alkenigignens_IP3-3|WP_058439662.1	Dehalogenimonas_formicexedens_NSZ-14|WP_076004033.1
Dehalogenimonas_etheniformans_GP|WP_102330194.1	Dehalogenimonas_alkenigignens_BRE15M|WP_083496374.1	Dehalogenimonas_WBC-2|CP011392.1_prot_AKG53903.1_1210	Dehalogenimonas_alkenigignens_4OHTPN|WP_353713752.1	Dehalogenimonas_W|WP_338736995.1	Dehalogenimonas_THU2|WP_347000602.1	Dehalogenimonas_alkenigignens_IP3-3|WP_083496374.1	Dehalogenimonas_formicexedens_NSZ-14|WP_076004218.1
Dehalogenimonas_etheniformans_GP|WP_102330715.1	Dehalogenimonas_alkenigignens_BRE15M|WP_083496423.1	Dehalogenimonas_WBC-2|CP011392.1_prot_AKG53593.1_900	Dehalogenimonas_alkenigignens_4OHTPN|WP_353714169.1	Dehalogenimonas_W|WP_338737129.1	Dehalogenimonas_THU2|WP_347000070.1	Dehalogenimonas_alkenigignens_IP3-3|WP_083496423.1	Dehalogenimonas_formicexedens_NSZ-14|WP_076003729.1
Dehalogenimonas_etheniformans_GP|WP_102331626.1	Dehalogenimonas_alkenigignens_BRE15M|WP_116633183.1	Dehalogenimonas_WBC-2|CP011392.1_prot_AKG54171.1_1478	Dehalogenimonas_alkenigignens_4OHTPN|WP_353715281.1	Dehalogenimonas_W|WP_338738235.1	Dehalogenimonas_THU2|WP_347001017.1	Dehalogenimonas_alkenigignens_IP3-3|WP_058439856.1	Dehalogenimonas_formicexedens_NSZ-14|WP_076004441.1
Dehalogenimonas_etheniformans_GP|WP_102331193.1	Dehalogenimonas_alkenigignens_BRE15M|WP_058438561.1	Dehalogenimonas_WBC-2|CP011392.1_prot_AKG52781.1_88	Dehalogenimonas_alkenigignens_4OHTPN|WP_353714640.1	Dehalogenimonas_W|WP_338739196.1	Dehalogenimonas_THU2|WP_347001073.1	Dehalogenimonas_alkenigignens_IP3-3|WP_058438561.1	Dehalogenimonas_formicexedens_NSZ-14|WP_076003293.1
Dehalogenimonas_etheniformans_GP|WP_102330464.1	Dehalogenimonas_alkenigignens_BRE15M|WP_058439519.1	Dehalogenimonas_WBC-2|CP011392.1_prot_AKG53483.1_790	Dehalogenimonas_alkenigignens_4OHTPN|WP_353713946.1	Dehalogenimonas_W|WP_338737388.1	Dehalogenimonas_THU2|WP_347000200.1	Dehalogenimonas_alkenigignens_IP3-3|WP_058439519.1	Dehalogenimonas_formicexedens_NSZ-14|WP_076003880.1
Dehalogenimonas_etheniformans_GP|WP_102330427.1	Dehalogenimonas_alkenigignens_BRE15M|WP_058439580.1	Dehalogenimonas_WBC-2|CP011392.1_prot_AKG53426.1_733	Dehalogenimonas_alkenigignens_4OHTPN|WP_353714013.1	Dehalogenimonas_W|WP_338737227.1	Dehalogenimonas_THU2|WP_347001147.1	Dehalogenimonas_alkenigignens_IP3-3|WP_058439580.1	Dehalogenimonas_formicexedens_NSZ-14|WP_076003941.1
Dehalogenimonas_etheniformans_GP|WP_102331209.1	Dehalogenimonas_alkenigignens_BRE15M|WP_058437788.1	Dehalogenimonas_WBC-2|CP011392.1_prot_AKG52947.1_254	Dehalogenimonas_alkenigignens_4OHTPN|WP_353715039.1	Dehalogenimonas_W|WP_338736775.1	Dehalogenimonas_THU2|WP_346999323.1	Dehalogenimonas_alkenigignens_IP3-3|WP_058437788.1	Dehalogenimonas_formicexedens_NSZ-14|WP_076003308.1
Dehalogenimonas_etheniformans_GP|WP_102331191.1	Dehalogenimonas_alkenigignens_BRE15M|WP_058440020.1	Dehalogenimonas_WBC-2|CP011392.1_prot_AKG52792.1_99	Dehalogenimonas_alkenigignens_4OHTPN|WP_353714642.1	Dehalogenimonas_W|WP_338738862.1	Dehalogenimonas_THU2|WP_347001068.1	Dehalogenimonas_alkenigignens_IP3-3|WP_058440020.1	Dehalogenimonas_formicexedens_NSZ-14|WP_076003291.1
Dehalogenimonas_etheniformans_GP|WP_102331754.1	Dehalogenimonas_alkenigignens_BRE15M|WP_058438758.1	Dehalogenimonas_WBC-2|CP011392.1_prot_AKG52805.1_112	Dehalogenimonas_alkenigignens_4OHTPN|WP_353714612.1	Dehalogenimonas_W|WP_338739256.1	Dehalogenimonas_THU2|WP_347001051.1	Dehalogenimonas_alkenigignens_IP3-3|WP_058438758.1	Dehalogenimonas_formicexedens_NSZ-14|WP_076004554.1
Dehalogenimonas_etheniformans_GP|WP_102331015.1	Dehalogenimonas_alkenigignens_BRE15M|WP_058438198.1	Dehalogenimonas_WBC-2|CP011392.1_prot_AKG54274.1_1581	Dehalogenimonas_alkenigignens_4OHTPN|WP_353714836.1	Dehalogenimonas_W|WP_338738535.1	Dehalogenimonas_THU2|WP_347000488.1	Dehalogenimonas_alkenigignens_IP3-3|WP_058438198.1	Dehalogenimonas_formicexedens_NSZ-14|WP_076004889.1
Dehalogenimonas_etheniformans_GP|WP_102331540.1	Dehalogenimonas_alkenigignens_BRE15M|WP_058439085.1	Dehalogenimonas_WBC-2|CP011392.1_prot_AKG54106.1_1413	Dehalogenimonas_alkenigignens_4OHTPN|WP_353714450.1	Dehalogenimonas_W|WP_338738209.1	Dehalogenimonas_alkenigignens_IP3-3|WP_058439085.1	Dehalogenimonas_formicexedens_NSZ-14|WP_076004775.1	Dehalogenimonas_THU2|WP_347001018.1
Dehalogenimonas_etheniformans_GP|WP_102331268.1	Dehalogenimonas_alkenigignens_BRE15M|WP_058438084.1	Dehalogenimonas_WBC-2|CP011392.1_prot_AKG53170.1_477	Dehalogenimonas_alkenigignens_4OHTPN|WP_353714898.1	Dehalogenimonas_W|WP_338738099.1	Dehalogenimonas_THU2|WP_346999106.1	Dehalogenimonas_alkenigignens_IP3-3|WP_058438084.1	Dehalogenimonas_formicexedens_NSZ-14|WP_076003363.1
Dehalogenimonas_etheniformans_GP|WP_102330055.1	Dehalogenimonas_alkenigignens_BRE15M|WP_058439777.1	Dehalogenimonas_WBC-2|CP011392.1_prot_AKG53794.1_1101	Dehalogenimonas_alkenigignens_4OHTPN|WP_353714206.1	Dehalogenimonas_W|WP_338737864.1	Dehalogenimonas_THU2|WP_347000576.1	Dehalogenimonas_alkenigignens_IP3-3|WP_058439777.1	Dehalogenimonas_formicexedens_NSZ-14|WP_076004322.1
Dehalogenimonas_etheniformans_GP|WP_102330482.1	Dehalogenimonas_alkenigignens_BRE15M|WP_165802713.1	Dehalogenimonas_WBC-2|CP011392.1_prot_AKG53576.1_883	Dehalogenimonas_alkenigignens_4OHTPN|WP_353713933.1	Dehalogenimonas_W|WP_338737436.1	Dehalogenimonas_THU2|WP_347000431.1	Dehalogenimonas_alkenigignens_IP3-3|WP_186007589.1	Dehalogenimonas_formicexedens_NSZ-14|WP_076004118.1
Dehalogenimonas_etheniformans_GP|WP_190259840.1	Dehalogenimonas_alkenigignens_BRE15M|WP_058439496.1	Dehalogenimonas_WBC-2|CP011392.1_prot_AKG53636.1_943	Dehalogenimonas_alkenigignens_4OHTPN|WP_353713923.1	Dehalogenimonas_W|WP_338737275.1	Dehalogenimonas_THU2|WP_347000414.1	Dehalogenimonas_alkenigignens_IP3-3|WP_058439496.1	Dehalogenimonas_formicexedens_NSZ-14|WP_076004129.1
Dehalogenimonas_etheniformans_GP|WP_162485904.1	Dehalogenimonas_alkenigignens_BRE15M|WP_083496323.1	Dehalogenimonas_WBC-2|CP011392.1_prot_AKG52831.1_138	Dehalogenimonas_alkenigignens_4OHTPN|WP_353714703.1	Dehalogenimonas_W|WP_338736693.1	Dehalogenimonas_THU2|WP_346999412.1	Dehalogenimonas_alkenigignens_IP3-3|WP_083496323.1	Dehalogenimonas_formicexedens_NSZ-14|WP_076003231.1
Dehalogenimonas_etheniformans_GP|WP_102330981.1	Dehalogenimonas_alkenigignens_BRE15M|WP_058438270.1	Dehalogenimonas_WBC-2|CP011392.1_prot_AKG54319.1_1626	Dehalogenimonas_alkenigignens_4OHTPN|WP_353714801.1	Dehalogenimonas_W|WP_338738672.1	Dehalogenimonas_THU2|WP_347000922.1	Dehalogenimonas_alkenigignens_IP3-3|WP_058438270.1	Dehalogenimonas_formicexedens_NSZ-14|WP_076004925.1
Dehalogenimonas_etheniformans_GP|WP_104201600.1	Dehalogenimonas_alkenigignens_BRE15M|WP_116632947.1	Dehalogenimonas_WBC-2|CP011392.1_prot_AKG54360.1_1667	Dehalogenimonas_alkenigignens_4OHTPN|WP_353715099.1	Dehalogenimonas_W|WP_338738556.1	Dehalogenimonas_THU2|WP_347000953.1	Dehalogenimonas_alkenigignens_IP3-3|WP_058437689.1	Dehalogenimonas_formicexedens_NSZ-14|WP_076004851.1
Dehalogenimonas_etheniformans_GP|WP_102331146.1	Dehalogenimonas_alkenigignens_BRE15M|WP_058438478.1	Dehalogenimonas_WBC-2|CP011392.1_prot_AKG52899.1_206	Dehalogenimonas_alkenigignens_4OHTPN|WP_058438478.1	Dehalogenimonas_W|WP_338738479.1	Dehalogenimonas_THU2|WP_346999338.1	Dehalogenimonas_alkenigignens_IP3-3|WP_058438478.1	Dehalogenimonas_formicexedens_NSZ-14|WP_076003250.1
Dehalogenimonas_etheniformans_GP|WP_102331247.1	Dehalogenimonas_alkenigignens_BRE15M|WP_058438120.1	Dehalogenimonas_WBC-2|CP011392.1_prot_AKG53152.1_459	Dehalogenimonas_alkenigignens_4OHTPN|WP_353714885.1	Dehalogenimonas_W|WP_338736888.1	Dehalogenimonas_THU2|WP_346999078.1	Dehalogenimonas_alkenigignens_IP3-3|WP_058438120.1	Dehalogenimonas_formicexedens_NSZ-14|WP_076003346.1
Dehalogenimonas_etheniformans_GP|WP_102330986.1	Dehalogenimonas_alkenigignens_BRE15M|WP_083496313.1	Dehalogenimonas_WBC-2|CP011392.1_prot_AKG54313.1_1620	Dehalogenimonas_alkenigignens_4OHTPN|WP_353714805.1	Dehalogenimonas_W|WP_338738662.1	Dehalogenimonas_THU2|WP_347000917.1	Dehalogenimonas_alkenigignens_IP3-3|WP_083496313.1	Dehalogenimonas_formicexedens_NSZ-14|WP_076004920.1
Dehalogenimonas_etheniformans_GP|WP_102330795.1	Dehalogenimonas_alkenigignens_BRE15M|WP_058439641.1	Dehalogenimonas_WBC-2|CP011392.1_prot_AKG53450.1_757	Dehalogenimonas_alkenigignens_4OHTPN|WP_353714071.1	Dehalogenimonas_W|WP_338737424.1	Dehalogenimonas_THU2|WP_347000247.1	Dehalogenimonas_alkenigignens_IP3-3|WP_058439641.1	Dehalogenimonas_formicexedens_NSZ-14|WP_076003800.1
Dehalogenimonas_etheniformans_GP|WP_162485998.1	Dehalogenimonas_alkenigignens_BRE15M|WP_058438878.1	Dehalogenimonas_WBC-2|CP011392.1_prot_AKG54077.1_1384	Dehalogenimonas_alkenigignens_4OHTPN|WP_353714541.1	Dehalogenimonas_W|WP_338736680.1	Dehalogenimonas_THU2|WP_346999569.1	Dehalogenimonas_alkenigignens_IP3-3|WP_058438878.1	Dehalogenimonas_formicexedens_NSZ-14|WP_076004434.1
Dehalogenimonas_etheniformans_GP|WP_102330852.1	Dehalogenimonas_alkenigignens_BRE15M|WP_116632881.1	Dehalogenimonas_WBC-2|CP011392.1_prot_AKG52880.1_187	Dehalogenimonas_alkenigignens_4OHTPN|WP_353714685.1	Dehalogenimonas_W|WP_338738744.1	Dehalogenimonas_THU2|WP_346999397.1	Dehalogenimonas_alkenigignens_IP3-3|WP_058438467.1	Dehalogenimonas_formicexedens_NSZ-14|WP_076003210.1
Dehalogenimonas_etheniformans_GP|WP_102331218.1	Dehalogenimonas_alkenigignens_BRE15M|WP_058438152.1	Dehalogenimonas_WBC-2|CP011392.1_prot_AKG53030.1_337	Dehalogenimonas_alkenigignens_4OHTPN|WP_353714861.1	Dehalogenimonas_W|WP_338736863.1	Dehalogenimonas_THU2|WP_346999516.1	Dehalogenimonas_alkenigignens_IP3-3|WP_058438152.1	Dehalogenimonas_formicexedens_NSZ-14|WP_076003319.1
Dehalogenimonas_etheniformans_GP|WP_104201616.1	Dehalogenimonas_alkenigignens_BRE15M|WP_058439596.1	Dehalogenimonas_WBC-2|CP011392.1_prot_AKG53598.1_905	Dehalogenimonas_alkenigignens_4OHTPN|WP_353714035.1	Dehalogenimonas_W|WP_338737517.1	Dehalogenimonas_THU2|WP_347000342.1	Dehalogenimonas_alkenigignens_IP3-3|WP_058439596.1	Dehalogenimonas_formicexedens_NSZ-14|WP_076003836.1
Dehalogenimonas_etheniformans_GP|WP_102330397.1	Dehalogenimonas_alkenigignens_BRE15M|WP_240608152.1	Dehalogenimonas_WBC-2|CP011392.1_prot_AKG54047.1_1354	Dehalogenimonas_alkenigignens_4OHTPN|WP_353713983.1	Dehalogenimonas_W|WP_338739364.1	Dehalogenimonas_THU2|WP_346999599.1	Dehalogenimonas_alkenigignens_IP3-3|WP_240608152.1	Dehalogenimonas_formicexedens_NSZ-14|WP_192846599.1
Dehalogenimonas_etheniformans_GP|WP_102330083.1	Dehalogenimonas_alkenigignens_BRE15M|WP_058439758.1	Dehalogenimonas_WBC-2|CP011392.1_prot_AKG53659.1_966	Dehalogenimonas_alkenigignens_4OHTPN|WP_353714187.1	Dehalogenimonas_W|WP_338737072.1	Dehalogenimonas_THU2|WP_347000027.1	Dehalogenimonas_alkenigignens_IP3-3|WP_058439758.1	Dehalogenimonas_formicexedens_NSZ-14|WP_076004306.1
Dehalogenimonas_etheniformans_GP|WP_102330132.1	Dehalogenimonas_alkenigignens_BRE15M|WP_058439252.1	Dehalogenimonas_WBC-2|CP011392.1_prot_AKG53962.1_1269	Dehalogenimonas_alkenigignens_4OHTPN|WP_353714298.1	Dehalogenimonas_W|WP_338737013.1	Dehalogenimonas_THU2|WP_346999209.1	Dehalogenimonas_alkenigignens_IP3-3|WP_058439252.1	Dehalogenimonas_formicexedens_NSZ-14|WP_076004251.1
Dehalogenimonas_etheniformans_GP|WP_102330283.1	Dehalogenimonas_alkenigignens_BRE15M|WP_058439394.1	Dehalogenimonas_WBC-2|CP011392.1_prot_AKG53364.1_671	Dehalogenimonas_alkenigignens_4OHTPN|WP_353713809.1	Dehalogenimonas_W|WP_338737889.1	Dehalogenimonas_THU2|WP_347000751.1	Dehalogenimonas_alkenigignens_IP3-3|WP_058439394.1	Dehalogenimonas_formicexedens_NSZ-14|WP_076004083.1
Dehalogenimonas_etheniformans_GP|WP_102330917.1	Dehalogenimonas_alkenigignens_BRE15M|WP_058438337.1	Dehalogenimonas_WBC-2|CP011392.1_prot_AKG52755.1_62	Dehalogenimonas_alkenigignens_4OHTPN|WP_353714758.1	Dehalogenimonas_W|WP_338739245.1	Dehalogenimonas_THU2|WP_347000731.1	Dehalogenimonas_alkenigignens_IP3-3|WP_058438337.1	Dehalogenimonas_formicexedens_NSZ-14|WP_076004984.1
Dehalogenimonas_etheniformans_GP|WP_102331725.1	Dehalogenimonas_alkenigignens_BRE15M|WP_058438798.1	Dehalogenimonas_WBC-2|CP011392.1_prot_AKG52928.1_235	Dehalogenimonas_alkenigignens_4OHTPN|WP_353714587.1	Dehalogenimonas_W|WP_338736758.1	Dehalogenimonas_THU2|WP_346999355.1	Dehalogenimonas_alkenigignens_IP3-3|WP_058438798.1	Dehalogenimonas_formicexedens_NSZ-14|WP_145925554.1
Dehalogenimonas_etheniformans_GP|WP_102331229.1	Dehalogenimonas_alkenigignens_BRE15M|WP_058438836.1	Dehalogenimonas_WBC-2|CP011392.1_prot_AKG52850.1_157	Dehalogenimonas_alkenigignens_4OHTPN|WP_353714566.1	Dehalogenimonas_W|WP_338736736.1	Dehalogenimonas_THU2|WP_347000507.1	Dehalogenimonas_alkenigignens_IP3-3|WP_058438836.1	Dehalogenimonas_formicexedens_NSZ-14|WP_076003329.1
Dehalogenimonas_etheniformans_GP|WP_162485919.1	Dehalogenimonas_alkenigignens_BRE15M|WP_058438014.1	Dehalogenimonas_WBC-2|CP011392.1_prot_AKG53893.1_1200	Dehalogenimonas_alkenigignens_4OHTPN|WP_353714927.1	Dehalogenimonas_W|WP_338738038.1	Dehalogenimonas_THU2|WP_346999828.1	Dehalogenimonas_alkenigignens_IP3-3|WP_058438014.1	Dehalogenimonas_formicexedens_NSZ-14|WP_076003395.1
Dehalogenimonas_etheniformans_GP|WP_102331760.1	Dehalogenimonas_alkenigignens_BRE15M|WP_116632979.1	Dehalogenimonas_WBC-2|CP011392.1_prot_AKG54152.1_1459	Dehalogenimonas_alkenigignens_4OHTPN|WP_353715057.1	Dehalogenimonas_W|WP_338738355.1	Dehalogenimonas_THU2|WP_347001026.1	Dehalogenimonas_alkenigignens_IP3-3|WP_058437763.1	Dehalogenimonas_formicexedens_NSZ-14|WP_076004562.1
Dehalogenimonas_etheniformans_GP|WP_102330368.1	Dehalogenimonas_alkenigignens_BRE15M|WP_116632721.1	Dehalogenimonas_WBC-2|CP011392.1_prot_AKG53682.1_989	Dehalogenimonas_alkenigignens_4OHTPN|WP_353713876.1	Dehalogenimonas_W|WP_338737425.1	Dehalogenimonas_THU2|WP_347000312.1	Dehalogenimonas_alkenigignens_IP3-3|WP_058439453.1	Dehalogenimonas_formicexedens_NSZ-14|WP_076004002.1
Dehalogenimonas_etheniformans_GP|WP_102330286.1	Dehalogenimonas_alkenigignens_BRE15M|WP_058439397.1	Dehalogenimonas_WBC-2|CP011392.1_prot_AKG53367.1_674	Dehalogenimonas_alkenigignens_4OHTPN|WP_353713812.1	Dehalogenimonas_W|WP_338737883.1	Dehalogenimonas_THU2|WP_347000748.1	Dehalogenimonas_alkenigignens_IP3-3|WP_058439397.1	Dehalogenimonas_formicexedens_NSZ-14|WP_076004080.1
Dehalogenimonas_etheniformans_GP|WP_336470079.1	Dehalogenimonas_alkenigignens_BRE15M|WP_058438243.1	Dehalogenimonas_WBC-2|CP011392.1_prot_AKG54302.1_1609	Dehalogenimonas_alkenigignens_4OHTPN|WP_353715345.1	Dehalogenimonas_W|WP_338739298.1	Dehalogenimonas_THU2|WP_347000905.1	Dehalogenimonas_alkenigignens_IP3-3|WP_058438243.1	Dehalogenimonas_formicexedens_NSZ-14|WP_076004911.1
Dehalogenimonas_etheniformans_GP|WP_102331279.1	Dehalogenimonas_alkenigignens_BRE15M|WP_058438063.1	Dehalogenimonas_WBC-2|CP011392.1_prot_AKG53181.1_488	Dehalogenimonas_alkenigignens_4OHTPN|WP_353714906.1	Dehalogenimonas_W|WP_338738078.1	Dehalogenimonas_THU2|WP_346999123.1	Dehalogenimonas_alkenigignens_IP3-3|WP_058438063.1	Dehalogenimonas_formicexedens_NSZ-14|WP_076003374.1
Dehalogenimonas_etheniformans_GP|WP_102331142.1	Dehalogenimonas_alkenigignens_BRE15M|WP_116632873.1	Dehalogenimonas_WBC-2|CP011392.1_prot_AKG52900.1_207	Dehalogenimonas_alkenigignens_4OHTPN|WP_353714675.1	Dehalogenimonas_W|WP_338738752.1	Dehalogenimonas_THU2|WP_346999361.1	Dehalogenimonas_alkenigignens_IP3-3|WP_058438488.1	Dehalogenimonas_formicexedens_NSZ-14|WP_076003245.1
Dehalogenimonas_etheniformans_GP|WP_102331742.1	Dehalogenimonas_alkenigignens_BRE15M|WP_058438983.1	Dehalogenimonas_WBC-2|CP011392.1_prot_AKG53207.1_514	Dehalogenimonas_alkenigignens_4OHTPN|WP_353714495.1	Dehalogenimonas_W|WP_338738025.1	Dehalogenimonas_THU2|WP_346999849.1	Dehalogenimonas_alkenigignens_IP3-3|WP_058438983.1	Dehalogenimonas_formicexedens_NSZ-14|WP_076005120.1
Dehalogenimonas_etheniformans_GP|WP_102330658.1	Dehalogenimonas_alkenigignens_BRE15M|WP_058439778.1	Dehalogenimonas_WBC-2|CP011392.1_prot_AKG53795.1_1102	Dehalogenimonas_alkenigignens_4OHTPN|WP_353714207.1	Dehalogenimonas_W|WP_338737694.1	Dehalogenimonas_THU2|WP_347000577.1	Dehalogenimonas_alkenigignens_IP3-3|WP_058439778.1	Dehalogenimonas_formicexedens_NSZ-14|WP_225973720.1
Dehalogenimonas_etheniformans_GP|WP_102330543.1	Dehalogenimonas_alkenigignens_BRE15M|WP_058439254.1	Dehalogenimonas_WBC-2|CP011392.1_prot_AKG53960.1_1267	Dehalogenimonas_alkenigignens_4OHTPN|WP_353714297.1	Dehalogenimonas_W|WP_338737014.1	Dehalogenimonas_THU2|WP_346999210.1	Dehalogenimonas_alkenigignens_IP3-3|WP_058439254.1	Dehalogenimonas_formicexedens_NSZ-14|WP_076004250.1
Dehalogenimonas_etheniformans_GP|WP_102331261.1	Dehalogenimonas_alkenigignens_BRE15M|WP_058438101.1	Dehalogenimonas_WBC-2|CP011392.1_prot_AKG53162.1_469	Dehalogenimonas_alkenigignens_4OHTPN|WP_058438101.1	Dehalogenimonas_W|WP_338738115.1	Dehalogenimonas_THU2|WP_346999093.1	Dehalogenimonas_alkenigignens_IP3-3|WP_058438101.1	Dehalogenimonas_formicexedens_NSZ-14|WP_076003355.1
Dehalogenimonas_etheniformans_GP|WP_226846683.1	Dehalogenimonas_alkenigignens_BRE15M|WP_116632784.1	Dehalogenimonas_WBC-2|CP011392.1_prot_AKG53270.1_577	Dehalogenimonas_alkenigignens_4OHTPN|WP_353714412.1	Dehalogenimonas_W|WP_338737169.1	Dehalogenimonas_THU2|WP_347000798.1	Dehalogenimonas_alkenigignens_IP3-3|WP_058439137.1	Dehalogenimonas_formicexedens_NSZ-14|WP_225973654.1
Dehalogenimonas_etheniformans_GP|WP_102330110.1	Dehalogenimonas_alkenigignens_BRE15M|WP_116632837.1	Dehalogenimonas_WBC-2|CP011392.1_prot_AKG53041.1_348	Dehalogenimonas_alkenigignens_4OHTPN|WP_353714320.1	Dehalogenimonas_W|WP_338738291.1	Dehalogenimonas_THU2|WP_346999528.1	Dehalogenimonas_alkenigignens_IP3-3|WP_058440044.1	Dehalogenimonas_formicexedens_NSZ-14|WP_225973651.1
Dehalogenimonas_etheniformans_GP|WP_102330260.1	Dehalogenimonas_alkenigignens_BRE15M|WP_058440059.1	Dehalogenimonas_WBC-2|CP011392.1_prot_AKG53674.1_981	Dehalogenimonas_alkenigignens_4OHTPN|WP_353713788.1	Dehalogenimonas_W|WP_338737866.1	Dehalogenimonas_THU2|WP_347000297.1	Dehalogenimonas_alkenigignens_IP3-3|WP_058440059.1	Dehalogenimonas_formicexedens_NSZ-14|WP_076003850.1
Dehalogenimonas_etheniformans_GP|WP_102330730.1	Dehalogenimonas_alkenigignens_BRE15M|WP_058439727.1	Dehalogenimonas_WBC-2|CP011392.1_prot_AKG53706.1_1013	Dehalogenimonas_alkenigignens_4OHTPN|WP_353714157.1	Dehalogenimonas_W|WP_338737555.1	Dehalogenimonas_THU2|WP_347000281.1	Dehalogenimonas_alkenigignens_IP3-3|WP_058439727.1	Dehalogenimonas_formicexedens_NSZ-14|WP_076003740.1
Dehalogenimonas_etheniformans_GP|WP_102330360.1	Dehalogenimonas_alkenigignens_BRE15M|WP_133240193.1	Dehalogenimonas_WBC-2|CP011392.1_prot_AKG53571.1_878	Dehalogenimonas_alkenigignens_4OHTPN|WP_353713867.1	Dehalogenimonas_W|WP_338737567.1	Dehalogenimonas_THU2|WP_346999997.1	Dehalogenimonas_alkenigignens_IP3-3|WP_133240193.1	Dehalogenimonas_formicexedens_NSZ-14|WP_076004014.1
Dehalogenimonas_etheniformans_GP|WP_102330555.1	Dehalogenimonas_alkenigignens_BRE15M|WP_058439664.1	Dehalogenimonas_WBC-2|CP011392.1_prot_AKG53746.1_1053	Dehalogenimonas_alkenigignens_4OHTPN|WP_353714096.1	Dehalogenimonas_W|WP_338737290.1	Dehalogenimonas_THU2|WP_346999951.1	Dehalogenimonas_alkenigignens_IP3-3|WP_058439664.1	Dehalogenimonas_formicexedens_NSZ-14|WP_076004035.1
Dehalogenimonas_etheniformans_GP|WP_102330198.1	Dehalogenimonas_alkenigignens_BRE15M|WP_116632744.1	Dehalogenimonas_WBC-2|CP011392.1_prot_AKG53773.1_1080	Dehalogenimonas_alkenigignens_4OHTPN|WP_353713756.1	Dehalogenimonas_W|WP_338737185.1	Dehalogenimonas_THU2|WP_347000840.1	Dehalogenimonas_alkenigignens_IP3-3|WP_058439350.1	Dehalogenimonas_formicexedens_NSZ-14|WP_076004214.1
Dehalogenimonas_etheniformans_GP|WP_226846833.1	Dehalogenimonas_alkenigignens_BRE15M|WP_083496420.1	Dehalogenimonas_WBC-2|CP011392.1_prot_AKG53396.1_703	Dehalogenimonas_alkenigignens_4OHTPN|WP_353714137.1	Dehalogenimonas_W|WP_338737244.1	Dehalogenimonas_THU2|WP_347001090.1	Dehalogenimonas_alkenigignens_IP3-3|WP_083496420.1	Dehalogenimonas_formicexedens_NSZ-14|WP_225973723.1
Dehalogenimonas_etheniformans_GP|WP_102330451.1	Dehalogenimonas_alkenigignens_BRE15M|WP_116632700.1	Dehalogenimonas_WBC-2|CP011392.1_prot_AKG53537.1_844	Dehalogenimonas_alkenigignens_4OHTPN|WP_353713953.1	Dehalogenimonas_W|WP_338737458.1	Dehalogenimonas_THU2|WP_347000450.1	Dehalogenimonas_alkenigignens_IP3-3|WP_058439525.1	Dehalogenimonas_formicexedens_NSZ-14|WP_076003901.1
Dehalogenimonas_WBC-2|CP011392.1_prot_AKG53374.1_681	Dehalogenimonas_etheniformans_GP|WP_102330290.1	Dehalogenimonas_alkenigignens_BRE15M|WP_058439401.1	Dehalogenimonas_alkenigignens_4OHTPN|WP_058439401.1	Dehalogenimonas_alkenigignens_IP3-3|WP_058439401.1	Dehalogenimonas_formicexedens_NSZ-14|WP_076004076.1	Dehalogenimonas_W|WP_338737577.1	Dehalogenimonas_THU2|WP_347000743.1
Dehalogenimonas_etheniformans_GP|WP_102331708.1	Dehalogenimonas_alkenigignens_BRE15M|WP_058438950.1	Dehalogenimonas_WBC-2|CP011392.1_prot_AKG52943.1_250	Dehalogenimonas_alkenigignens_4OHTPN|WP_353714506.1	Dehalogenimonas_W|WP_338736771.1	Dehalogenimonas_THU2|WP_346999327.1	Dehalogenimonas_alkenigignens_IP3-3|WP_058438950.1	Dehalogenimonas_formicexedens_NSZ-14|WP_076004505.1
Dehalogenimonas_etheniformans_GP|WP_162485798.1	Dehalogenimonas_alkenigignens_BRE15M|WP_058439180.1	Dehalogenimonas_WBC-2|CP011392.1_prot_AKG53654.1_961	Dehalogenimonas_alkenigignens_4OHTPN|WP_353714370.1	Dehalogenimonas_W|WP_338737077.1	Dehalogenimonas_THU2|WP_347000034.1	Dehalogenimonas_alkenigignens_IP3-3|WP_058439180.1	Dehalogenimonas_formicexedens_NSZ-14|WP_076003555.1
Dehalogenimonas_etheniformans_GP|WP_104201609.1	Dehalogenimonas_alkenigignens_BRE15M|WP_240608127.1	Dehalogenimonas_WBC-2|CP011392.1_prot_AKG53607.1_914	Dehalogenimonas_alkenigignens_4OHTPN|WP_353714043.1	Dehalogenimonas_W|WP_338737525.1	Dehalogenimonas_THU2|WP_347000329.1	Dehalogenimonas_alkenigignens_IP3-3|WP_240608127.1	Dehalogenimonas_formicexedens_NSZ-14|WP_083635341.1
Dehalogenimonas_etheniformans_GP|WP_102331494.1	Dehalogenimonas_alkenigignens_BRE15M|WP_058438834.1	Dehalogenimonas_WBC-2|CP011392.1_prot_AKG52930.1_237	Dehalogenimonas_alkenigignens_4OHTPN|WP_353714571.1	Dehalogenimonas_W|WP_338736760.1	Dehalogenimonas_alkenigignens_IP3-3|WP_058438834.1	Dehalogenimonas_formicexedens_NSZ-14|WP_076004620.1	Dehalogenimonas_THU2|WP_346999357.1
Dehalogenimonas_etheniformans_GP|WP_102330201.1	Dehalogenimonas_alkenigignens_BRE15M|WP_116632741.1	Dehalogenimonas_WBC-2|CP011392.1_prot_AKG53770.1_1077	Dehalogenimonas_alkenigignens_4OHTPN|WP_353713759.1	Dehalogenimonas_W|WP_338737189.1	Dehalogenimonas_THU2|WP_347000837.1	Dehalogenimonas_alkenigignens_IP3-3|WP_058439352.1	Dehalogenimonas_formicexedens_NSZ-14|WP_076004211.1
Dehalogenimonas_etheniformans_GP|WP_102331521.1	Dehalogenimonas_alkenigignens_BRE15M|WP_058439102.1	Dehalogenimonas_WBC-2|CP011392.1_prot_AKG53061.1_368	Dehalogenimonas_alkenigignens_4OHTPN|WP_058439102.1	Dehalogenimonas_W|WP_338738133.1	Dehalogenimonas_THU2|WP_346999048.1	Dehalogenimonas_alkenigignens_IP3-3|WP_058439102.1	Dehalogenimonas_formicexedens_NSZ-14|WP_076004765.1
Dehalogenimonas_etheniformans_GP|WP_102329977.1	Dehalogenimonas_alkenigignens_BRE15M|WP_116633117.1	Dehalogenimonas_WBC-2|CP011392.1_prot_AKG53840.1_1147	Dehalogenimonas_alkenigignens_4OHTPN|WP_353715231.1	Dehalogenimonas_W|WP_338737644.1	Dehalogenimonas_THU2|WP_347000870.1	Dehalogenimonas_alkenigignens_IP3-3|WP_058439944.1	Dehalogenimonas_formicexedens_NSZ-14|WP_076004397.1
Dehalogenimonas_etheniformans_GP|WP_102331422.1	Dehalogenimonas_THU2|WP_346999453.1	Dehalogenimonas_alkenigignens_IP3-3|WP_058437533.1	Dehalogenimonas_formicexedens_NSZ-14|WP_058437533.1	Dehalogenimonas_etheniformans_GP|WP_102331380.1	Dehalogenimonas_alkenigignens_BRE15M|WP_116633219.1	Dehalogenimonas_alkenigignens_4OHTPN|WP_353714260.1	Dehalogenimonas_alkenigignens_4OHTPN|WP_353714222.1
Dehalogenimonas_etheniformans_GP|WP_102330775.1	Dehalogenimonas_alkenigignens_BRE15M|WP_058439679.1	Dehalogenimonas_WBC-2|CP011392.1_prot_AKG53501.1_808	Dehalogenimonas_alkenigignens_4OHTPN|WP_353714106.1	Dehalogenimonas_W|WP_338737470.1	Dehalogenimonas_THU2|WP_347000167.1	Dehalogenimonas_alkenigignens_IP3-3|WP_058439679.1	Dehalogenimonas_formicexedens_NSZ-14|WP_076003783.1
Dehalogenimonas_etheniformans_GP|WP_102330423.1	Dehalogenimonas_alkenigignens_BRE15M|WP_058439576.1	Dehalogenimonas_WBC-2|CP011392.1_prot_AKG53422.1_729	Dehalogenimonas_alkenigignens_4OHTPN|WP_353714009.1	Dehalogenimonas_W|WP_338737221.1	Dehalogenimonas_THU2|WP_347001143.1	Dehalogenimonas_alkenigignens_IP3-3|WP_058439576.1	Dehalogenimonas_formicexedens_NSZ-14|WP_076003945.1
Dehalogenimonas_etheniformans_GP|WP_102331156.1	Dehalogenimonas_alkenigignens_BRE15M|WP_116632866.1	Dehalogenimonas_WBC-2|CP011392.1_prot_AKG52922.1_229	Dehalogenimonas_alkenigignens_4OHTPN|WP_353714663.1	Dehalogenimonas_W|WP_338736747.1	Dehalogenimonas_THU2|WP_346999348.1	Dehalogenimonas_alkenigignens_IP3-3|WP_058438511.1	Dehalogenimonas_formicexedens_NSZ-14|WP_076003259.1
Dehalogenimonas_etheniformans_GP|WP_102330609.1	Dehalogenimonas_alkenigignens_BRE15M|WP_058439173.1	Dehalogenimonas_WBC-2|CP011392.1_prot_AKG53129.1_436	Dehalogenimonas_alkenigignens_4OHTPN|WP_353714376.1	Dehalogenimonas_W|WP_338736923.1	Dehalogenimonas_THU2|WP_346999770.1	Dehalogenimonas_alkenigignens_IP3-3|WP_058439173.1	Dehalogenimonas_formicexedens_NSZ-14|WP_083635472.1
Dehalogenimonas_etheniformans_GP|WP_162485936.1	Dehalogenimonas_alkenigignens_BRE15M|WP_058438370.1	Dehalogenimonas_WBC-2|CP011392.1_prot_AKG52745.1_52	Dehalogenimonas_alkenigignens_4OHTPN|WP_353714738.1	Dehalogenimonas_W|WP_338738589.1	Dehalogenimonas_THU2|WP_347000724.1	Dehalogenimonas_alkenigignens_IP3-3|WP_058438370.1	Dehalogenimonas_formicexedens_NSZ-14|WP_076004966.1
Dehalogenimonas_etheniformans_GP|WP_102331004.1	Dehalogenimonas_alkenigignens_BRE15M|WP_083496310.1	Dehalogenimonas_WBC-2|CP011392.1_prot_AKG54289.1_1596	Dehalogenimonas_alkenigignens_4OHTPN|WP_083496310.1	Dehalogenimonas_W|WP_338738620.1	Dehalogenimonas_THU2|WP_347000898.1	Dehalogenimonas_alkenigignens_IP3-3|WP_083496310.1	Dehalogenimonas_formicexedens_NSZ-14|WP_257787734.1
Dehalogenimonas_etheniformans_GP|WP_102330417.1	Dehalogenimonas_alkenigignens_BRE15M|WP_058439570.1	Dehalogenimonas_WBC-2|CP011392.1_prot_AKG54024.1_1331	Dehalogenimonas_alkenigignens_4OHTPN|WP_353714003.1	Dehalogenimonas_W|WP_338737441.1	Dehalogenimonas_THU2|WP_346999623.1	Dehalogenimonas_alkenigignens_IP3-3|WP_058439570.1	Dehalogenimonas_formicexedens_NSZ-14|WP_076003951.1
Dehalogenimonas_etheniformans_GP|WP_102331017.1	Dehalogenimonas_alkenigignens_BRE15M|WP_058438193.1	Dehalogenimonas_WBC-2|CP011392.1_prot_AKG53979.1_1286	Dehalogenimonas_alkenigignens_4OHTPN|WP_353714839.1	Dehalogenimonas_W|WP_338737958.1	Dehalogenimonas_THU2|WP_346999183.1	Dehalogenimonas_alkenigignens_IP3-3|WP_058438193.1	Dehalogenimonas_formicexedens_NSZ-14|WP_076004888.1
Dehalogenimonas_etheniformans_GP|WP_102331286.1	Dehalogenimonas_alkenigignens_BRE15M|WP_058438043.1	Dehalogenimonas_WBC-2|CP011392.1_prot_AKG53190.1_497	Dehalogenimonas_alkenigignens_4OHTPN|WP_353714912.1	Dehalogenimonas_W|WP_338738060.1	Dehalogenimonas_THU2|WP_346999135.1	Dehalogenimonas_alkenigignens_IP3-3|WP_058438043.1	Dehalogenimonas_formicexedens_NSZ-14|WP_076003383.1
Dehalogenimonas_etheniformans_GP|WP_102330994.1	Dehalogenimonas_alkenigignens_BRE15M|WP_058438247.1	Dehalogenimonas_WBC-2|CP011392.1_prot_AKG54305.1_1612	Dehalogenimonas_alkenigignens_4OHTPN|WP_353714812.1	Dehalogenimonas_W|WP_338738639.1	Dehalogenimonas_THU2|WP_347000907.1	Dehalogenimonas_alkenigignens_IP3-3|WP_058438247.1	Dehalogenimonas_formicexedens_NSZ-14|WP_076004913.1
Dehalogenimonas_etheniformans_GP|WP_102330855.1	Dehalogenimonas_alkenigignens_BRE15M|WP_116632882.1	Dehalogenimonas_WBC-2|CP011392.1_prot_AKG52882.1_189	Dehalogenimonas_alkenigignens_4OHTPN|WP_353714687.1	Dehalogenimonas_W|WP_338738740.1	Dehalogenimonas_THU2|WP_346999395.1	Dehalogenimonas_alkenigignens_IP3-3|WP_058438463.1	Dehalogenimonas_formicexedens_NSZ-14|WP_076003203.1
Dehalogenimonas_etheniformans_GP|WP_102330503.1	Dehalogenimonas_alkenigignens_BRE15M|WP_058439483.1	Dehalogenimonas_WBC-2|CP011392.1_prot_AKG53647.1_954	Dehalogenimonas_alkenigignens_4OHTPN|WP_353713910.1	Dehalogenimonas_W|WP_338737215.1	Dehalogenimonas_THU2|WP_347000394.1	Dehalogenimonas_alkenigignens_IP3-3|WP_058439483.1	Dehalogenimonas_formicexedens_NSZ-14|WP_076003871.1
Dehalogenimonas_etheniformans_GP|WP_102330352.1	Dehalogenimonas_alkenigignens_BRE15M|WP_058439646.1	Dehalogenimonas_WBC-2|CP011392.1_prot_AKG53724.1_1031	Dehalogenimonas_alkenigignens_4OHTPN|WP_353714076.1	Dehalogenimonas_W|WP_338737573.1	Dehalogenimonas_THU2|WP_346999986.1	Dehalogenimonas_alkenigignens_IP3-3|WP_058439646.1	Dehalogenimonas_formicexedens_NSZ-14|WP_076004020.1
Dehalogenimonas_etheniformans_GP|WP_102331233.1	Dehalogenimonas_alkenigignens_BRE15M|WP_116632841.1	Dehalogenimonas_WBC-2|CP011392.1_prot_AKG52845.1_152	Dehalogenimonas_alkenigignens_4OHTPN|WP_353714579.1	Dehalogenimonas_W|WP_338736732.1	Dehalogenimonas_THU2|WP_347000501.1	Dehalogenimonas_alkenigignens_IP3-3|WP_058438815.1	Dehalogenimonas_formicexedens_NSZ-14|WP_076003333.1
Dehalogenimonas_etheniformans_GP|WP_102330489.1	Dehalogenimonas_alkenigignens_BRE15M|WP_083496394.1	Dehalogenimonas_WBC-2|CP011392.1_prot_AKG53634.1_941	Dehalogenimonas_alkenigignens_4OHTPN|WP_353713925.1	Dehalogenimonas_W|WP_338737278.1	Dehalogenimonas_THU2|WP_347000475.1	Dehalogenimonas_alkenigignens_IP3-3|WP_083496394.1	Dehalogenimonas_formicexedens_NSZ-14|WP_076004126.1
Dehalogenimonas_etheniformans_GP|WP_190259847.1	Dehalogenimonas_alkenigignens_BRE15M|WP_058439260.1	Dehalogenimonas_WBC-2|CP011392.1_prot_AKG53954.1_1261	Dehalogenimonas_alkenigignens_4OHTPN|WP_353714291.1	Dehalogenimonas_W|WP_338737020.1	Dehalogenimonas_THU2|WP_346999221.1	Dehalogenimonas_alkenigignens_IP3-3|WP_058439260.1	Dehalogenimonas_formicexedens_NSZ-14|WP_076004243.1
Dehalogenimonas_etheniformans_GP|WP_102331362.1	Dehalogenimonas_alkenigignens_BRE15M|WP_058438136.1	Dehalogenimonas_WBC-2|CP011392.1_prot_AKG53996.1_1303	Dehalogenimonas_alkenigignens_4OHTPN|WP_353714873.1	Dehalogenimonas_W|WP_338739263.1	Dehalogenimonas_THU2|WP_346999804.1	Dehalogenimonas_alkenigignens_IP3-3|WP_058438136.1	Dehalogenimonas_formicexedens_NSZ-14|WP_076003528.1
Dehalogenimonas_etheniformans_GP|WP_104201613.1	Dehalogenimonas_alkenigignens_BRE15M|WP_058440095.1	Dehalogenimonas_WBC-2|CP011392.1_prot_AKG53601.1_908	Dehalogenimonas_alkenigignens_4OHTPN|WP_353715371.1	Dehalogenimonas_W|WP_338737520.1	Dehalogenimonas_THU2|WP_347000474.1	Dehalogenimonas_alkenigignens_IP3-3|WP_058440095.1	Dehalogenimonas_formicexedens_NSZ-14|WP_076003833.1
Dehalogenimonas_etheniformans_GP|WP_102330004.1	Dehalogenimonas_alkenigignens_BRE15M|WP_058439136.1	Dehalogenimonas_WBC-2|CP011392.1_prot_AKG53269.1_576	Dehalogenimonas_alkenigignens_4OHTPN|WP_353714413.1	Dehalogenimonas_W|WP_338737168.1	Dehalogenimonas_THU2|WP_347000799.1	Dehalogenimonas_alkenigignens_IP3-3|WP_058439136.1	Dehalogenimonas_formicexedens_NSZ-14|WP_076004368.1
Dehalogenimonas_etheniformans_GP|WP_226846847.1	Dehalogenimonas_alkenigignens_BRE15M|WP_240608131.1	Dehalogenimonas_WBC-2|CP011392.1_prot_AKG53605.1_912	Dehalogenimonas_alkenigignens_4OHTPN|WP_353714041.1	Dehalogenimonas_W|WP_338737523.1	Dehalogenimonas_THU2|WP_347000331.1	Dehalogenimonas_alkenigignens_IP3-3|WP_240608131.1	Dehalogenimonas_formicexedens_NSZ-14|WP_225973728.1
Dehalogenimonas_etheniformans_GP|WP_102330883.1	Dehalogenimonas_alkenigignens_BRE15M|WP_058438896.1	Dehalogenimonas_WBC-2|CP011392.1_prot_AKG54414.1_1721	Dehalogenimonas_alkenigignens_4OHTPN|WP_353714534.1	Dehalogenimonas_W|WP_338739225.1	Dehalogenimonas_THU2|WP_347000689.1	Dehalogenimonas_alkenigignens_IP3-3|WP_058438896.1	Dehalogenimonas_formicexedens_NSZ-14|WP_083635464.1
Dehalogenimonas_etheniformans_GP|WP_102330047.1	Dehalogenimonas_alkenigignens_BRE15M|WP_058439214.1	Dehalogenimonas_WBC-2|CP011392.1_prot_AKG53875.1_1182	Dehalogenimonas_alkenigignens_4OHTPN|WP_353714338.1	Dehalogenimonas_W|WP_338736965.1	Dehalogenimonas_THU2|WP_346999888.1	Dehalogenimonas_alkenigignens_IP3-3|WP_058439214.1	Dehalogenimonas_formicexedens_NSZ-14|WP_076004330.1
Dehalogenimonas_etheniformans_GP|WP_102330129.1	Dehalogenimonas_alkenigignens_BRE15M|WP_058439251.1	Dehalogenimonas_WBC-2|CP011392.1_prot_AKG53963.1_1270	Dehalogenimonas_alkenigignens_4OHTPN|WP_353714299.1	Dehalogenimonas_W|WP_338737012.1	Dehalogenimonas_THU2|WP_346999208.1	Dehalogenimonas_alkenigignens_IP3-3|WP_058439251.1	Dehalogenimonas_formicexedens_NSZ-14|WP_076004254.1
Dehalogenimonas_etheniformans_GP|WP_102330395.1	Dehalogenimonas_alkenigignens_BRE15M|WP_240608154.1	Dehalogenimonas_WBC-2|CP011392.1_prot_AKG54049.1_1356	Dehalogenimonas_alkenigignens_4OHTPN|WP_353713981.1	Dehalogenimonas_W|WP_338737354.1	Dehalogenimonas_THU2|WP_346999595.1	Dehalogenimonas_alkenigignens_IP3-3|WP_240608154.1	Dehalogenimonas_formicexedens_NSZ-14|WP_076003969.1
Dehalogenimonas_etheniformans_GP|WP_102331518.1	Dehalogenimonas_alkenigignens_BRE15M|WP_058439108.1	Dehalogenimonas_WBC-2|CP011392.1_prot_AKG53064.1_371	Dehalogenimonas_alkenigignens_4OHTPN|WP_353714440.1	Dehalogenimonas_W|WP_338738127.1	Dehalogenimonas_THU2|WP_346999052.1	Dehalogenimonas_alkenigignens_IP3-3|WP_058439108.1	Dehalogenimonas_formicexedens_NSZ-14|WP_076004762.1
Dehalogenimonas_etheniformans_GP|WP_102330628.1	Dehalogenimonas_alkenigignens_BRE15M|WP_116632808.1	Dehalogenimonas_WBC-2|CP011392.1_prot_AKG53886.1_1193	Dehalogenimonas_W|WP_338736949.1	Dehalogenimonas_THU2|WP_346999870.1	Dehalogenimonas_alkenigignens_IP3-3|WP_058439196.1	Dehalogenimonas_formicexedens_NSZ-14|WP_076003662.1	Dehalogenimonas_alkenigignens_4OHTPN|WP_353715374.1
Dehalogenimonas_etheniformans_GP|WP_102331505.1	Dehalogenimonas_alkenigignens_BRE15M|WP_058439022.1	Dehalogenimonas_WBC-2|CP011392.1_prot_AKG53135.1_442	Dehalogenimonas_alkenigignens_4OHTPN|WP_353714474.1	Dehalogenimonas_W|WP_338737969.1	Dehalogenimonas_THU2|WP_346999790.1	Dehalogenimonas_alkenigignens_IP3-3|WP_058439022.1	Dehalogenimonas_formicexedens_NSZ-14|WP_076004750.1
Dehalogenimonas_etheniformans_GP|WP_226846796.1	Dehalogenimonas_alkenigignens_BRE15M|WP_240608310.1	Dehalogenimonas_WBC-2|CP011392.1_prot_AKG53937.1_1244	Dehalogenimonas_alkenigignens_4OHTPN|WP_353714932.1	Dehalogenimonas_W|WP_338737029.1	Dehalogenimonas_THU2|WP_347001183.1	Dehalogenimonas_alkenigignens_IP3-3|WP_244881568.1	Dehalogenimonas_formicexedens_NSZ-14|WP_225973704.1
Dehalogenimonas_etheniformans_GP|WP_190259855.1	Dehalogenimonas_alkenigignens_BRE15M|WP_058438766.1	Dehalogenimonas_WBC-2|CP011392.1_prot_AKG52795.1_102	Dehalogenimonas_alkenigignens_4OHTPN|WP_353714607.1	Dehalogenimonas_W|WP_338739305.1	Dehalogenimonas_THU2|WP_347001065.1	Dehalogenimonas_alkenigignens_IP3-3|WP_058438766.1	Dehalogenimonas_formicexedens_NSZ-14|WP_099092375.1
Dehalogenimonas_etheniformans_GP|WP_102330737.1	Dehalogenimonas_alkenigignens_BRE15M|WP_058439724.1	Dehalogenimonas_WBC-2|CP011392.1_prot_AKG53553.1_860	Dehalogenimonas_alkenigignens_4OHTPN|WP_353714152.1	Dehalogenimonas_THU2|WP_347000055.1	Dehalogenimonas_alkenigignens_IP3-3|WP_058439724.1	Dehalogenimonas_formicexedens_NSZ-14|WP_158513459.1	Dehalogenimonas_formicexedens_NSZ-14|WP_076004715.1
Dehalogenimonas_etheniformans_GP|WP_102331623.1	Dehalogenimonas_alkenigignens_BRE15M|WP_058439207.1	Dehalogenimonas_WBC-2|CP011392.1_prot_AKG54368.1_1675	Dehalogenimonas_alkenigignens_4OHTPN|WP_353714345.1	Dehalogenimonas_W|WP_338738521.1	Dehalogenimonas_THU2|WP_347000657.1	Dehalogenimonas_alkenigignens_IP3-3|WP_058439207.1	Dehalogenimonas_formicexedens_NSZ-14|WP_076004438.1
Dehalogenimonas_etheniformans_GP|WP_102330400.1	Dehalogenimonas_alkenigignens_BRE15M|WP_058439553.1	Dehalogenimonas_WBC-2|CP011392.1_prot_AKG54044.1_1351	Dehalogenimonas_alkenigignens_4OHTPN|WP_353713986.1	Dehalogenimonas_W|WP_338737358.1	Dehalogenimonas_THU2|WP_346999603.1	Dehalogenimonas_alkenigignens_IP3-3|WP_058439553.1	Dehalogenimonas_formicexedens_NSZ-14|WP_076003965.1
Dehalogenimonas_etheniformans_GP|WP_162485960.1	Dehalogenimonas_alkenigignens_BRE15M|WP_165802794.1	Dehalogenimonas_WBC-2|CP011392.1_prot_AKG54386.1_1693	Dehalogenimonas_alkenigignens_4OHTPN|WP_353714750.1	Dehalogenimonas_W|WP_338738790.1	Dehalogenimonas_THU2|WP_347000664.1	Dehalogenimonas_alkenigignens_IP3-3|WP_186007571.1	Dehalogenimonas_formicexedens_NSZ-14|WP_145925576.1
Dehalogenimonas_etheniformans_GP|WP_102330517.1	Dehalogenimonas_alkenigignens_BRE15M|WP_058439465.1	Dehalogenimonas_WBC-2|CP011392.1_prot_AKG53491.1_798	Dehalogenimonas_alkenigignens_4OHTPN|WP_353713889.1	Dehalogenimonas_W|WP_338737380.1	Dehalogenimonas_THU2|WP_347000187.1	Dehalogenimonas_alkenigignens_IP3-3|WP_058439465.1	Dehalogenimonas_formicexedens_NSZ-14|WP_225973729.1
Dehalogenimonas_etheniformans_GP|WP_102330916.1	Dehalogenimonas_alkenigignens_BRE15M|WP_058438335.1	Dehalogenimonas_WBC-2|CP011392.1_prot_AKG52756.1_63	Dehalogenimonas_alkenigignens_4OHTPN|WP_353714759.1	Dehalogenimonas_W|WP_338739243.1	Dehalogenimonas_THU2|WP_347000732.1	Dehalogenimonas_alkenigignens_IP3-3|WP_058438335.1	Dehalogenimonas_formicexedens_NSZ-14|WP_076004985.1
Dehalogenimonas_etheniformans_GP|WP_102330719.1	Dehalogenimonas_alkenigignens_BRE15M|WP_058439734.1	Dehalogenimonas_WBC-2|CP011392.1_prot_AKG53590.1_897	Dehalogenimonas_alkenigignens_4OHTPN|WP_353714165.1	Dehalogenimonas_W|WP_338737133.1	Dehalogenimonas_THU2|WP_347000077.1	Dehalogenimonas_alkenigignens_IP3-3|WP_058439734.1	Dehalogenimonas_formicexedens_NSZ-14|WP_076003733.1
Dehalogenimonas_etheniformans_GP|WP_102330717.1	Dehalogenimonas_alkenigignens_BRE15M|WP_116632659.1	Dehalogenimonas_WBC-2|CP011392.1_prot_AKG53592.1_899	Dehalogenimonas_alkenigignens_4OHTPN|WP_353714167.1	Dehalogenimonas_W|WP_338737131.1	Dehalogenimonas_THU2|WP_347000073.1	Dehalogenimonas_alkenigignens_IP3-3|WP_058439736.1	Dehalogenimonas_formicexedens_NSZ-14|WP_076003731.1
Dehalogenimonas_etheniformans_GP|WP_102331202.1	Dehalogenimonas_alkenigignens_BRE15M|WP_058437806.1	Dehalogenimonas_WBC-2|CP011392.1_prot_AKG54253.1_1560	Dehalogenimonas_alkenigignens_4OHTPN|WP_353715350.1	Dehalogenimonas_W|WP_338739287.1	Dehalogenimonas_THU2|WP_347001125.1	Dehalogenimonas_alkenigignens_IP3-3|WP_058437806.1	Dehalogenimonas_formicexedens_NSZ-14|WP_076005009.1
Dehalogenimonas_etheniformans_GP|WP_102330718.1	Dehalogenimonas_alkenigignens_BRE15M|WP_058439735.1	Dehalogenimonas_WBC-2|CP011392.1_prot_AKG53591.1_898	Dehalogenimonas_alkenigignens_4OHTPN|WP_353714166.1	Dehalogenimonas_W|WP_338737132.1	Dehalogenimonas_THU2|WP_347000075.1	Dehalogenimonas_alkenigignens_IP3-3|WP_058439735.1	Dehalogenimonas_formicexedens_NSZ-14|WP_076003732.1
Dehalogenimonas_etheniformans_GP|WP_226846792.1	Dehalogenimonas_alkenigignens_BRE15M|WP_058438162.1	Dehalogenimonas_WBC-2|CP011392.1_prot_AKG52935.1_242	Dehalogenimonas_alkenigignens_4OHTPN|WP_353714856.1	Dehalogenimonas_W|WP_338736765.1	Dehalogenimonas_THU2|WP_346999336.1	Dehalogenimonas_alkenigignens_IP3-3|WP_058438162.1	Dehalogenimonas_formicexedens_NSZ-14|WP_076003323.1
Dehalogenimonas_etheniformans_GP|WP_102331537.1	Dehalogenimonas_alkenigignens_BRE15M|WP_058439091.1	Dehalogenimonas_WBC-2|CP011392.1_prot_AKG53054.1_361	Dehalogenimonas_alkenigignens_4OHTPN|WP_353714447.1	Dehalogenimonas_W|WP_338738149.1	Dehalogenimonas_THU2|WP_346999041.1	Dehalogenimonas_alkenigignens_IP3-3|WP_058439091.1	Dehalogenimonas_formicexedens_NSZ-14|WP_076004773.1
Dehalogenimonas_etheniformans_GP|WP_190259862.1	Dehalogenimonas_alkenigignens_BRE15M|WP_240608282.1	Dehalogenimonas_WBC-2|CP011392.1_prot_AKG53825.1_1132	Dehalogenimonas_alkenigignens_4OHTPN|WP_353715105.1	Dehalogenimonas_W|WP_338736942.1	Dehalogenimonas_THU2|WP_346999762.1	Dehalogenimonas_alkenigignens_IP3-3|WP_058437682.1	Dehalogenimonas_formicexedens_NSZ-14|WP_076005141.1
Dehalogenimonas_etheniformans_GP|WP_102330987.1	Dehalogenimonas_alkenigignens_BRE15M|WP_058438260.1	Dehalogenimonas_WBC-2|CP011392.1_prot_AKG54312.1_1619	Dehalogenimonas_alkenigignens_4OHTPN|WP_353714806.1	Dehalogenimonas_W|WP_338738659.1	Dehalogenimonas_THU2|WP_347000916.1	Dehalogenimonas_alkenigignens_IP3-3|WP_058438260.1	Dehalogenimonas_formicexedens_NSZ-14|WP_158513507.1
Dehalogenimonas_etheniformans_GP|WP_102331016.1	Dehalogenimonas_alkenigignens_BRE15M|WP_058440009.1	Dehalogenimonas_WBC-2|CP011392.1_prot_AKG54273.1_1580	Dehalogenimonas_alkenigignens_4OHTPN|WP_353714837.1	Dehalogenimonas_W|WP_338738533.1	Dehalogenimonas_THU2|WP_347000489.1	Dehalogenimonas_alkenigignens_IP3-3|WP_058440009.1	Dehalogenimonas_formicexedens_NSZ-14|WP_076005150.1
Dehalogenimonas_etheniformans_GP|WP_102330670.1	Dehalogenimonas_alkenigignens_BRE15M|WP_058439844.1	Dehalogenimonas_WBC-2|CP011392.1_prot_AKG53861.1_1168	Dehalogenimonas_alkenigignens_4OHTPN|WP_353715292.1	Dehalogenimonas_W|WP_338737686.1	Dehalogenimonas_THU2|WP_346999920.1	Dehalogenimonas_alkenigignens_IP3-3|WP_058439844.1	Dehalogenimonas_formicexedens_NSZ-14|WP_076003691.1
Dehalogenimonas_etheniformans_GP|WP_102330858.1	Dehalogenimonas_alkenigignens_BRE15M|WP_058438458.1	Dehalogenimonas_WBC-2|CP011392.1_prot_AKG52886.1_193	Dehalogenimonas_alkenigignens_4OHTPN|WP_353714690.1	Dehalogenimonas_W|WP_338738720.1	Dehalogenimonas_THU2|WP_346999390.1	Dehalogenimonas_alkenigignens_IP3-3|WP_058438458.1	Dehalogenimonas_formicexedens_NSZ-14|WP_076003207.1
Dehalogenimonas_etheniformans_GP|WP_104201612.1	Dehalogenimonas_alkenigignens_BRE15M|WP_058439599.1	Dehalogenimonas_WBC-2|CP011392.1_prot_AKG53602.1_909	Dehalogenimonas_alkenigignens_4OHTPN|WP_353714038.1	Dehalogenimonas_W|WP_338737521.1	Dehalogenimonas_THU2|WP_347000336.1	Dehalogenimonas_alkenigignens_IP3-3|WP_058439599.1	Dehalogenimonas_formicexedens_NSZ-14|WP_076003832.1
Dehalogenimonas_etheniformans_GP|WP_102331136.1	Dehalogenimonas_alkenigignens_BRE15M|WP_116632880.1	Dehalogenimonas_WBC-2|CP011392.1_prot_AKG54404.1_1711	Dehalogenimonas_alkenigignens_4OHTPN|WP_353714682.1	Dehalogenimonas_W|WP_338738827.1	Dehalogenimonas_THU2|WP_347000682.1	Dehalogenimonas_alkenigignens_IP3-3|WP_065128679.1	Dehalogenimonas_formicexedens_NSZ-14|WP_076003235.1
Dehalogenimonas_etheniformans_GP|WP_104201584.1	Dehalogenimonas_alkenigignens_BRE15M|WP_058438423.1	Dehalogenimonas_WBC-2|CP011392.1_prot_AKG52837.1_144	Dehalogenimonas_alkenigignens_4OHTPN|WP_058438423.1	Dehalogenimonas_W|WP_338736699.1	Dehalogenimonas_THU2|WP_346999405.1	Dehalogenimonas_alkenigignens_IP3-3|WP_058438423.1	Dehalogenimonas_formicexedens_NSZ-14|WP_076003219.1
Dehalogenimonas_etheniformans_GP|WP_102331121.1	Dehalogenimonas_alkenigignens_BRE15M|WP_058438429.1	Dehalogenimonas_WBC-2|CP011392.1_prot_AKG52833.1_140	Dehalogenimonas_alkenigignens_4OHTPN|WP_058438429.1	Dehalogenimonas_W|WP_338736696.1	Dehalogenimonas_THU2|WP_346999409.1	Dehalogenimonas_alkenigignens_IP3-3|WP_058438429.1	Dehalogenimonas_formicexedens_NSZ-14|WP_076003221.1
Dehalogenimonas_etheniformans_GP|WP_102330473.1	Dehalogenimonas_alkenigignens_BRE15M|WP_058439511.1	Dehalogenimonas_WBC-2|CP011392.1_prot_AKG53585.1_892	Dehalogenimonas_alkenigignens_4OHTPN|WP_353713939.1	Dehalogenimonas_W|WP_338737495.1	Dehalogenimonas_THU2|WP_347000369.1	Dehalogenimonas_alkenigignens_IP3-3|WP_058439511.1	Dehalogenimonas_formicexedens_NSZ-14|WP_076004111.1
Dehalogenimonas_etheniformans_GP|WP_102331008.1	Dehalogenimonas_alkenigignens_BRE15M|WP_116633155.1	Dehalogenimonas_WBC-2|CP011392.1_prot_AKG54281.1_1588	Dehalogenimonas_alkenigignens_4OHTPN|WP_353714821.1	Dehalogenimonas_W|WP_338738553.1	Dehalogenimonas_THU2|WP_347000481.1	Dehalogenimonas_alkenigignens_IP3-3|WP_058438225.1	Dehalogenimonas_formicexedens_NSZ-14|WP_076004896.1
Dehalogenimonas_etheniformans_GP|WP_226846857.1	Dehalogenimonas_alkenigignens_BRE15M|WP_240608139.1	Dehalogenimonas_alkenigignens_4OHTPN|WP_353713997.1	Dehalogenimonas_W|WP_338737367.1	Dehalogenimonas_THU2|WP_346999614.1	Dehalogenimonas_alkenigignens_IP3-3|WP_244881595.1	Dehalogenimonas_formicexedens_NSZ-14|WP_225973733.1	Dehalogenimonas_WBC-2|CP011392.1_prot_AKG54031.1_1338
Dehalogenimonas_etheniformans_GP|WP_102331777.1	Dehalogenimonas_WBC-2|CP011392.1_prot_AKG52992.1_299	Dehalogenimonas_formicexedens_NSZ-14|WP_076004579.1	Dehalogenimonas_alkenigignens_BRE15M|WP_116632959.1	Dehalogenimonas_alkenigignens_4OHTPN|WP_353715082.1	Dehalogenimonas_W|WP_338738414.1	Dehalogenimonas_THU2|WP_346999274.1	Dehalogenimonas_alkenigignens_IP3-3|WP_058437722.1
Dehalogenimonas_etheniformans_GP|WP_102330212.1	Dehalogenimonas_alkenigignens_BRE15M|WP_058439364.1	Dehalogenimonas_WBC-2|CP011392.1_prot_AKG53344.1_651	Dehalogenimonas_alkenigignens_4OHTPN|WP_353713770.1	Dehalogenimonas_W|WP_338737923.1	Dehalogenimonas_THU2|WP_347000774.1	Dehalogenimonas_alkenigignens_IP3-3|WP_058439364.1	Dehalogenimonas_formicexedens_NSZ-14|WP_076004199.1
Dehalogenimonas_etheniformans_GP|WP_102331714.1	Dehalogenimonas_alkenigignens_BRE15M|WP_058437634.1	Dehalogenimonas_WBC-2|CP011392.1_prot_AKG52864.1_171	Dehalogenimonas_alkenigignens_4OHTPN|WP_353715131.1	Dehalogenimonas_W|WP_338738429.1	Dehalogenimonas_THU2|WP_347000513.1	Dehalogenimonas_alkenigignens_IP3-3|WP_058437634.1	Dehalogenimonas_formicexedens_NSZ-14|WP_076004511.1
Dehalogenimonas_etheniformans_GP|WP_102331337.1	Dehalogenimonas_alkenigignens_BRE15M|WP_116632912.1	Dehalogenimonas_alkenigignens_4OHTPN|WP_353715212.1	Dehalogenimonas_W|WP_338737114.1	Dehalogenimonas_W|WP_338736691.1	Dehalogenimonas_THU2|WP_346999420.1	Dehalogenimonas_alkenigignens_IP3-3|WP_083496438.1	Dehalogenimonas_formicexedens_NSZ-14|WP_083635312.1
Dehalogenimonas_etheniformans_GP|WP_102330094.1	Dehalogenimonas_alkenigignens_BRE15M|WP_116632797.1	Dehalogenimonas_WBC-2|CP011392.1_prot_AKG54135.1_1442	Dehalogenimonas_alkenigignens_4OHTPN|WP_353714362.1	Dehalogenimonas_W|WP_338738335.1	Dehalogenimonas_THU2|WP_347001041.1	Dehalogenimonas_alkenigignens_IP3-3|WP_058439189.1	Dehalogenimonas_formicexedens_NSZ-14|WP_076004293.1
Dehalogenimonas_etheniformans_GP|WP_102330380.1	Dehalogenimonas_alkenigignens_BRE15M|WP_058439534.1	Dehalogenimonas_WBC-2|CP011392.1_prot_AKG54065.1_1372	Dehalogenimonas_alkenigignens_4OHTPN|WP_353713964.1	Dehalogenimonas_W|WP_338737340.1	Dehalogenimonas_THU2|WP_346999573.1	Dehalogenimonas_alkenigignens_IP3-3|WP_058439534.1	Dehalogenimonas_formicexedens_NSZ-14|WP_076003990.1
Dehalogenimonas_etheniformans_GP|WP_102331650.1	Dehalogenimonas_alkenigignens_BRE15M|WP_116632949.1	Dehalogenimonas_WBC-2|CP011392.1_prot_AKG54085.1_1392	Dehalogenimonas_alkenigignens_4OHTPN|WP_353715097.1	Dehalogenimonas_W|WP_338736808.1	Dehalogenimonas_THU2|WP_346999556.1	Dehalogenimonas_alkenigignens_IP3-3|WP_058437693.1	Dehalogenimonas_formicexedens_NSZ-14|WP_076004470.1
Dehalogenimonas_etheniformans_GP|WP_102329984.1	Dehalogenimonas_alkenigignens_BRE15M|WP_058438996.1	Dehalogenimonas_WBC-2|CP011392.1_prot_AKG53239.1_546	Dehalogenimonas_alkenigignens_4OHTPN|WP_353714487.1	Dehalogenimonas_W|WP_338737597.1	Dehalogenimonas_THU2|WP_347000851.1	Dehalogenimonas_alkenigignens_IP3-3|WP_058438996.1	Dehalogenimonas_formicexedens_NSZ-14|WP_076004389.1
Dehalogenimonas_etheniformans_GP|WP_102331546.1	Dehalogenimonas_alkenigignens_BRE15M|WP_116633170.1	Dehalogenimonas_WBC-2|CP011392.1_prot_AKG54182.1_1489	Dehalogenimonas_alkenigignens_4OHTPN|WP_353715268.1	Dehalogenimonas_W|WP_338738271.1	Dehalogenimonas_THU2|WP_347001001.1	Dehalogenimonas_alkenigignens_IP3-3|WP_058439869.1	Dehalogenimonas_formicexedens_NSZ-14|WP_076004781.1
Dehalogenimonas_etheniformans_GP|WP_102330690.1	Dehalogenimonas_alkenigignens_BRE15M|WP_058439750.1	Dehalogenimonas_WBC-2|CP011392.1_prot_AKG53923.1_1230	Dehalogenimonas_alkenigignens_4OHTPN|WP_353714180.1	Dehalogenimonas_W|WP_338736984.1	Dehalogenimonas_THU2|WP_347000617.1	Dehalogenimonas_alkenigignens_IP3-3|WP_058439750.1	Dehalogenimonas_formicexedens_NSZ-14|WP_076003719.1
Dehalogenimonas_etheniformans_GP|WP_162485852.1	Dehalogenimonas_alkenigignens_BRE15M|WP_065128828.1	Dehalogenimonas_WBC-2|CP011392.1_prot_AKG53901.1_1208	Dehalogenimonas_alkenigignens_4OHTPN|WP_353713754.1	Dehalogenimonas_W|WP_338737929.1	Dehalogenimonas_THU2|WP_347000600.1	Dehalogenimonas_alkenigignens_IP3-3|WP_058439348.1	Dehalogenimonas_formicexedens_NSZ-14|WP_076004216.1
Dehalogenimonas_etheniformans_GP|WP_102331019.1	Dehalogenimonas_alkenigignens_BRE15M|WP_058440007.1	Dehalogenimonas_WBC-2|CP011392.1_prot_AKG53225.1_532	Dehalogenimonas_alkenigignens_4OHTPN|WP_353714862.1	Dehalogenimonas_W|WP_338738031.1	Dehalogenimonas_THU2|WP_346999165.1	Dehalogenimonas_alkenigignens_IP3-3|WP_058440007.1	Dehalogenimonas_formicexedens_NSZ-14|WP_076004885.1
Dehalogenimonas_etheniformans_GP|WP_102331554.1	Dehalogenimonas_WBC-2|CP011392.1_prot_AKG54206.1_1513	Dehalogenimonas_etheniformans_GP|WP_102330240.1	Dehalogenimonas_alkenigignens_BRE15M|WP_083496364.1	Dehalogenimonas_alkenigignens_4OHTPN|WP_353714264.1	Dehalogenimonas_THU2|WP_347001009.1	Dehalogenimonas_alkenigignens_IP3-3|WP_083496364.1	Dehalogenimonas_W|WP_338736974.1
Dehalogenimonas_etheniformans_GP|WP_102330673.1	Dehalogenimonas_alkenigignens_BRE15M|WP_058439840.1	Dehalogenimonas_WBC-2|CP011392.1_prot_AKG53850.1_1157	Dehalogenimonas_alkenigignens_4OHTPN|WP_353715296.1	Dehalogenimonas_W|WP_338737661.1	Dehalogenimonas_THU2|WP_347000879.1	Dehalogenimonas_alkenigignens_IP3-3|WP_058439840.1	Dehalogenimonas_formicexedens_NSZ-14|WP_076003695.1
Dehalogenimonas_etheniformans_GP|WP_102331516.1	Dehalogenimonas_alkenigignens_BRE15M|WP_058439006.1	Dehalogenimonas_WBC-2|CP011392.1_prot_AKG54298.1_1605	Dehalogenimonas_alkenigignens_4OHTPN|WP_353714483.1	Dehalogenimonas_W|WP_338736716.1	Dehalogenimonas_THU2|WP_347001221.1	Dehalogenimonas_alkenigignens_IP3-3|WP_058439006.1	Dehalogenimonas_formicexedens_NSZ-14|WP_076004760.1
Dehalogenimonas_etheniformans_GP|WP_102330441.1	Dehalogenimonas_alkenigignens_BRE15M|WP_058439594.1	Dehalogenimonas_WBC-2|CP011392.1_prot_AKG53525.1_832	Dehalogenimonas_alkenigignens_4OHTPN|WP_353714032.1	Dehalogenimonas_W|WP_338737448.1	Dehalogenimonas_THU2|WP_347000465.1	Dehalogenimonas_alkenigignens_IP3-3|WP_058439594.1	Dehalogenimonas_formicexedens_NSZ-14|WP_076003911.1
Dehalogenimonas_etheniformans_GP|WP_102331761.1	Dehalogenimonas_alkenigignens_BRE15M|WP_116632980.1	Dehalogenimonas_WBC-2|CP011392.1_prot_AKG54153.1_1460	Dehalogenimonas_alkenigignens_4OHTPN|WP_353715056.1	Dehalogenimonas_W|WP_338738356.1	Dehalogenimonas_THU2|WP_347001025.1	Dehalogenimonas_alkenigignens_IP3-3|WP_058437765.1	Dehalogenimonas_formicexedens_NSZ-14|WP_076004563.1
Dehalogenimonas_etheniformans_GP|WP_102330200.1	Dehalogenimonas_alkenigignens_BRE15M|WP_116632742.1	Dehalogenimonas_WBC-2|CP011392.1_prot_AKG53771.1_1078	Dehalogenimonas_alkenigignens_4OHTPN|WP_353713758.1	Dehalogenimonas_W|WP_338737188.1	Dehalogenimonas_THU2|WP_347000838.1	Dehalogenimonas_alkenigignens_IP3-3|WP_058439351.1	Dehalogenimonas_formicexedens_NSZ-14|WP_076004212.1
Dehalogenimonas_etheniformans_GP|WP_102331744.1	Dehalogenimonas_alkenigignens_BRE15M|WP_058438787.1	Dehalogenimonas_alkenigignens_4OHTPN|WP_353714593.1	Dehalogenimonas_W|WP_338736677.1	Dehalogenimonas_THU2|WP_347001278.1	Dehalogenimonas_alkenigignens_IP3-3|WP_058438787.1	Dehalogenimonas_formicexedens_NSZ-14|WP_076004533.1	Dehalogenimonas_THU2|WP_347001047.1
Dehalogenimonas_etheniformans_GP|WP_102331278.1	Dehalogenimonas_alkenigignens_BRE15M|WP_058438065.1	Dehalogenimonas_WBC-2|CP011392.1_prot_AKG53179.1_486	Dehalogenimonas_alkenigignens_4OHTPN|WP_353714904.1	Dehalogenimonas_W|WP_338738080.1	Dehalogenimonas_THU2|WP_346999122.1	Dehalogenimonas_alkenigignens_IP3-3|WP_058438065.1	Dehalogenimonas_formicexedens_NSZ-14|WP_269466590.1
Dehalogenimonas_etheniformans_GP|WP_102330886.1	Dehalogenimonas_alkenigignens_BRE15M|WP_058438397.1	Dehalogenimonas_WBC-2|CP011392.1_prot_AKG54402.1_1709	Dehalogenimonas_alkenigignens_4OHTPN|WP_353714724.1	Dehalogenimonas_W|WP_338738819.1	Dehalogenimonas_THU2|WP_347000677.1	Dehalogenimonas_alkenigignens_IP3-3|WP_058438397.1	Dehalogenimonas_formicexedens_NSZ-14|WP_076005000.1
Dehalogenimonas_etheniformans_GP|WP_102330232.1	Dehalogenimonas_alkenigignens_BRE15M|WP_058439274.1	Dehalogenimonas_WBC-2|CP011392.1_prot_AKG54017.1_1324	Dehalogenimonas_alkenigignens_4OHTPN|WP_353714279.1	Dehalogenimonas_W|WP_338738202.1	Dehalogenimonas_THU2|WP_346999632.1	Dehalogenimonas_alkenigignens_IP3-3|WP_058439274.1	Dehalogenimonas_formicexedens_NSZ-14|WP_076004178.1
Dehalogenimonas_etheniformans_GP|WP_102330269.1	Dehalogenimonas_alkenigignens_BRE15M|WP_116632735.1	Dehalogenimonas_WBC-2|CP011392.1_prot_AKG53335.1_642	Dehalogenimonas_alkenigignens_4OHTPN|WP_353713795.1	Dehalogenimonas_W|WP_338737823.1	Dehalogenimonas_THU2|WP_347000779.1	Dehalogenimonas_alkenigignens_IP3-3|WP_058439382.1	Dehalogenimonas_formicexedens_NSZ-14|WP_076004096.1
Dehalogenimonas_etheniformans_GP|WP_102330321.1	Dehalogenimonas_alkenigignens_BRE15M|WP_083496381.1	Dehalogenimonas_WBC-2|CP011392.1_prot_AKG53618.1_925	Dehalogenimonas_alkenigignens_4OHTPN|WP_353713854.1	Dehalogenimonas_W|WP_338737533.1	Dehalogenimonas_THU2|WP_347000144.1	Dehalogenimonas_alkenigignens_IP3-3|WP_083496381.1	Dehalogenimonas_formicexedens_NSZ-14|WP_076004044.1
Dehalogenimonas_etheniformans_GP|WP_190259875.1	Dehalogenimonas_alkenigignens_BRE15M|WP_240608329.1	Dehalogenimonas_WBC-2|CP011392.1_prot_AKG54333.1_1640	Dehalogenimonas_alkenigignens_4OHTPN|WP_353714788.1	Dehalogenimonas_W|WP_338738703.1	Dehalogenimonas_THU2|WP_347000938.1	Dehalogenimonas_alkenigignens_IP3-3|WP_058438293.1	Dehalogenimonas_formicexedens_NSZ-14|WP_076004935.1
Dehalogenimonas_etheniformans_GP|WP_102331240.1	Dehalogenimonas_alkenigignens_BRE15M|WP_058438844.1	Dehalogenimonas_WBC-2|CP011392.1_prot_AKG54260.1_1567	Dehalogenimonas_alkenigignens_4OHTPN|WP_353714558.1	Dehalogenimonas_W|WP_338736727.1	Dehalogenimonas_THU2|WP_347000497.1	Dehalogenimonas_alkenigignens_IP3-3|WP_058438844.1	Dehalogenimonas_formicexedens_NSZ-14|WP_076003339.1
Dehalogenimonas_etheniformans_GP|WP_102331194.1	Dehalogenimonas_alkenigignens_BRE15M|WP_058438562.1	Dehalogenimonas_WBC-2|CP011392.1_prot_AKG52780.1_87	Dehalogenimonas_alkenigignens_4OHTPN|WP_353714639.1	Dehalogenimonas_W|WP_338739194.1	Dehalogenimonas_THU2|WP_347001083.1	Dehalogenimonas_alkenigignens_IP3-3|WP_058438562.1	Dehalogenimonas_formicexedens_NSZ-14|WP_076003294.1
Dehalogenimonas_etheniformans_GP|WP_102331223.1	Dehalogenimonas_alkenigignens_BRE15M|WP_058438166.1	Dehalogenimonas_WBC-2|CP011392.1_prot_AKG52937.1_244	Dehalogenimonas_alkenigignens_4OHTPN|WP_353714854.1	Dehalogenimonas_W|WP_338736766.1	Dehalogenimonas_THU2|WP_346999334.1	Dehalogenimonas_alkenigignens_IP3-3|WP_058438166.1	Dehalogenimonas_formicexedens_NSZ-14|WP_076003324.1
Dehalogenimonas_etheniformans_GP|WP_102330202.1	Dehalogenimonas_alkenigignens_BRE15M|WP_058439353.1	Dehalogenimonas_WBC-2|CP011392.1_prot_AKG53769.1_1076	Dehalogenimonas_alkenigignens_4OHTPN|WP_353713760.1	Dehalogenimonas_W|WP_338737190.1	Dehalogenimonas_THU2|WP_347000836.1	Dehalogenimonas_alkenigignens_IP3-3|WP_058439353.1	Dehalogenimonas_formicexedens_NSZ-14|WP_076004210.1
Dehalogenimonas_etheniformans_GP|WP_102330774.1	Dehalogenimonas_alkenigignens_BRE15M|WP_058439680.1	Dehalogenimonas_WBC-2|CP011392.1_prot_AKG53500.1_807	Dehalogenimonas_alkenigignens_4OHTPN|WP_353714107.1	Dehalogenimonas_W|WP_338737471.1	Dehalogenimonas_THU2|WP_347000168.1	Dehalogenimonas_alkenigignens_IP3-3|WP_058439680.1	Dehalogenimonas_formicexedens_NSZ-14|WP_076003782.1
Dehalogenimonas_etheniformans_GP|WP_102331287.1	Dehalogenimonas_alkenigignens_BRE15M|WP_058438041.1	Dehalogenimonas_WBC-2|CP011392.1_prot_AKG53191.1_498	Dehalogenimonas_alkenigignens_4OHTPN|WP_353714913.1	Dehalogenimonas_W|WP_338738058.1	Dehalogenimonas_THU2|WP_346999137.1	Dehalogenimonas_alkenigignens_IP3-3|WP_058438041.1	Dehalogenimonas_formicexedens_NSZ-14|WP_076003384.1
Dehalogenimonas_etheniformans_GP|WP_102329963.1	Dehalogenimonas_alkenigignens_BRE15M|WP_058437812.1	Dehalogenimonas_WBC-2|CP011392.1_prot_AKG54227.1_1534	Dehalogenimonas_alkenigignens_4OHTPN|WP_353715029.1	Dehalogenimonas_W|WP_338736796.1	Dehalogenimonas_THU2|WP_347001111.1	Dehalogenimonas_alkenigignens_IP3-3|WP_058437812.1	Dehalogenimonas_formicexedens_NSZ-14|WP_076005107.1
Dehalogenimonas_etheniformans_GP|WP_102331543.1	Dehalogenimonas_alkenigignens_BRE15M|WP_058439079.1	Dehalogenimonas_WBC-2|CP011392.1_prot_AKG54109.1_1416	Dehalogenimonas_alkenigignens_4OHTPN|WP_353714453.1	Dehalogenimonas_W|WP_338738173.1	Dehalogenimonas_THU2|WP_346999014.1	Dehalogenimonas_alkenigignens_IP3-3|WP_058439079.1	Dehalogenimonas_formicexedens_NSZ-14|WP_076004778.1
Dehalogenimonas_etheniformans_GP|WP_264294077.1	Dehalogenimonas_alkenigignens_BRE15M|WP_058439187.1	Dehalogenimonas_WBC-2|CP011392.1_prot_AKG54133.1_1440	Dehalogenimonas_alkenigignens_4OHTPN|WP_353714364.1	Dehalogenimonas_W|WP_338738331.1	Dehalogenimonas_THU2|WP_347001043.1	Dehalogenimonas_alkenigignens_IP3-3|WP_058439187.1	Dehalogenimonas_formicexedens_NSZ-14|WP_076004295.1
Dehalogenimonas_etheniformans_GP|WP_102331798.1	Dehalogenimonas_alkenigignens_BRE15M|WP_116632987.1	Dehalogenimonas_WBC-2|CP011392.1_prot_AKG52955.1_262	Dehalogenimonas_alkenigignens_4OHTPN|WP_353715047.1	Dehalogenimonas_W|WP_338736785.1	Dehalogenimonas_THU2|WP_346999308.1	Dehalogenimonas_alkenigignens_IP3-3|WP_058437780.1	Dehalogenimonas_formicexedens_NSZ-14|WP_158513487.1
Dehalogenimonas_etheniformans_GP|WP_102330802.1	Dehalogenimonas_alkenigignens_BRE15M|WP_116632679.1	Dehalogenimonas_WBC-2|CP011392.1_prot_AKG53458.1_765	Dehalogenimonas_alkenigignens_4OHTPN|WP_353715372.1	Dehalogenimonas_W|WP_338739370.1	Dehalogenimonas_THU2|WP_347000317.1	Dehalogenimonas_alkenigignens_IP3-3|WP_338032947.1	Dehalogenimonas_formicexedens_NSZ-14|WP_076003808.1
Dehalogenimonas_etheniformans_GP|WP_102330635.1	Dehalogenimonas_alkenigignens_BRE15M|WP_058439204.1	Dehalogenimonas_WBC-2|CP011392.1_prot_AKG53878.1_1185	Dehalogenimonas_alkenigignens_4OHTPN|WP_353714348.1	Dehalogenimonas_W|WP_338736957.1	Dehalogenimonas_THU2|WP_346999882.1	Dehalogenimonas_alkenigignens_IP3-3|WP_058439204.1	Dehalogenimonas_formicexedens_NSZ-14|WP_076003669.1
Dehalogenimonas_etheniformans_GP|WP_076003353.1	Dehalogenimonas_alkenigignens_BRE15M|WP_058438104.1	Dehalogenimonas_WBC-2|CP011392.1_prot_AKG53160.1_467	Dehalogenimonas_alkenigignens_4OHTPN|WP_353714892.1	Dehalogenimonas_W|WP_338738121.1	Dehalogenimonas_THU2|WP_346999090.1	Dehalogenimonas_alkenigignens_IP3-3|WP_058438104.1	Dehalogenimonas_formicexedens_NSZ-14|WP_076003353.1
Dehalogenimonas_etheniformans_GP|WP_102331281.1	Dehalogenimonas_alkenigignens_BRE15M|WP_058438057.1	Dehalogenimonas_WBC-2|CP011392.1_prot_AKG53184.1_491	Dehalogenimonas_alkenigignens_4OHTPN|WP_353714909.1	Dehalogenimonas_W|WP_338738072.1	Dehalogenimonas_THU2|WP_346999126.1	Dehalogenimonas_alkenigignens_IP3-3|WP_058438057.1	Dehalogenimonas_formicexedens_NSZ-14|WP_076003377.1
Dehalogenimonas_etheniformans_GP|WP_102331710.1	Dehalogenimonas_alkenigignens_BRE15M|WP_058438945.1	Dehalogenimonas_WBC-2|CP011392.1_prot_AKG52945.1_252	Dehalogenimonas_alkenigignens_4OHTPN|WP_058438945.1	Dehalogenimonas_W|WP_338736773.1	Dehalogenimonas_THU2|WP_346999325.1	Dehalogenimonas_alkenigignens_IP3-3|WP_058438945.1	Dehalogenimonas_formicexedens_NSZ-14|WP_076004507.1
Dehalogenimonas_etheniformans_GP|WP_102331758.1	Dehalogenimonas_alkenigignens_BRE15M|WP_116632978.1	Dehalogenimonas_WBC-2|CP011392.1_prot_AKG54170.1_1477	Dehalogenimonas_alkenigignens_4OHTPN|WP_353715058.1	Dehalogenimonas_W|WP_338738206.1	Dehalogenimonas_THU2|WP_347001019.1	Dehalogenimonas_alkenigignens_IP3-3|WP_058439992.1	Dehalogenimonas_formicexedens_NSZ-14|WP_076004559.1
Dehalogenimonas_etheniformans_GP|WP_102331282.1	Dehalogenimonas_alkenigignens_BRE15M|WP_058438055.1	Dehalogenimonas_WBC-2|CP011392.1_prot_AKG53185.1_492	Dehalogenimonas_alkenigignens_4OHTPN|WP_353714910.1	Dehalogenimonas_W|WP_338738070.1	Dehalogenimonas_THU2|WP_346999127.1	Dehalogenimonas_alkenigignens_IP3-3|WP_058438055.1	Dehalogenimonas_formicexedens_NSZ-14|WP_076003378.1
Dehalogenimonas_etheniformans_GP|WP_102330126.1	Dehalogenimonas_alkenigignens_BRE15M|WP_116632818.1	Dehalogenimonas_WBC-2|CP011392.1_prot_AKG53966.1_1273	Dehalogenimonas_alkenigignens_4OHTPN|WP_353714302.1	Dehalogenimonas_W|WP_338737009.1	Dehalogenimonas_THU2|WP_346999204.1	Dehalogenimonas_alkenigignens_IP3-3|WP_058439248.1	Dehalogenimonas_formicexedens_NSZ-14|WP_076004257.1
Dehalogenimonas_etheniformans_GP|WP_102331544.1	Dehalogenimonas_alkenigignens_BRE15M|WP_058439077.1	Dehalogenimonas_WBC-2|CP011392.1_prot_AKG54110.1_1417	Dehalogenimonas_alkenigignens_4OHTPN|WP_353714454.1	Dehalogenimonas_W|WP_338738175.1	Dehalogenimonas_THU2|WP_346999012.1	Dehalogenimonas_alkenigignens_IP3-3|WP_058439077.1	Dehalogenimonas_formicexedens_NSZ-14|WP_076004779.1
Dehalogenimonas_etheniformans_GP|WP_226846866.1	Dehalogenimonas_alkenigignens_BRE15M|WP_275477472.1	Dehalogenimonas_WBC-2|CP011392.1_prot_AKG53624.1_931	Dehalogenimonas_alkenigignens_4OHTPN|WP_353713848.1	Dehalogenimonas_W|WP_338737538.1	Dehalogenimonas_THU2|WP_347000132.1	Dehalogenimonas_alkenigignens_IP3-3|WP_275477472.1	Dehalogenimonas_formicexedens_NSZ-14|WP_076004050.1
Dehalogenimonas_etheniformans_GP|WP_102330938.1	Dehalogenimonas_alkenigignens_BRE15M|WP_058438374.1	Dehalogenimonas_WBC-2|CP011392.1_prot_AKG52743.1_50	Dehalogenimonas_alkenigignens_4OHTPN|WP_353714736.1	Dehalogenimonas_W|WP_338739252.1	Dehalogenimonas_THU2|WP_347000722.1	Dehalogenimonas_alkenigignens_IP3-3|WP_058438374.1	Dehalogenimonas_formicexedens_NSZ-14|WP_076004964.1
Dehalogenimonas_etheniformans_GP|WP_102330443.1	Dehalogenimonas_alkenigignens_BRE15M|WP_240608135.1	Dehalogenimonas_WBC-2|CP011392.1_prot_AKG53527.1_834	Dehalogenimonas_alkenigignens_4OHTPN|WP_353715370.1	Dehalogenimonas_W|WP_338739372.1	Dehalogenimonas_THU2|WP_347000477.1	Dehalogenimonas_alkenigignens_IP3-3|WP_083496465.1	Dehalogenimonas_formicexedens_NSZ-14|WP_076003909.1
Dehalogenimonas_etheniformans_GP|WP_104201585.1	Dehalogenimonas_alkenigignens_BRE15M|WP_058438440.1	Dehalogenimonas_WBC-2|CP011392.1_prot_AKG52838.1_145	Dehalogenimonas_alkenigignens_4OHTPN|WP_353714699.1	Dehalogenimonas_W|WP_338736700.1	Dehalogenimonas_THU2|WP_346999404.1	Dehalogenimonas_alkenigignens_IP3-3|WP_058438440.1	Dehalogenimonas_formicexedens_NSZ-14|WP_076003218.1
Dehalogenimonas_etheniformans_GP|WP_102331572.1	Dehalogenimonas_alkenigignens_BRE15M|WP_133240204.1	Dehalogenimonas_WBC-2|CP011392.1_prot_AKG54100.1_1407	Dehalogenimonas_alkenigignens_4OHTPN|WP_353714464.1	Dehalogenimonas_W|WP_338738368.1	Dehalogenimonas_THU2|WP_346999026.1	Dehalogenimonas_alkenigignens_IP3-3|WP_133240204.1	Dehalogenimonas_formicexedens_NSZ-14|WP_076004786.1
Dehalogenimonas_etheniformans_GP|WP_104201611.1	Dehalogenimonas_alkenigignens_BRE15M|WP_058439600.1	Dehalogenimonas_WBC-2|CP011392.1_prot_AKG53603.1_910	Dehalogenimonas_alkenigignens_4OHTPN|WP_353714039.1	Dehalogenimonas_W|WP_338737522.1	Dehalogenimonas_THU2|WP_347000334.1	Dehalogenimonas_alkenigignens_IP3-3|WP_058439600.1	Dehalogenimonas_formicexedens_NSZ-14|WP_076003831.1
Dehalogenimonas_etheniformans_GP|WP_162485844.1	Dehalogenimonas_alkenigignens_BRE15M|WP_116632820.1	Dehalogenimonas_WBC-2|CP011392.1_prot_AKG53956.1_1263	Dehalogenimonas_alkenigignens_4OHTPN|WP_353714293.1	Dehalogenimonas_W|WP_338737018.1	Dehalogenimonas_THU2|WP_346999218.1	Dehalogenimonas_alkenigignens_IP3-3|WP_058439258.1	Dehalogenimonas_formicexedens_NSZ-14|WP_076004245.1
Dehalogenimonas_etheniformans_GP|WP_102330111.1	Dehalogenimonas_alkenigignens_BRE15M|WP_058439234.1	Dehalogenimonas_WBC-2|CP011392.1_prot_AKG53040.1_347	Dehalogenimonas_alkenigignens_4OHTPN|WP_353714319.1	Dehalogenimonas_W|WP_338736873.1	Dehalogenimonas_THU2|WP_346999527.1	Dehalogenimonas_alkenigignens_IP3-3|WP_058439234.1	Dehalogenimonas_formicexedens_NSZ-14|WP_076004277.1
Dehalogenimonas_etheniformans_GP|WP_102330547.1	Dehalogenimonas_alkenigignens_BRE15M|WP_058439356.1	Dehalogenimonas_WBC-2|CP011392.1_prot_AKG53759.1_1066	Dehalogenimonas_alkenigignens_4OHTPN|WP_353713762.1	Dehalogenimonas_W|WP_338737194.1	Dehalogenimonas_THU2|WP_347000827.1	Dehalogenimonas_alkenigignens_IP3-3|WP_058439356.1	Dehalogenimonas_formicexedens_NSZ-14|WP_076005087.1
Dehalogenimonas_etheniformans_GP|WP_102330429.1	Dehalogenimonas_alkenigignens_BRE15M|WP_058439582.1	Dehalogenimonas_WBC-2|CP011392.1_prot_AKG53428.1_735	Dehalogenimonas_alkenigignens_4OHTPN|WP_353714016.1	Dehalogenimonas_W|WP_338737230.1	Dehalogenimonas_THU2|WP_347001149.1	Dehalogenimonas_alkenigignens_IP3-3|WP_058439582.1	Dehalogenimonas_formicexedens_NSZ-14|WP_076003939.1
Dehalogenimonas_etheniformans_GP|WP_226846690.1	Dehalogenimonas_alkenigignens_BRE15M|WP_058439946.1	Dehalogenimonas_WBC-2|CP011392.1_prot_AKG53844.1_1151	Dehalogenimonas_alkenigignens_4OHTPN|WP_353715229.1	Dehalogenimonas_W|WP_338737648.1	Dehalogenimonas_THU2|WP_347000872.1	Dehalogenimonas_alkenigignens_IP3-3|WP_058439946.1	Dehalogenimonas_formicexedens_NSZ-14|WP_076004398.1
Dehalogenimonas_etheniformans_GP|WP_102331079.1	Dehalogenimonas_alkenigignens_BRE15M|WP_240608298.1	Dehalogenimonas_WBC-2|CP011392.1_prot_AKG54231.1_1538	Dehalogenimonas_alkenigignens_4OHTPN|WP_353715025.1	Dehalogenimonas_W|WP_338736791.1	Dehalogenimonas_THU2|WP_347000527.1	Dehalogenimonas_alkenigignens_IP3-3|WP_244881565.1	Dehalogenimonas_formicexedens_NSZ-14|WP_225973678.1
Dehalogenimonas_etheniformans_GP|WP_102330435.1	Dehalogenimonas_alkenigignens_BRE15M|WP_058439590.1	Dehalogenimonas_WBC-2|CP011392.1_prot_AKG53511.1_818	Dehalogenimonas_alkenigignens_4OHTPN|WP_353714026.1	Dehalogenimonas_W|WP_338737375.1	Dehalogenimonas_THU2|WP_347000471.1	Dehalogenimonas_alkenigignens_IP3-3|WP_058439590.1	Dehalogenimonas_formicexedens_NSZ-14|WP_076003916.1
Dehalogenimonas_etheniformans_GP|WP_102330973.1	Dehalogenimonas_alkenigignens_BRE15M|WP_058438296.1	Dehalogenimonas_WBC-2|CP011392.1_prot_AKG54335.1_1642	Dehalogenimonas_alkenigignens_4OHTPN|WP_353714785.1	Dehalogenimonas_W|WP_338738710.1	Dehalogenimonas_THU2|WP_347000941.1	Dehalogenimonas_alkenigignens_IP3-3|WP_058438296.1	Dehalogenimonas_formicexedens_NSZ-14|WP_076004932.1
Dehalogenimonas_etheniformans_GP|WP_102331750.1	Dehalogenimonas_alkenigignens_BRE15M|WP_058438762.1	Dehalogenimonas_WBC-2|CP011392.1_prot_AKG52790.1_97	Dehalogenimonas_alkenigignens_4OHTPN|WP_353714609.1	Dehalogenimonas_W|WP_338738866.1	Dehalogenimonas_THU2|WP_347001081.1	Dehalogenimonas_alkenigignens_IP3-3|WP_058438762.1	Dehalogenimonas_formicexedens_NSZ-14|WP_076005123.1
Dehalogenimonas_etheniformans_GP|WP_102329975.1	Dehalogenimonas_alkenigignens_BRE15M|WP_058439947.1	Dehalogenimonas_WBC-2|CP011392.1_prot_AKG53845.1_1152	Dehalogenimonas_alkenigignens_4OHTPN|WP_353715228.1	Dehalogenimonas_W|WP_338737650.1	Dehalogenimonas_THU2|WP_347000873.1	Dehalogenimonas_alkenigignens_IP3-3|WP_058439947.1	Dehalogenimonas_formicexedens_NSZ-14|WP_076004399.1
Dehalogenimonas_etheniformans_GP|WP_102329979.1	Dehalogenimonas_alkenigignens_BRE15M|WP_116633106.1	Dehalogenimonas_WBC-2|CP011392.1_prot_AKG53838.1_1145	Dehalogenimonas_alkenigignens_4OHTPN|WP_353715233.1	Dehalogenimonas_W|WP_338737637.1	Dehalogenimonas_THU2|WP_347000868.1	Dehalogenimonas_alkenigignens_IP3-3|WP_058439942.1	Dehalogenimonas_formicexedens_NSZ-14|WP_076004395.1
Dehalogenimonas_etheniformans_GP|WP_102331219.1	Dehalogenimonas_alkenigignens_BRE15M|WP_186007603.1	Dehalogenimonas_WBC-2|CP011392.1_prot_AKG53027.1_334	Dehalogenimonas_alkenigignens_4OHTPN|WP_353715346.1	Dehalogenimonas_W|WP_338736860.1	Dehalogenimonas_THU2|WP_346999513.1	Dehalogenimonas_alkenigignens_IP3-3|WP_186007603.1	Dehalogenimonas_formicexedens_NSZ-14|WP_076003320.1
Dehalogenimonas_etheniformans_GP|WP_102330798.1	Dehalogenimonas_alkenigignens_BRE15M|WP_058439637.1	Dehalogenimonas_WBC-2|CP011392.1_prot_AKG53454.1_761	Dehalogenimonas_alkenigignens_4OHTPN|WP_353714067.1	Dehalogenimonas_W|WP_338737420.1	Dehalogenimonas_THU2|WP_347000242.1	Dehalogenimonas_alkenigignens_IP3-3|WP_058439637.1	Dehalogenimonas_formicexedens_NSZ-14|WP_076003803.1
Dehalogenimonas_etheniformans_GP|WP_102330941.1	Dehalogenimonas_alkenigignens_BRE15M|WP_058438380.1	Dehalogenimonas_WBC-2|CP011392.1_prot_AKG52740.1_47	Dehalogenimonas_alkenigignens_4OHTPN|WP_353714734.1	Dehalogenimonas_W|WP_338739215.1	Dehalogenimonas_THU2|WP_347000719.1	Dehalogenimonas_alkenigignens_IP3-3|WP_058438380.1	Dehalogenimonas_formicexedens_NSZ-14|WP_076004961.1
Dehalogenimonas_etheniformans_GP|WP_102330337.1	Dehalogenimonas_alkenigignens_BRE15M|WP_058439661.1	Dehalogenimonas_WBC-2|CP011392.1_prot_AKG53742.1_1049	Dehalogenimonas_alkenigignens_4OHTPN|WP_353714093.1	Dehalogenimonas_W|WP_338737300.1	Dehalogenimonas_THU2|WP_346999958.1	Dehalogenimonas_alkenigignens_IP3-3|WP_058439661.1	Dehalogenimonas_formicexedens_NSZ-14|WP_076004031.1
Dehalogenimonas_etheniformans_GP|WP_162485866.1	Dehalogenimonas_alkenigignens_BRE15M|WP_058439541.1	Dehalogenimonas_WBC-2|CP011392.1_prot_AKG54058.1_1365	Dehalogenimonas_alkenigignens_4OHTPN|WP_353713970.1	Dehalogenimonas_W|WP_338737344.1	Dehalogenimonas_THU2|WP_346999582.1	Dehalogenimonas_alkenigignens_IP3-3|WP_058439541.1	Dehalogenimonas_formicexedens_NSZ-14|WP_076003983.1
Dehalogenimonas_etheniformans_GP|WP_102331300.1	Dehalogenimonas_alkenigignens_BRE15M|WP_058438025.1	Dehalogenimonas_WBC-2|CP011392.1_prot_AKG53200.1_507	Dehalogenimonas_alkenigignens_4OHTPN|WP_353714922.1	Dehalogenimonas_W|WP_338738042.1	Dehalogenimonas_THU2|WP_346999153.1	Dehalogenimonas_alkenigignens_IP3-3|WP_058438025.1	Dehalogenimonas_formicexedens_NSZ-14|WP_083635301.1
Dehalogenimonas_etheniformans_GP|WP_102330466.1	Dehalogenimonas_alkenigignens_BRE15M|WP_058439517.1	Dehalogenimonas_WBC-2|CP011392.1_prot_AKG53693.1_1000	Dehalogenimonas_alkenigignens_4OHTPN|WP_058439517.1	Dehalogenimonas_W|WP_338737489.1	Dehalogenimonas_THU2|WP_347000085.1	Dehalogenimonas_alkenigignens_IP3-3|WP_058439517.1	Dehalogenimonas_formicexedens_NSZ-14|WP_076003878.1
Dehalogenimonas_etheniformans_GP|WP_102331189.1	Dehalogenimonas_alkenigignens_BRE15M|WP_058438551.1	Dehalogenimonas_WBC-2|CP011392.1_prot_AKG52794.1_101	Dehalogenimonas_alkenigignens_4OHTPN|WP_353714644.1	Dehalogenimonas_W|WP_338738386.1	Dehalogenimonas_THU2|WP_347001066.1	Dehalogenimonas_alkenigignens_IP3-3|WP_058438551.1	Dehalogenimonas_formicexedens_NSZ-14|WP_076003289.1
Dehalogenimonas_etheniformans_GP|WP_102330364.1	Dehalogenimonas_alkenigignens_BRE15M|WP_058439448.1	Dehalogenimonas_WBC-2|CP011392.1_prot_AKG53713.1_1020	Dehalogenimonas_alkenigignens_4OHTPN|WP_353713871.1	Dehalogenimonas_W|WP_338737562.1	Dehalogenimonas_THU2|WP_347000007.1	Dehalogenimonas_alkenigignens_IP3-3|WP_058439448.1	Dehalogenimonas_formicexedens_NSZ-14|WP_076004010.1
Dehalogenimonas_etheniformans_GP|WP_102330803.1	Dehalogenimonas_alkenigignens_BRE15M|WP_133240188.1	Dehalogenimonas_WBC-2|CP011392.1_prot_AKG53459.1_766	Dehalogenimonas_alkenigignens_4OHTPN|WP_353714063.1	Dehalogenimonas_W|WP_338737416.1	Dehalogenimonas_THU2|WP_347000236.1	Dehalogenimonas_alkenigignens_IP3-3|WP_133240188.1	Dehalogenimonas_formicexedens_NSZ-14|WP_076003809.1
Dehalogenimonas_etheniformans_GP|WP_102330437.1	Dehalogenimonas_alkenigignens_BRE15M|WP_058440091.1	Dehalogenimonas_WBC-2|CP011392.1_prot_AKG53513.1_820	Dehalogenimonas_alkenigignens_4OHTPN|WP_353715369.1	Dehalogenimonas_W|WP_338737373.1	Dehalogenimonas_THU2|WP_347000478.1	Dehalogenimonas_alkenigignens_IP3-3|WP_058440091.1	Dehalogenimonas_formicexedens_NSZ-14|WP_076003914.1
Dehalogenimonas_etheniformans_GP|WP_102330964.1	Dehalogenimonas_alkenigignens_BRE15M|WP_058438305.1	Dehalogenimonas_WBC-2|CP011392.1_prot_AKG54340.1_1647	Dehalogenimonas_alkenigignens_4OHTPN|WP_353714780.1	Dehalogenimonas_W|WP_338738716.1	Dehalogenimonas_THU2|WP_347000946.1	Dehalogenimonas_alkenigignens_IP3-3|WP_058438305.1	Dehalogenimonas_formicexedens_NSZ-14|WP_076004941.1
Dehalogenimonas_etheniformans_GP|WP_226846776.1	Dehalogenimonas_alkenigignens_BRE15M|WP_058438894.1	Dehalogenimonas_WBC-2|CP011392.1_prot_AKG52694.1_1	Dehalogenimonas_alkenigignens_4OHTPN|WP_353714535.1	Dehalogenimonas_W|WP_338739226.1	Dehalogenimonas_THU2|WP_347000690.1	Dehalogenimonas_alkenigignens_IP3-3|WP_058438894.1	Dehalogenimonas_formicexedens_NSZ-14|WP_225973694.1
Dehalogenimonas_etheniformans_GP|WP_162485858.1	Dehalogenimonas_alkenigignens_BRE15M|WP_116632727.1	Dehalogenimonas_WBC-2|CP011392.1_prot_AKG53444.1_751	Dehalogenimonas_alkenigignens_4OHTPN|WP_353713831.1	Dehalogenimonas_W|WP_338737322.1	Dehalogenimonas_THU2|WP_347000118.1	Dehalogenimonas_alkenigignens_IP3-3|WP_058439413.1	Dehalogenimonas_formicexedens_NSZ-14|WP_076004063.1
Dehalogenimonas_etheniformans_GP|WP_102330345.1	Dehalogenimonas_alkenigignens_BRE15M|WP_058439654.1	Dehalogenimonas_WBC-2|CP011392.1_prot_AKG53731.1_1038	Dehalogenimonas_alkenigignens_4OHTPN|WP_353714084.1	Dehalogenimonas_W|WP_338737310.1	Dehalogenimonas_THU2|WP_346999972.1	Dehalogenimonas_alkenigignens_IP3-3|WP_058439654.1	Dehalogenimonas_formicexedens_NSZ-14|WP_225973734.1
Dehalogenimonas_etheniformans_GP|WP_102331857.1	Dehalogenimonas_alkenigignens_BRE15M|WP_058439129.1	Dehalogenimonas_WBC-2|CP011392.1_prot_AKG53262.1_569	Dehalogenimonas_alkenigignens_4OHTPN|WP_353714421.1	Dehalogenimonas_W|WP_338739344.1	Dehalogenimonas_THU2|WP_347000805.1	Dehalogenimonas_alkenigignens_IP3-3|WP_058439129.1	Dehalogenimonas_formicexedens_NSZ-14|WP_076003571.1
Dehalogenimonas_etheniformans_GP|WP_102330946.1	Dehalogenimonas_alkenigignens_BRE15M|WP_058440014.1	Dehalogenimonas_WBC-2|CP011392.1_prot_AKG52723.1_30	Dehalogenimonas_alkenigignens_4OHTPN|WP_353714762.1	Dehalogenimonas_W|WP_338738917.1	Dehalogenimonas_THU2|WP_347000713.1	Dehalogenimonas_alkenigignens_IP3-3|WP_058440014.1	Dehalogenimonas_formicexedens_NSZ-14|WP_076004957.1
Dehalogenimonas_etheniformans_GP|WP_102331214.1	Dehalogenimonas_alkenigignens_BRE15M|WP_058437782.1	Dehalogenimonas_WBC-2|CP011392.1_prot_AKG52952.1_259	Dehalogenimonas_alkenigignens_4OHTPN|WP_353715044.1	Dehalogenimonas_W|WP_338736781.1	Dehalogenimonas_THU2|WP_346999316.1	Dehalogenimonas_alkenigignens_IP3-3|WP_058437782.1	Dehalogenimonas_formicexedens_NSZ-14|WP_076003313.1
Dehalogenimonas_etheniformans_GP|WP_102331545.1	Dehalogenimonas_alkenigignens_BRE15M|WP_058439075.1	Dehalogenimonas_WBC-2|CP011392.1_prot_AKG54111.1_1418	Dehalogenimonas_alkenigignens_4OHTPN|WP_353714455.1	Dehalogenimonas_W|WP_338738177.1	Dehalogenimonas_THU2|WP_346999011.1	Dehalogenimonas_alkenigignens_IP3-3|WP_058439075.1	Dehalogenimonas_formicexedens_NSZ-14|WP_076004780.1
Dehalogenimonas_etheniformans_GP|WP_162485967.1	Dehalogenimonas_alkenigignens_BRE15M|WP_058439169.1	Dehalogenimonas_WBC-2|CP011392.1_prot_AKG53812.1_1119	Dehalogenimonas_alkenigignens_4OHTPN|WP_353714381.1	Dehalogenimonas_W|WP_338737702.1	Dehalogenimonas_THU2|WP_347000583.1	Dehalogenimonas_alkenigignens_IP3-3|WP_058439169.1	Dehalogenimonas_formicexedens_NSZ-14|WP_145925519.1
Dehalogenimonas_etheniformans_GP|WP_102330799.1	Dehalogenimonas_alkenigignens_BRE15M|WP_058439635.1	Dehalogenimonas_WBC-2|CP011392.1_prot_AKG53456.1_763	Dehalogenimonas_alkenigignens_4OHTPN|WP_353714066.1	Dehalogenimonas_W|WP_338737419.1	Dehalogenimonas_THU2|WP_347000241.1	Dehalogenimonas_alkenigignens_IP3-3|WP_058439635.1	Dehalogenimonas_formicexedens_NSZ-14|WP_076003805.1
Dehalogenimonas_etheniformans_GP|WP_102330358.1	Dehalogenimonas_alkenigignens_BRE15M|WP_058439442.1	Dehalogenimonas_WBC-2|CP011392.1_prot_AKG53719.1_1026	Dehalogenimonas_alkenigignens_4OHTPN|WP_353713865.1	Dehalogenimonas_W|WP_338737568.1	Dehalogenimonas_THU2|WP_346999993.1	Dehalogenimonas_alkenigignens_IP3-3|WP_058439442.1	Dehalogenimonas_formicexedens_NSZ-14|WP_076004015.1
Dehalogenimonas_etheniformans_GP|WP_162485873.1	Dehalogenimonas_alkenigignens_BRE15M|WP_065128732.1	Dehalogenimonas_WBC-2|CP011392.1_prot_AKG53484.1_791	Dehalogenimonas_alkenigignens_4OHTPN|WP_353715366.1	Dehalogenimonas_W|WP_338737387.1	Dehalogenimonas_THU2|WP_347000198.1	Dehalogenimonas_alkenigignens_IP3-3|WP_065128732.1	Dehalogenimonas_formicexedens_NSZ-14|WP_099092349.1
Dehalogenimonas_etheniformans_GP|WP_102330618.1	Dehalogenimonas_alkenigignens_BRE15M|WP_058439223.1	Dehalogenimonas_WBC-2|CP011392.1_prot_AKG53214.1_521	Dehalogenimonas_alkenigignens_4OHTPN|WP_353714330.1	Dehalogenimonas_W|WP_338736939.1	Dehalogenimonas_THU2|WP_346999858.1	Dehalogenimonas_alkenigignens_IP3-3|WP_058439223.1	Dehalogenimonas_formicexedens_NSZ-14|WP_076003652.1
Dehalogenimonas_etheniformans_GP|WP_102330974.1	Dehalogenimonas_alkenigignens_BRE15M|WP_058438298.1	Dehalogenimonas_WBC-2|CP011392.1_prot_AKG54336.1_1643	Dehalogenimonas_alkenigignens_4OHTPN|WP_353714784.1	Dehalogenimonas_W|WP_338738712.1	Dehalogenimonas_THU2|WP_347000942.1	Dehalogenimonas_alkenigignens_IP3-3|WP_058438298.1	Dehalogenimonas_formicexedens_NSZ-14|WP_076004931.1
Dehalogenimonas_etheniformans_GP|WP_102330483.1	Dehalogenimonas_alkenigignens_BRE15M|WP_116632712.1	Dehalogenimonas_WBC-2|CP011392.1_prot_AKG53577.1_884	Dehalogenimonas_alkenigignens_4OHTPN|WP_353713932.1	Dehalogenimonas_W|WP_338737287.1	Dehalogenimonas_THU2|WP_347000430.1	Dehalogenimonas_alkenigignens_IP3-3|WP_058439504.1	Dehalogenimonas_formicexedens_NSZ-14|WP_076004119.1
Dehalogenimonas_etheniformans_GP|WP_102330497.1	Dehalogenimonas_alkenigignens_BRE15M|WP_058439491.1	Dehalogenimonas_WBC-2|CP011392.1_prot_AKG53638.1_945	Dehalogenimonas_alkenigignens_4OHTPN|WP_353713918.1	Dehalogenimonas_W|WP_338737269.1	Dehalogenimonas_THU2|WP_347000405.1	Dehalogenimonas_alkenigignens_IP3-3|WP_058439491.1	Dehalogenimonas_formicexedens_NSZ-14|WP_076004134.1
Dehalogenimonas_etheniformans_GP|WP_102331515.1	Dehalogenimonas_alkenigignens_BRE15M|WP_058439009.1	Dehalogenimonas_WBC-2|CP011392.1_prot_AKG54296.1_1603	Dehalogenimonas_alkenigignens_4OHTPN|WP_353714481.1	Dehalogenimonas_W|WP_338736717.1	Dehalogenimonas_THU2|WP_347001220.1	Dehalogenimonas_alkenigignens_IP3-3|WP_058439009.1	Dehalogenimonas_formicexedens_NSZ-14|WP_076004759.1
Dehalogenimonas_etheniformans_GP|WP_102330985.1	Dehalogenimonas_alkenigignens_BRE15M|WP_058438262.1	Dehalogenimonas_WBC-2|CP011392.1_prot_AKG54315.1_1622	Dehalogenimonas_alkenigignens_4OHTPN|WP_353714804.1	Dehalogenimonas_W|WP_338738664.1	Dehalogenimonas_THU2|WP_347000918.1	Dehalogenimonas_alkenigignens_IP3-3|WP_058438262.1	Dehalogenimonas_formicexedens_NSZ-14|WP_076004921.1
Dehalogenimonas_etheniformans_GP|WP_102330559.1	Dehalogenimonas_alkenigignens_BRE15M|WP_083496403.1	Dehalogenimonas_WBC-2|CP011392.1_prot_AKG54022.1_1329	Dehalogenimonas_alkenigignens_4OHTPN|WP_353714005.1	Dehalogenimonas_W|WP_338737439.1	Dehalogenimonas_THU2|WP_346999625.1	Dehalogenimonas_alkenigignens_IP3-3|WP_083496403.1	Dehalogenimonas_formicexedens_NSZ-14|WP_076003950.1
Dehalogenimonas_etheniformans_GP|WP_102331513.1	Dehalogenimonas_alkenigignens_BRE15M|WP_116632772.1	Dehalogenimonas_WBC-2|CP011392.1_prot_AKG54294.1_1601	Dehalogenimonas_alkenigignens_4OHTPN|WP_353714479.1	Dehalogenimonas_W|WP_338736719.1	Dehalogenimonas_THU2|WP_347001218.1	Dehalogenimonas_alkenigignens_IP3-3|WP_058439012.1	Dehalogenimonas_formicexedens_NSZ-14|WP_076004757.1
Dehalogenimonas_etheniformans_GP|WP_102331717.1	Dehalogenimonas_alkenigignens_BRE15M|WP_058438753.1	Dehalogenimonas_WBC-2|CP011392.1_prot_AKG54251.1_1558	Dehalogenimonas_alkenigignens_4OHTPN|WP_353714616.1	Dehalogenimonas_W|WP_338738447.1	Dehalogenimonas_THU2|WP_347001119.1	Dehalogenimonas_alkenigignens_IP3-3|WP_058438753.1	Dehalogenimonas_formicexedens_NSZ-14|WP_076004517.1
Dehalogenimonas_etheniformans_GP|WP_102330943.1	Dehalogenimonas_alkenigignens_BRE15M|WP_058438333.1	Dehalogenimonas_WBC-2|CP011392.1_prot_AKG52737.1_44	Dehalogenimonas_alkenigignens_4OHTPN|WP_353714761.1	Dehalogenimonas_W|WP_338739202.1	Dehalogenimonas_THU2|WP_347000716.1	Dehalogenimonas_alkenigignens_IP3-3|WP_058438333.1	Dehalogenimonas_formicexedens_NSZ-14|WP_076004958.1
Dehalogenimonas_etheniformans_GP|WP_102330505.1	Dehalogenimonas_alkenigignens_BRE15M|WP_058439481.1	Dehalogenimonas_WBC-2|CP011392.1_prot_AKG53437.1_744	Dehalogenimonas_alkenigignens_4OHTPN|WP_353713908.1	Dehalogenimonas_W|WP_338737212.1	Dehalogenimonas_THU2|WP_347000378.1	Dehalogenimonas_alkenigignens_IP3-3|WP_058439481.1	Dehalogenimonas_formicexedens_NSZ-14|WP_076003869.1
Dehalogenimonas_etheniformans_GP|WP_102331272.1	Dehalogenimonas_alkenigignens_BRE15M|WP_058438076.1	Dehalogenimonas_WBC-2|CP011392.1_prot_AKG53174.1_481	Dehalogenimonas_alkenigignens_4OHTPN|WP_058438076.1	Dehalogenimonas_W|WP_338738091.1	Dehalogenimonas_THU2|WP_346999112.1	Dehalogenimonas_alkenigignens_IP3-3|WP_058438076.1	Dehalogenimonas_formicexedens_NSZ-14|WP_076003367.1
Dehalogenimonas_etheniformans_GP|WP_102330689.1	Dehalogenimonas_alkenigignens_BRE15M|WP_058439751.1	Dehalogenimonas_WBC-2|CP011392.1_prot_AKG53924.1_1231	Dehalogenimonas_alkenigignens_4OHTPN|WP_353714181.1	Dehalogenimonas_W|WP_338736983.1	Dehalogenimonas_THU2|WP_347000618.1	Dehalogenimonas_alkenigignens_IP3-3|WP_058439751.1	Dehalogenimonas_formicexedens_NSZ-14|WP_076005045.1
Dehalogenimonas_etheniformans_GP|WP_102330519.1	Dehalogenimonas_alkenigignens_BRE15M|WP_065128726.1	Dehalogenimonas_WBC-2|CP011392.1_prot_AKG53489.1_796	Dehalogenimonas_alkenigignens_4OHTPN|WP_353713887.1	Dehalogenimonas_W|WP_338737382.1	Dehalogenimonas_THU2|WP_347000190.1	Dehalogenimonas_alkenigignens_IP3-3|WP_065128726.1	Dehalogenimonas_formicexedens_NSZ-14|WP_076003848.1
Dehalogenimonas_etheniformans_GP|WP_102330984.1	Dehalogenimonas_alkenigignens_BRE15M|WP_116633147.1	Dehalogenimonas_WBC-2|CP011392.1_prot_AKG54316.1_1623	Dehalogenimonas_alkenigignens_4OHTPN|WP_353714803.1	Dehalogenimonas_W|WP_338738666.1	Dehalogenimonas_THU2|WP_347000919.1	Dehalogenimonas_alkenigignens_IP3-3|WP_058438264.1	Dehalogenimonas_formicexedens_NSZ-14|WP_076004922.1
Dehalogenimonas_etheniformans_GP|WP_102330878.1	Dehalogenimonas_alkenigignens_BRE15M|WP_058438880.1	Dehalogenimonas_WBC-2|CP011392.1_prot_AKG54396.1_1703	Dehalogenimonas_alkenigignens_4OHTPN|WP_353714540.1	Dehalogenimonas_W|WP_338738806.1	Dehalogenimonas_THU2|WP_347000672.1	Dehalogenimonas_alkenigignens_IP3-3|WP_058438880.1	Dehalogenimonas_formicexedens_NSZ-14|WP_076003191.1
Dehalogenimonas_etheniformans_GP|WP_102330343.1	Dehalogenimonas_alkenigignens_BRE15M|WP_116632673.1	Dehalogenimonas_WBC-2|CP011392.1_prot_AKG53735.1_1042	Dehalogenimonas_alkenigignens_4OHTPN|WP_353714087.1	Dehalogenimonas_W|WP_338737307.1	Dehalogenimonas_THU2|WP_346999968.1	Dehalogenimonas_alkenigignens_IP3-3|WP_058439656.1	Dehalogenimonas_formicexedens_NSZ-14|WP_076004027.1
Dehalogenimonas_etheniformans_GP|WP_102330694.1	Dehalogenimonas_alkenigignens_BRE15M|WP_058439744.1	Dehalogenimonas_WBC-2|CP011392.1_prot_AKG53047.1_354	Dehalogenimonas_alkenigignens_4OHTPN|WP_353714176.1	Dehalogenimonas_W|WP_338736799.1	Dehalogenimonas_THU2|WP_346999538.1	Dehalogenimonas_alkenigignens_IP3-3|WP_058439744.1	Dehalogenimonas_formicexedens_NSZ-14|WP_076003723.1
Dehalogenimonas_etheniformans_GP|WP_162485935.1	Dehalogenimonas_alkenigignens_BRE15M|WP_116632898.1	Dehalogenimonas_WBC-2|CP011392.1_prot_AKG54347.1_1654	Dehalogenimonas_alkenigignens_4OHTPN|WP_353714741.1	Dehalogenimonas_W|WP_338738576.1	Dehalogenimonas_THU2|WP_347000952.1	Dehalogenimonas_alkenigignens_IP3-3|WP_058438365.1	Dehalogenimonas_formicexedens_NSZ-14|WP_076004969.1
Dehalogenimonas_etheniformans_GP|WP_102331221.1	Dehalogenimonas_alkenigignens_BRE15M|WP_058438160.1	Dehalogenimonas_WBC-2|CP011392.1_prot_AKG52934.1_241	Dehalogenimonas_alkenigignens_4OHTPN|WP_353714857.1	Dehalogenimonas_W|WP_338736764.1	Dehalogenimonas_THU2|WP_346999468.1	Dehalogenimonas_alkenigignens_IP3-3|WP_058438160.1	Dehalogenimonas_formicexedens_NSZ-14|WP_076003322.1
Dehalogenimonas_etheniformans_GP|WP_226846880.1	Dehalogenimonas_alkenigignens_BRE15M|WP_058440078.1	Dehalogenimonas_WBC-2|CP011392.1_prot_AKG53690.1_997	Dehalogenimonas_alkenigignens_4OHTPN|WP_353715364.1	Dehalogenimonas_W|WP_338739376.1	Dehalogenimonas_THU2|WP_347000158.1	Dehalogenimonas_alkenigignens_IP3-3|WP_058440078.1	Dehalogenimonas_formicexedens_NSZ-14|WP_076003859.1
Dehalogenimonas_etheniformans_GP|WP_102331232.1	Dehalogenimonas_alkenigignens_BRE15M|WP_116632842.1	Dehalogenimonas_WBC-2|CP011392.1_prot_AKG52853.1_160	Dehalogenimonas_alkenigignens_4OHTPN|WP_353714580.1	Dehalogenimonas_W|WP_338736739.1	Dehalogenimonas_THU2|WP_347000509.1	Dehalogenimonas_alkenigignens_IP3-3|WP_058438813.1	Dehalogenimonas_formicexedens_NSZ-14|WP_083635296.1
Dehalogenimonas_etheniformans_GP|WP_102330266.1	Dehalogenimonas_alkenigignens_BRE15M|WP_116632736.1	Dehalogenimonas_WBC-2|CP011392.1_prot_AKG53338.1_645	Dehalogenimonas_alkenigignens_4OHTPN|WP_353713792.1	Dehalogenimonas_W|WP_338737817.1	Dehalogenimonas_THU2|WP_347000776.1	Dehalogenimonas_alkenigignens_IP3-3|WP_058439380.1	Dehalogenimonas_formicexedens_NSZ-14|WP_076004099.1
Dehalogenimonas_etheniformans_GP|WP_102331152.1	Dehalogenimonas_alkenigignens_BRE15M|WP_116632868.1	Dehalogenimonas_WBC-2|CP011392.1_prot_AKG52919.1_226	Dehalogenimonas_alkenigignens_4OHTPN|WP_353714666.1	Dehalogenimonas_W|WP_338736751.1	Dehalogenimonas_THU2|WP_346999344.1	Dehalogenimonas_alkenigignens_IP3-3|WP_058438506.1	Dehalogenimonas_formicexedens_NSZ-14|WP_076003256.1
Dehalogenimonas_etheniformans_GP|WP_102331782.1	Dehalogenimonas_alkenigignens_BRE15M|WP_165802763.1	Dehalogenimonas_WBC-2|CP011392.1_prot_AKG52989.1_296	Dehalogenimonas_alkenigignens_4OHTPN|WP_353715086.1	Dehalogenimonas_W|WP_338737677.1	Dehalogenimonas_THU2|WP_346999277.1	Dehalogenimonas_alkenigignens_IP3-3|WP_065128772.1	Dehalogenimonas_formicexedens_NSZ-14|WP_145925557.1
Dehalogenimonas_etheniformans_GP|WP_102330277.1	Dehalogenimonas_alkenigignens_BRE15M|WP_058439388.1	Dehalogenimonas_WBC-2|CP011392.1_prot_AKG53357.1_664	Dehalogenimonas_alkenigignens_4OHTPN|WP_353713803.1	Dehalogenimonas_W|WP_338737899.1	Dehalogenimonas_THU2|WP_347000761.1	Dehalogenimonas_alkenigignens_IP3-3|WP_058439388.1	Dehalogenimonas_formicexedens_NSZ-14|WP_076004090.1
Dehalogenimonas_etheniformans_GP|WP_264294061.1	Dehalogenimonas_alkenigignens_BRE15M|WP_205684210.1	Dehalogenimonas_WBC-2|CP011392.1_prot_AKG53998.1_1305	Dehalogenimonas_alkenigignens_4OHTPN|WP_353715353.1	Dehalogenimonas_W|WP_338736878.1	Dehalogenimonas_THU2|WP_346999657.1	Dehalogenimonas_alkenigignens_IP3-3|WP_186007606.1	Dehalogenimonas_formicexedens_NSZ-14|WP_257787732.1
Dehalogenimonas_etheniformans_GP|WP_104201614.1	Dehalogenimonas_alkenigignens_BRE15M|WP_058439598.1	Dehalogenimonas_WBC-2|CP011392.1_prot_AKG53600.1_907	Dehalogenimonas_alkenigignens_4OHTPN|WP_353714037.1	Dehalogenimonas_W|WP_338737519.1	Dehalogenimonas_THU2|WP_347000338.1	Dehalogenimonas_alkenigignens_IP3-3|WP_058439598.1	Dehalogenimonas_formicexedens_NSZ-14|WP_076003834.1
Dehalogenimonas_etheniformans_GP|WP_162485860.1	Dehalogenimonas_alkenigignens_BRE15M|WP_058439421.1	Dehalogenimonas_WBC-2|CP011392.1_prot_AKG53627.1_934	Dehalogenimonas_alkenigignens_4OHTPN|WP_353713840.1	Dehalogenimonas_W|WP_338737329.1	Dehalogenimonas_THU2|WP_347000127.1	Dehalogenimonas_alkenigignens_IP3-3|WP_058439421.1	Dehalogenimonas_formicexedens_NSZ-14|WP_158513470.1
Dehalogenimonas_etheniformans_GP|WP_102331858.1	Dehalogenimonas_alkenigignens_BRE15M|WP_058439130.1	Dehalogenimonas_WBC-2|CP011392.1_prot_AKG53263.1_570	Dehalogenimonas_alkenigignens_4OHTPN|WP_353714420.1	Dehalogenimonas_W|WP_338737155.1	Dehalogenimonas_THU2|WP_347000818.1	Dehalogenimonas_alkenigignens_IP3-3|WP_058439130.1	Dehalogenimonas_formicexedens_NSZ-14|WP_076003570.1
Dehalogenimonas_etheniformans_GP|WP_102330958.1	Dehalogenimonas_alkenigignens_BRE15M|WP_058438318.1	Dehalogenimonas_WBC-2|CP011392.1_prot_AKG54346.1_1653	Dehalogenimonas_alkenigignens_4OHTPN|WP_353714774.1	Dehalogenimonas_W|WP_338738574.1	Dehalogenimonas_THU2|WP_347000951.1	Dehalogenimonas_alkenigignens_IP3-3|WP_058438318.1	Dehalogenimonas_formicexedens_NSZ-14|WP_076004946.1
Dehalogenimonas_etheniformans_GP|WP_102330779.1	Dehalogenimonas_alkenigignens_BRE15M|WP_058439672.1	Dehalogenimonas_WBC-2|CP011392.1_prot_AKG53479.1_786	Dehalogenimonas_alkenigignens_4OHTPN|WP_353714103.1	Dehalogenimonas_W|WP_338737392.1	Dehalogenimonas_THU2|WP_347000205.1	Dehalogenimonas_alkenigignens_IP3-3|WP_058439672.1	Dehalogenimonas_formicexedens_NSZ-14|WP_076003787.1
Dehalogenimonas_etheniformans_GP|WP_102330668.1	Dehalogenimonas_alkenigignens_BRE15M|WP_116633191.1	Dehalogenimonas_WBC-2|CP011392.1_prot_AKG53864.1_1171	Dehalogenimonas_alkenigignens_4OHTPN|WP_353715289.1	Dehalogenimonas_W|WP_338739384.1	Dehalogenimonas_THU2|WP_346999916.1	Dehalogenimonas_alkenigignens_IP3-3|WP_058439847.1	Dehalogenimonas_formicexedens_NSZ-14|WP_076003689.1
Dehalogenimonas_etheniformans_GP|WP_162485914.1	Dehalogenimonas_alkenigignens_BRE15M|WP_058438170.1	Dehalogenimonas_WBC-2|CP011392.1_prot_AKG52940.1_247	Dehalogenimonas_alkenigignens_4OHTPN|WP_353714851.1	Dehalogenimonas_W|WP_338736769.1	Dehalogenimonas_THU2|WP_346999330.1	Dehalogenimonas_alkenigignens_IP3-3|WP_058438170.1	Dehalogenimonas_formicexedens_NSZ-14|WP_158513445.1
Dehalogenimonas_etheniformans_GP|WP_102330502.1	Dehalogenimonas_alkenigignens_BRE15M|WP_058439484.1	Dehalogenimonas_WBC-2|CP011392.1_prot_AKG53646.1_953	Dehalogenimonas_alkenigignens_4OHTPN|WP_353713911.1	Dehalogenimonas_W|WP_338737216.1	Dehalogenimonas_THU2|WP_347000395.1	Dehalogenimonas_alkenigignens_IP3-3|WP_058439484.1	Dehalogenimonas_formicexedens_NSZ-14|WP_076003872.1
Dehalogenimonas_etheniformans_GP|WP_226846669.1	Dehalogenimonas_alkenigignens_BRE15M|WP_116632748.1	Dehalogenimonas_WBC-2|CP011392.1_prot_AKG53783.1_1090	Dehalogenimonas_alkenigignens_4OHTPN|WP_353713738.1	Dehalogenimonas_W|WP_338737205.1	Dehalogenimonas_THU2|WP_347000811.1	Dehalogenimonas_alkenigignens_IP3-3|WP_244881586.1	Dehalogenimonas_formicexedens_NSZ-14|WP_076004231.1
Dehalogenimonas_etheniformans_GP|WP_102330967.1	Dehalogenimonas_alkenigignens_BRE15M|WP_058438280.1	Dehalogenimonas_WBC-2|CP011392.1_prot_AKG54325.1_1632	Dehalogenimonas_alkenigignens_4OHTPN|WP_353714796.1	Dehalogenimonas_W|WP_338738692.1	Dehalogenimonas_THU2|WP_347000928.1	Dehalogenimonas_alkenigignens_IP3-3|WP_058438280.1	Dehalogenimonas_formicexedens_NSZ-14|WP_076004939.1
Dehalogenimonas_etheniformans_GP|WP_162485861.1	Dehalogenimonas_alkenigignens_BRE15M|WP_133240196.1	Dehalogenimonas_WBC-2|CP011392.1_prot_AKG53650.1_957	Dehalogenimonas_alkenigignens_4OHTPN|WP_353713846.1	Dehalogenimonas_W|WP_338737430.1	Dehalogenimonas_THU2|WP_347000388.1	Dehalogenimonas_alkenigignens_IP3-3|WP_133240196.1	Dehalogenimonas_formicexedens_NSZ-14|WP_076004052.1
Dehalogenimonas_etheniformans_GP|WP_102330188.1	Dehalogenimonas_alkenigignens_BRE15M|WP_058439341.1	Dehalogenimonas_WBC-2|CP011392.1_prot_AKG53910.1_1217	Dehalogenimonas_alkenigignens_4OHTPN|WP_058439341.1	Dehalogenimonas_W|WP_338736988.1	Dehalogenimonas_THU2|WP_347000609.1	Dehalogenimonas_alkenigignens_IP3-3|WP_058439341.1	Dehalogenimonas_formicexedens_NSZ-14|WP_076004225.1
Dehalogenimonas_etheniformans_GP|WP_226846850.1	Dehalogenimonas_alkenigignens_BRE15M|WP_058439464.1	Dehalogenimonas_WBC-2|CP011392.1_prot_AKG53487.1_794	Dehalogenimonas_alkenigignens_4OHTPN|WP_353713885.1	Dehalogenimonas_W|WP_338737384.1	Dehalogenimonas_THU2|WP_347000194.1	Dehalogenimonas_alkenigignens_IP3-3|WP_058439464.1	Dehalogenimonas_formicexedens_NSZ-14|WP_076003846.1
Dehalogenimonas_etheniformans_GP|WP_102330931.1	Dehalogenimonas_alkenigignens_BRE15M|WP_116632899.1	Dehalogenimonas_WBC-2|CP011392.1_prot_AKG54376.1_1683	Dehalogenimonas_alkenigignens_4OHTPN|WP_353714742.1	Dehalogenimonas_W|WP_338738485.1	Dehalogenimonas_THU2|WP_347000658.1	Dehalogenimonas_alkenigignens_IP3-3|WP_083496319.1	Dehalogenimonas_formicexedens_NSZ-14|WP_083635460.1
Dehalogenimonas_etheniformans_GP|WP_102331659.1	Dehalogenimonas_alkenigignens_BRE15M|WP_116633099.1	Dehalogenimonas_WBC-2|CP011392.1_prot_AKG53999.1_1306	Dehalogenimonas_alkenigignens_4OHTPN|WP_353715246.1	Dehalogenimonas_W|WP_338736879.1	Dehalogenimonas_THU2|WP_346999656.1	Dehalogenimonas_alkenigignens_IP3-3|WP_058439929.1	Dehalogenimonas_formicexedens_NSZ-14|WP_076004475.1
Dehalogenimonas_etheniformans_GP|WP_264294069.1	Dehalogenimonas_alkenigignens_BRE15M|WP_058438020.1	Dehalogenimonas_WBC-2|CP011392.1_prot_AKG53894.1_1201	Dehalogenimonas_alkenigignens_4OHTPN|WP_353714923.1	Dehalogenimonas_W|WP_338738040.1	Dehalogenimonas_THU2|WP_346999826.1	Dehalogenimonas_alkenigignens_IP3-3|WP_058438020.1	Dehalogenimonas_formicexedens_NSZ-14|WP_076005019.1
Dehalogenimonas_etheniformans_GP|WP_102330113.1	Dehalogenimonas_alkenigignens_BRE15M|WP_058439236.1	Dehalogenimonas_WBC-2|CP011392.1_prot_AKG53977.1_1284	Dehalogenimonas_alkenigignens_4OHTPN|WP_353714316.1	Dehalogenimonas_W|WP_338737952.1	Dehalogenimonas_THU2|WP_346999185.1	Dehalogenimonas_alkenigignens_IP3-3|WP_058439236.1	Dehalogenimonas_formicexedens_NSZ-14|WP_076004270.1
Dehalogenimonas_etheniformans_GP|WP_102330428.1	Dehalogenimonas_alkenigignens_BRE15M|WP_058439581.1	Dehalogenimonas_WBC-2|CP011392.1_prot_AKG53427.1_734	Dehalogenimonas_alkenigignens_4OHTPN|WP_353714015.1	Dehalogenimonas_W|WP_338737228.1	Dehalogenimonas_THU2|WP_347001148.1	Dehalogenimonas_alkenigignens_IP3-3|WP_058439581.1	Dehalogenimonas_formicexedens_NSZ-14|WP_076003940.1
Dehalogenimonas_etheniformans_GP|WP_102331525.1	Dehalogenimonas_alkenigignens_BRE15M|WP_083496345.1	Dehalogenimonas_WBC-2|CP011392.1_prot_AKG53057.1_364	Dehalogenimonas_alkenigignens_4OHTPN|WP_353714445.1	Dehalogenimonas_W|WP_338738143.1	Dehalogenimonas_THU2|WP_346999044.1	Dehalogenimonas_alkenigignens_IP3-3|WP_083496345.1	Dehalogenimonas_formicexedens_NSZ-14|WP_083635437.1
Dehalogenimonas_etheniformans_GP|WP_076004222.1	Dehalogenimonas_alkenigignens_BRE15M|WP_083496373.1	Dehalogenimonas_WBC-2|CP011392.1_prot_AKG53907.1_1214	Dehalogenimonas_alkenigignens_4OHTPN|WP_083496373.1	Dehalogenimonas_W|WP_338736991.1	Dehalogenimonas_THU2|WP_347000606.1	Dehalogenimonas_alkenigignens_IP3-3|WP_083496373.1	Dehalogenimonas_formicexedens_NSZ-14|WP_076004222.1
Dehalogenimonas_etheniformans_GP|WP_102329980.1	Dehalogenimonas_alkenigignens_BRE15M|WP_116633105.1	Dehalogenimonas_WBC-2|CP011392.1_prot_AKG53836.1_1143	Dehalogenimonas_alkenigignens_4OHTPN|WP_353715235.1	Dehalogenimonas_W|WP_338737633.1	Dehalogenimonas_THU2|WP_347000866.1	Dehalogenimonas_alkenigignens_IP3-3|WP_058439941.1	Dehalogenimonas_formicexedens_NSZ-14|WP_076004393.1
Dehalogenimonas_etheniformans_GP|WP_102330319.1	Dehalogenimonas_alkenigignens_BRE15M|WP_058439432.1	Dehalogenimonas_WBC-2|CP011392.1_prot_AKG53620.1_927	Dehalogenimonas_alkenigignens_4OHTPN|WP_353713852.1	Dehalogenimonas_W|WP_338739380.1	Dehalogenimonas_THU2|WP_347000140.1	Dehalogenimonas_alkenigignens_IP3-3|WP_058439432.1	Dehalogenimonas_formicexedens_NSZ-14|WP_076004046.1
Dehalogenimonas_etheniformans_GP|WP_102330436.1	Dehalogenimonas_alkenigignens_BRE15M|WP_058439591.1	Dehalogenimonas_WBC-2|CP011392.1_prot_AKG53512.1_819	Dehalogenimonas_alkenigignens_4OHTPN|WP_353714027.1	Dehalogenimonas_W|WP_338737374.1	Dehalogenimonas_THU2|WP_347000470.1	Dehalogenimonas_alkenigignens_IP3-3|WP_058439591.1	Dehalogenimonas_formicexedens_NSZ-14|WP_076003915.1
Dehalogenimonas_etheniformans_GP|WP_102331090.1	Dehalogenimonas_alkenigignens_BRE15M|WP_116633166.1	Dehalogenimonas_WBC-2|CP011392.1_prot_AKG52985.1_292	Dehalogenimonas_alkenigignens_4OHTPN|WP_353715263.1	Dehalogenimonas_THU2|WP_346999282.1	Dehalogenimonas_alkenigignens_IP3-3|WP_058439873.1	Dehalogenimonas_formicexedens_NSZ-14|WP_076004808.1	Dehalogenimonas_W|WP_338738400.1
Dehalogenimonas_etheniformans_GP|WP_102331363.1	Dehalogenimonas_alkenigignens_BRE15M|WP_083496305.1	Dehalogenimonas_WBC-2|CP011392.1_prot_AKG53995.1_1302	Dehalogenimonas_alkenigignens_4OHTPN|WP_353714872.1	Dehalogenimonas_W|WP_338738007.1	Dehalogenimonas_THU2|WP_346999805.1	Dehalogenimonas_alkenigignens_IP3-3|WP_083496305.1	Dehalogenimonas_formicexedens_NSZ-14|WP_076003527.1
Dehalogenimonas_etheniformans_GP|WP_102330222.1	Dehalogenimonas_alkenigignens_BRE15M|WP_058440058.1	Dehalogenimonas_WBC-2|CP011392.1_prot_AKG53766.1_1073	Dehalogenimonas_alkenigignens_4OHTPN|WP_058440058.1	Dehalogenimonas_W|WP_338737202.1	Dehalogenimonas_THU2|WP_347000835.1	Dehalogenimonas_alkenigignens_IP3-3|WP_058440058.1	Dehalogenimonas_formicexedens_NSZ-14|WP_076004189.1
Dehalogenimonas_etheniformans_GP|WP_102330098.1	Dehalogenimonas_alkenigignens_BRE15M|WP_116632801.1	Dehalogenimonas_WBC-2|CP011392.1_prot_AKG54140.1_1447	Dehalogenimonas_alkenigignens_4OHTPN|WP_353714358.1	Dehalogenimonas_W|WP_338738341.1	Dehalogenimonas_THU2|WP_347001037.1	Dehalogenimonas_alkenigignens_IP3-3|WP_058439193.1	Dehalogenimonas_formicexedens_NSZ-14|WP_076004289.1
Dehalogenimonas_etheniformans_GP|WP_102330607.1	Dehalogenimonas_alkenigignens_BRE15M|WP_058439171.1	Dehalogenimonas_WBC-2|CP011392.1_prot_AKG53801.1_1108	Dehalogenimonas_alkenigignens_4OHTPN|WP_353714378.1	Dehalogenimonas_W|WP_338737700.1	Dehalogenimonas_THU2|WP_347000580.1	Dehalogenimonas_alkenigignens_IP3-3|WP_058439171.1	Dehalogenimonas_formicexedens_NSZ-14|WP_076003641.1
Dehalogenimonas_etheniformans_GP|WP_102331709.1	Dehalogenimonas_alkenigignens_BRE15M|WP_338032935.1	Dehalogenimonas_WBC-2|CP011392.1_prot_AKG52944.1_251	Dehalogenimonas_alkenigignens_4OHTPN|WP_353714507.1	Dehalogenimonas_W|WP_338736772.1	Dehalogenimonas_THU2|WP_346999326.1	Dehalogenimonas_alkenigignens_IP3-3|WP_338032935.1	Dehalogenimonas_formicexedens_NSZ-14|WP_076004506.1
Dehalogenimonas_etheniformans_GP|WP_102331637.1	Dehalogenimonas_alkenigignens_BRE15M|WP_058438573.1	Dehalogenimonas_WBC-2|CP011392.1_prot_AKG53038.1_345	Dehalogenimonas_alkenigignens_4OHTPN|WP_058438573.1	Dehalogenimonas_W|WP_338736870.1	Dehalogenimonas_THU2|WP_346999525.1	Dehalogenimonas_alkenigignens_IP3-3|WP_058438573.1	Dehalogenimonas_formicexedens_NSZ-14|WP_076004458.1
Dehalogenimonas_etheniformans_GP|WP_102330791.1	Dehalogenimonas_alkenigignens_BRE15M|WP_058439645.1	Dehalogenimonas_WBC-2|CP011392.1_prot_AKG53699.1_1006	Dehalogenimonas_alkenigignens_4OHTPN|WP_353714075.1	Dehalogenimonas_W|WP_338737545.1	Dehalogenimonas_THU2|WP_347000251.1	Dehalogenimonas_alkenigignens_IP3-3|WP_058439645.1	Dehalogenimonas_formicexedens_NSZ-14|WP_076003795.1
Dehalogenimonas_etheniformans_GP|WP_102330889.1	Dehalogenimonas_alkenigignens_BRE15M|WP_058439041.1	Dehalogenimonas_WBC-2|CP011392.1_prot_AKG53777.1_1084	Dehalogenimonas_alkenigignens_4OHTPN|WP_353713741.1	Dehalogenimonas_W|WP_338737164.1	Dehalogenimonas_THU2|WP_347000886.1	Dehalogenimonas_alkenigignens_IP3-3|WP_058439041.1	Dehalogenimonas_formicexedens_NSZ-14|WP_076004999.1
Dehalogenimonas_etheniformans_GP|WP_102330331.1	Dehalogenimonas_alkenigignens_BRE15M|WP_058439666.1	Dehalogenimonas_WBC-2|CP011392.1_prot_AKG53748.1_1055	Dehalogenimonas_alkenigignens_4OHTPN|WP_353714098.1	Dehalogenimonas_W|WP_338737288.1	Dehalogenimonas_THU2|WP_346999947.1	Dehalogenimonas_alkenigignens_IP3-3|WP_058439666.1	Dehalogenimonas_formicexedens_NSZ-14|WP_076004037.1
Dehalogenimonas_etheniformans_GP|WP_102330924.1	Dehalogenimonas_alkenigignens_BRE15M|WP_058438347.1	Dehalogenimonas_WBC-2|CP011392.1_prot_AKG54388.1_1695	Dehalogenimonas_alkenigignens_4OHTPN|WP_058438347.1	Dehalogenimonas_W|WP_338738794.1	Dehalogenimonas_THU2|WP_347000666.1	Dehalogenimonas_alkenigignens_IP3-3|WP_058438347.1	Dehalogenimonas_formicexedens_NSZ-14|WP_076004977.1
Dehalogenimonas_etheniformans_GP|WP_102330874.1	Dehalogenimonas_alkenigignens_BRE15M|WP_058438404.1	Dehalogenimonas_WBC-2|CP011392.1_prot_AKG52762.1_69	Dehalogenimonas_alkenigignens_4OHTPN|WP_353714720.1	Dehalogenimonas_W|WP_338738841.1	Dehalogenimonas_THU2|WP_347001154.1	Dehalogenimonas_alkenigignens_IP3-3|WP_058438404.1	Dehalogenimonas_formicexedens_NSZ-14|WP_076003193.1
Dehalogenimonas_etheniformans_GP|WP_102330203.1	Dehalogenimonas_alkenigignens_BRE15M|WP_058439354.1	Dehalogenimonas_WBC-2|CP011392.1_prot_AKG53757.1_1064	Dehalogenimonas_alkenigignens_4OHTPN|WP_058439354.1	Dehalogenimonas_W|WP_338737192.1	Dehalogenimonas_THU2|WP_347000825.1	Dehalogenimonas_alkenigignens_IP3-3|WP_058439354.1	Dehalogenimonas_formicexedens_NSZ-14|WP_076004209.1
Dehalogenimonas_etheniformans_GP|WP_102331186.1	Dehalogenimonas_alkenigignens_BRE15M|WP_058438546.1	Dehalogenimonas_WBC-2|CP011392.1_prot_AKG54208.1_1515	Dehalogenimonas_alkenigignens_4OHTPN|WP_353714647.1	Dehalogenimonas_W|WP_338738217.1	Dehalogenimonas_THU2|WP_347000959.1	Dehalogenimonas_alkenigignens_IP3-3|WP_058438546.1	Dehalogenimonas_formicexedens_NSZ-14|WP_076003286.1
Dehalogenimonas_etheniformans_GP|WP_102331080.1	Dehalogenimonas_alkenigignens_BRE15M|WP_116632995.1	Dehalogenimonas_WBC-2|CP011392.1_prot_AKG54230.1_1537	Dehalogenimonas_alkenigignens_4OHTPN|WP_353715026.1	Dehalogenimonas_W|WP_338736792.1	Dehalogenimonas_THU2|WP_347000526.1	Dehalogenimonas_alkenigignens_IP3-3|WP_058437814.1	Dehalogenimonas_formicexedens_NSZ-14|WP_225973677.1
Dehalogenimonas_etheniformans_GP|WP_102330394.1	Dehalogenimonas_alkenigignens_BRE15M|WP_058439547.1	Dehalogenimonas_WBC-2|CP011392.1_prot_AKG54050.1_1357	Dehalogenimonas_alkenigignens_4OHTPN|WP_353713978.1	Dehalogenimonas_W|WP_338737351.1	Dehalogenimonas_THU2|WP_346999592.1	Dehalogenimonas_alkenigignens_IP3-3|WP_058439547.1	Dehalogenimonas_formicexedens_NSZ-14|WP_076003975.1
Dehalogenimonas_etheniformans_GP|WP_102330679.1	Dehalogenimonas_alkenigignens_BRE15M|WP_058439835.1	Dehalogenimonas_WBC-2|CP011392.1_prot_AKG53857.1_1164	Dehalogenimonas_alkenigignens_4OHTPN|WP_353715302.1	Dehalogenimonas_W|WP_338737675.1	Dehalogenimonas_THU2|WP_347000884.1	Dehalogenimonas_alkenigignens_IP3-3|WP_058439835.1	Dehalogenimonas_formicexedens_NSZ-14|WP_076003700.1
Dehalogenimonas_etheniformans_GP|WP_102331311.1	Dehalogenimonas_alkenigignens_BRE15M|WP_116633027.1	Dehalogenimonas_WBC-2|CP011392.1_prot_AKG53939.1_1246	Dehalogenimonas_alkenigignens_4OHTPN|WP_353714934.1	Dehalogenimonas_W|WP_338737026.1	Dehalogenimonas_THU2|WP_347001181.1	Dehalogenimonas_alkenigignens_IP3-3|WP_058438001.1	Dehalogenimonas_formicexedens_NSZ-14|WP_076003403.1
Dehalogenimonas_etheniformans_GP|WP_102329981.1	Dehalogenimonas_alkenigignens_BRE15M|WP_116633111.1	Dehalogenimonas_WBC-2|CP011392.1_prot_AKG53835.1_1142	Dehalogenimonas_alkenigignens_4OHTPN|WP_353715237.1	Dehalogenimonas_W|WP_338737613.1	Dehalogenimonas_THU2|WP_347000860.1	Dehalogenimonas_alkenigignens_IP3-3|WP_065128757.1	Dehalogenimonas_formicexedens_NSZ-14|WP_076004392.1
Dehalogenimonas_etheniformans_GP|WP_104201617.1	Dehalogenimonas_alkenigignens_BRE15M|WP_058439595.1	Dehalogenimonas_WBC-2|CP011392.1_prot_AKG53597.1_904	Dehalogenimonas_alkenigignens_4OHTPN|WP_353714034.1	Dehalogenimonas_W|WP_338737516.1	Dehalogenimonas_THU2|WP_347000343.1	Dehalogenimonas_alkenigignens_IP3-3|WP_058439595.1	Dehalogenimonas_formicexedens_NSZ-14|WP_076003837.1
Dehalogenimonas_etheniformans_GP|WP_102330097.1	Dehalogenimonas_alkenigignens_BRE15M|WP_133240212.1	Dehalogenimonas_WBC-2|CP011392.1_prot_AKG54144.1_1451	Dehalogenimonas_alkenigignens_4OHTPN|WP_353714359.1	Dehalogenimonas_THU2|WP_347001038.1	Dehalogenimonas_alkenigignens_IP3-3|WP_058439192.1	Dehalogenimonas_formicexedens_NSZ-14|WP_076004290.1	Dehalogenimonas_WBC-2|CP011392.1_prot_AKG54138.1_1445
Dehalogenimonas_etheniformans_GP|WP_102331553.1	Dehalogenimonas_alkenigignens_BRE15M|WP_058439288.1	Dehalogenimonas_alkenigignens_4OHTPN|WP_353714265.1	Dehalogenimonas_W|WP_338739338.1	Dehalogenimonas_alkenigignens_IP3-3|WP_058439288.1	Dehalogenimonas_etheniformans_GP|WP_102330239.1	Dehalogenimonas_WBC-2|CP011392.1_prot_AKG54207.1_1514	Dehalogenimonas_THU2|WP_347001010.1
Dehalogenimonas_etheniformans_GP|WP_102330146.1	Dehalogenimonas_WBC-2|CP011392.1_prot_AKG53316.1_623	Dehalogenimonas_alkenigignens_4OHTPN|WP_353714955.1	Dehalogenimonas_W|WP_338738981.1	Dehalogenimonas_THU2|WP_346999695.1	Dehalogenimonas_formicexedens_NSZ-14|WP_076004670.1	Dehalogenimonas_alkenigignens_4OHTPN|WP_353715142.1	Dehalogenimonas_THU2|WP_347001255.1
Dehalogenimonas_etheniformans_GP|WP_226846794.1	Dehalogenimonas_alkenigignens_BRE15M|WP_058438059.1	Dehalogenimonas_WBC-2|CP011392.1_prot_AKG53183.1_490	Dehalogenimonas_alkenigignens_4OHTPN|WP_353714908.1	Dehalogenimonas_W|WP_338738074.1	Dehalogenimonas_THU2|WP_346999125.1	Dehalogenimonas_alkenigignens_IP3-3|WP_058438059.1	Dehalogenimonas_formicexedens_NSZ-14|WP_076003376.1
Dehalogenimonas_etheniformans_GP|WP_102330058.1	Dehalogenimonas_alkenigignens_BRE15M|WP_058439775.1	Dehalogenimonas_WBC-2|CP011392.1_prot_AKG53791.1_1098	Dehalogenimonas_alkenigignens_4OHTPN|WP_353714204.1	Dehalogenimonas_W|WP_338737856.1	Dehalogenimonas_THU2|WP_347000572.1	Dehalogenimonas_alkenigignens_IP3-3|WP_058439775.1	Dehalogenimonas_formicexedens_NSZ-14|WP_076004319.1
Dehalogenimonas_etheniformans_GP|WP_102330757.1	Dehalogenimonas_alkenigignens_BRE15M|WP_058439696.1	Dehalogenimonas_WBC-2|CP011392.1_prot_AKG53410.1_717	Dehalogenimonas_alkenigignens_4OHTPN|WP_353714124.1	Dehalogenimonas_W|WP_338738000.1	Dehalogenimonas_THU2|WP_347001129.1	Dehalogenimonas_alkenigignens_IP3-3|WP_058439696.1	Dehalogenimonas_formicexedens_NSZ-14|WP_076003766.1
Dehalogenimonas_etheniformans_GP|WP_102330975.1	Dehalogenimonas_alkenigignens_BRE15M|WP_058438299.1	Dehalogenimonas_WBC-2|CP011392.1_prot_AKG54337.1_1644	Dehalogenimonas_alkenigignens_4OHTPN|WP_353714783.1	Dehalogenimonas_W|WP_338738714.1	Dehalogenimonas_THU2|WP_347000943.1	Dehalogenimonas_alkenigignens_IP3-3|WP_058438299.1	Dehalogenimonas_formicexedens_NSZ-14|WP_076004930.1
Dehalogenimonas_etheniformans_GP|WP_102330634.1	Dehalogenimonas_alkenigignens_BRE15M|WP_058439203.1	Dehalogenimonas_WBC-2|CP011392.1_prot_AKG53879.1_1186	Dehalogenimonas_alkenigignens_4OHTPN|WP_353714349.1	Dehalogenimonas_W|WP_338736955.1	Dehalogenimonas_THU2|WP_346999881.1	Dehalogenimonas_alkenigignens_IP3-3|WP_058439203.1	Dehalogenimonas_formicexedens_NSZ-14|WP_076003668.1
Dehalogenimonas_etheniformans_GP|WP_102331757.1	Dehalogenimonas_alkenigignens_BRE15M|WP_116632977.1	Dehalogenimonas_WBC-2|CP011392.1_prot_AKG54169.1_1476	Dehalogenimonas_alkenigignens_4OHTPN|WP_353715059.1	Dehalogenimonas_W|WP_338738204.1	Dehalogenimonas_THU2|WP_347001020.1	Dehalogenimonas_alkenigignens_IP3-3|WP_058437761.1	Dehalogenimonas_formicexedens_NSZ-14|WP_076004558.1
Dehalogenimonas_etheniformans_GP|WP_102330315.1	Dehalogenimonas_alkenigignens_BRE15M|WP_116632723.1	Dehalogenimonas_WBC-2|CP011392.1_prot_AKG53649.1_956	Dehalogenimonas_alkenigignens_4OHTPN|WP_353713847.1	Dehalogenimonas_W|WP_338737431.1	Dehalogenimonas_THU2|WP_347000390.1	Dehalogenimonas_alkenigignens_IP3-3|WP_058439428.1	Dehalogenimonas_formicexedens_NSZ-14|WP_076004051.1
Dehalogenimonas_etheniformans_GP|WP_102330771.1	Dehalogenimonas_alkenigignens_BRE15M|WP_058439683.1	Dehalogenimonas_WBC-2|CP011392.1_prot_AKG53498.1_805	Dehalogenimonas_alkenigignens_4OHTPN|WP_353714110.1	Dehalogenimonas_W|WP_338737474.1	Dehalogenimonas_THU2|WP_347000174.1	Dehalogenimonas_alkenigignens_IP3-3|WP_058439683.1	Dehalogenimonas_formicexedens_NSZ-14|WP_076003779.1
Dehalogenimonas_etheniformans_GP|WP_102329959.1	Dehalogenimonas_alkenigignens_BRE15M|WP_058439782.1	Dehalogenimonas_WBC-2|CP011392.1_prot_AKG54365.1_1672	Dehalogenimonas_alkenigignens_4OHTPN|WP_058439782.1	Dehalogenimonas_W|WP_338738531.1	Dehalogenimonas_THU2|WP_347000652.1	Dehalogenimonas_alkenigignens_IP3-3|WP_058439782.1	Dehalogenimonas_formicexedens_NSZ-14|WP_076004411.1
Dehalogenimonas_etheniformans_GP|WP_102330086.1	Dehalogenimonas_alkenigignens_BRE15M|WP_116632795.1	Dehalogenimonas_WBC-2|CP011392.1_prot_AKG53655.1_962	Dehalogenimonas_alkenigignens_4OHTPN|WP_353714371.1	Dehalogenimonas_W|WP_338737076.1	Dehalogenimonas_THU2|WP_347000031.1	Dehalogenimonas_alkenigignens_IP3-3|WP_058439179.1	Dehalogenimonas_formicexedens_NSZ-14|WP_076004302.1
Dehalogenimonas_etheniformans_GP|WP_226846925.1	Dehalogenimonas_alkenigignens_BRE15M|WP_116632847.1	Dehalogenimonas_alkenigignens_IP3-3|WP_058438610.1	Dehalogenimonas_formicexedens_NSZ-14|WP_076004813.1	Dehalogenimonas_WBC-2|CP011392.1_prot_AKG52772.1_79	Dehalogenimonas_alkenigignens_4OHTPN|WP_353714619.1	Dehalogenimonas_W|WP_338739221.1	Dehalogenimonas_THU2|WP_347001161.1
Dehalogenimonas_etheniformans_GP|WP_102331609.1	Dehalogenimonas_alkenigignens_BRE15M|WP_058438211.1	Dehalogenimonas_WBC-2|CP011392.1_prot_AKG52714.1_21	Dehalogenimonas_alkenigignens_4OHTPN|WP_353714829.1	Dehalogenimonas_W|WP_338736898.1	Dehalogenimonas_THU2|WP_347000706.1	Dehalogenimonas_alkenigignens_IP3-3|WP_058438211.1	Dehalogenimonas_formicexedens_NSZ-14|WP_076004422.1
Dehalogenimonas_etheniformans_GP|WP_102331306.1	Dehalogenimonas_alkenigignens_BRE15M|WP_058438009.1	Dehalogenimonas_WBC-2|CP011392.1_prot_AKG53940.1_1247	Dehalogenimonas_alkenigignens_4OHTPN|WP_353714929.1	Dehalogenimonas_W|WP_338737025.1	Dehalogenimonas_THU2|WP_346999231.1	Dehalogenimonas_alkenigignens_IP3-3|WP_058438009.1	Dehalogenimonas_formicexedens_NSZ-14|WP_145925486.1
Dehalogenimonas_etheniformans_GP|WP_102331504.1	Dehalogenimonas_alkenigignens_BRE15M|WP_058439023.1	Dehalogenimonas_WBC-2|CP011392.1_prot_AKG53134.1_441	Dehalogenimonas_alkenigignens_4OHTPN|WP_353714473.1	Dehalogenimonas_W|WP_338737966.1	Dehalogenimonas_THU2|WP_346999789.1	Dehalogenimonas_alkenigignens_IP3-3|WP_058439023.1	Dehalogenimonas_formicexedens_NSZ-14|WP_076005137.1
Dehalogenimonas_etheniformans_GP|WP_102330418.1	Dehalogenimonas_alkenigignens_BRE15M|WP_058439571.1	Dehalogenimonas_WBC-2|CP011392.1_prot_AKG54023.1_1330	Dehalogenimonas_alkenigignens_4OHTPN|WP_353714004.1	Dehalogenimonas_W|WP_338737440.1	Dehalogenimonas_THU2|WP_346999624.1	Dehalogenimonas_alkenigignens_IP3-3|WP_058439571.1	Dehalogenimonas_formicexedens_NSZ-14|WP_076005061.1
Dehalogenimonas_etheniformans_GP|WP_102331573.1	Dehalogenimonas_alkenigignens_BRE15M|WP_083496344.1	Dehalogenimonas_WBC-2|CP011392.1_prot_AKG54101.1_1408	Dehalogenimonas_alkenigignens_4OHTPN|WP_353714463.1	Dehalogenimonas_W|WP_338738370.1	Dehalogenimonas_THU2|WP_346999025.1	Dehalogenimonas_alkenigignens_IP3-3|WP_083496344.1	Dehalogenimonas_formicexedens_NSZ-14|WP_076005143.1
Dehalogenimonas_etheniformans_GP|WP_162485977.1	Dehalogenimonas_alkenigignens_BRE15M|WP_058439752.1	Dehalogenimonas_WBC-2|CP011392.1_prot_AKG53925.1_1232	Dehalogenimonas_alkenigignens_4OHTPN|WP_353715378.1	Dehalogenimonas_W|WP_338736982.1	Dehalogenimonas_THU2|WP_347000619.1	Dehalogenimonas_alkenigignens_IP3-3|WP_058439752.1	Dehalogenimonas_formicexedens_NSZ-14|WP_076003718.1
Dehalogenimonas_etheniformans_GP|WP_102331092.1	Dehalogenimonas_alkenigignens_BRE15M|WP_116633164.1	Dehalogenimonas_WBC-2|CP011392.1_prot_AKG52987.1_294	Dehalogenimonas_alkenigignens_4OHTPN|WP_353715261.1	Dehalogenimonas_W|WP_338738404.1	Dehalogenimonas_THU2|WP_346999280.1	Dehalogenimonas_alkenigignens_IP3-3|WP_058439875.1	Dehalogenimonas_formicexedens_NSZ-14|WP_076004806.1
Dehalogenimonas_etheniformans_GP|WP_102330797.1	Dehalogenimonas_alkenigignens_BRE15M|WP_058439639.1	Dehalogenimonas_WBC-2|CP011392.1_prot_AKG53452.1_759	Dehalogenimonas_alkenigignens_4OHTPN|WP_353714069.1	Dehalogenimonas_W|WP_338737422.1	Dehalogenimonas_THU2|WP_347000245.1	Dehalogenimonas_alkenigignens_IP3-3|WP_058439639.1	Dehalogenimonas_formicexedens_NSZ-14|WP_076003802.1
Dehalogenimonas_etheniformans_GP|WP_102331649.1	Dehalogenimonas_alkenigignens_BRE15M|WP_058437695.1	Dehalogenimonas_WBC-2|CP011392.1_prot_AKG54086.1_1393	Dehalogenimonas_alkenigignens_4OHTPN|WP_353715096.1	Dehalogenimonas_W|WP_338736807.1	Dehalogenimonas_THU2|WP_346999554.1	Dehalogenimonas_alkenigignens_IP3-3|WP_058437695.1	Dehalogenimonas_formicexedens_NSZ-14|WP_083635407.1
Dehalogenimonas_etheniformans_GP|WP_102330253.1	Dehalogenimonas_alkenigignens_BRE15M|WP_116633198.1	Dehalogenimonas_WBC-2|CP011392.1_prot_AKG53082.1_389	Dehalogenimonas_alkenigignens_4OHTPN|WP_353715314.1	Dehalogenimonas_W|WP_338736897.1	Dehalogenimonas_THU2|WP_346999671.1	Dehalogenimonas_alkenigignens_IP3-3|WP_058439824.1	Dehalogenimonas_formicexedens_NSZ-14|WP_076004160.1
Dehalogenimonas_etheniformans_GP|WP_102330444.1	Dehalogenimonas_alkenigignens_BRE15M|WP_058439530.1	Dehalogenimonas_WBC-2|CP011392.1_prot_AKG53530.1_837	Dehalogenimonas_alkenigignens_4OHTPN|WP_353713959.1	Dehalogenimonas_W|WP_338737452.1	Dehalogenimonas_THU2|WP_347000462.1	Dehalogenimonas_alkenigignens_IP3-3|WP_058439530.1	Dehalogenimonas_formicexedens_NSZ-14|WP_076003908.1
Dehalogenimonas_etheniformans_GP|WP_102330274.1	Dehalogenimonas_alkenigignens_BRE15M|WP_165802717.1	Dehalogenimonas_WBC-2|CP011392.1_prot_AKG53354.1_661	Dehalogenimonas_alkenigignens_4OHTPN|WP_353713799.1	Dehalogenimonas_W|WP_338737907.1	Dehalogenimonas_THU2|WP_347000765.1	Dehalogenimonas_alkenigignens_IP3-3|WP_058439384.1	Dehalogenimonas_formicexedens_NSZ-14|WP_083635365.1
Dehalogenimonas_etheniformans_GP|WP_102330210.1	Dehalogenimonas_alkenigignens_BRE15M|WP_058439361.1	Dehalogenimonas_WBC-2|CP011392.1_prot_AKG53325.1_632	Dehalogenimonas_alkenigignens_4OHTPN|WP_353713768.1	Dehalogenimonas_W|WP_338737581.1	Dehalogenimonas_THU2|WP_347000783.1	Dehalogenimonas_alkenigignens_IP3-3|WP_058439361.1	Dehalogenimonas_formicexedens_NSZ-14|WP_076004202.1
Dehalogenimonas_etheniformans_GP|WP_102330185.1	Dehalogenimonas_alkenigignens_BRE15M|WP_133240199.1	Dehalogenimonas_WBC-2|CP011392.1_prot_AKG53914.1_1221	Dehalogenimonas_alkenigignens_4OHTPN|WP_353713745.1	Dehalogenimonas_W|WP_338736985.1	Dehalogenimonas_THU2|WP_347000612.1	Dehalogenimonas_alkenigignens_IP3-3|WP_186007586.1	Dehalogenimonas_formicexedens_NSZ-14|WP_076004228.1
Dehalogenimonas_etheniformans_GP|WP_102331238.1	Dehalogenimonas_alkenigignens_BRE15M|WP_186007568.1	Dehalogenimonas_WBC-2|CP011392.1_prot_AKG52939.1_246	Dehalogenimonas_alkenigignens_4OHTPN|WP_353714852.1	Dehalogenimonas_W|WP_338736768.1	Dehalogenimonas_THU2|WP_346999331.1	Dehalogenimonas_alkenigignens_IP3-3|WP_186007568.1	Dehalogenimonas_formicexedens_NSZ-14|WP_076003337.1
Dehalogenimonas_etheniformans_GP|WP_102330772.1	Dehalogenimonas_alkenigignens_BRE15M|WP_058439682.1	Dehalogenimonas_WBC-2|CP011392.1_prot_AKG53499.1_806	Dehalogenimonas_alkenigignens_4OHTPN|WP_353714109.1	Dehalogenimonas_W|WP_338737473.1	Dehalogenimonas_THU2|WP_347000172.1	Dehalogenimonas_alkenigignens_IP3-3|WP_058439682.1	Dehalogenimonas_formicexedens_NSZ-14|WP_076003780.1
Dehalogenimonas_etheniformans_GP|WP_102331014.1	Dehalogenimonas_alkenigignens_BRE15M|WP_240608335.1	Dehalogenimonas_WBC-2|CP011392.1_prot_AKG54275.1_1582	Dehalogenimonas_alkenigignens_4OHTPN|WP_353714835.1	Dehalogenimonas_W|WP_338738537.1	Dehalogenimonas_THU2|WP_347000487.1	Dehalogenimonas_alkenigignens_IP3-3|WP_240608335.1	Dehalogenimonas_formicexedens_NSZ-14|WP_076004890.1
Dehalogenimonas_etheniformans_GP|WP_102330518.1	Dehalogenimonas_alkenigignens_BRE15M|WP_116632720.1	Dehalogenimonas_WBC-2|CP011392.1_prot_AKG53490.1_797	Dehalogenimonas_alkenigignens_4OHTPN|WP_353713888.1	Dehalogenimonas_W|WP_338737381.1	Dehalogenimonas_THU2|WP_347000189.1	Dehalogenimonas_alkenigignens_IP3-3|WP_065128728.1	Dehalogenimonas_formicexedens_NSZ-14|WP_076003849.1
Dehalogenimonas_etheniformans_GP|WP_102331298.1	Dehalogenimonas_alkenigignens_BRE15M|WP_058438029.1	Dehalogenimonas_WBC-2|CP011392.1_prot_AKG53198.1_505	Dehalogenimonas_alkenigignens_4OHTPN|WP_353714920.1	Dehalogenimonas_W|WP_338738046.1	Dehalogenimonas_THU2|WP_346999150.1	Dehalogenimonas_alkenigignens_IP3-3|WP_058438029.1	Dehalogenimonas_formicexedens_NSZ-14|WP_076003392.1
Dehalogenimonas_etheniformans_GP|WP_102330271.1	Dehalogenimonas_alkenigignens_BRE15M|WP_240608177.1	Dehalogenimonas_WBC-2|CP011392.1_prot_AKG53351.1_658	Dehalogenimonas_alkenigignens_4OHTPN|WP_353713796.1	Dehalogenimonas_W|WP_338737913.1	Dehalogenimonas_THU2|WP_347000768.1	Dehalogenimonas_alkenigignens_IP3-3|WP_240608177.1	Dehalogenimonas_formicexedens_NSZ-14|WP_225973738.1
Dehalogenimonas_etheniformans_GP|WP_102331833.1	Dehalogenimonas_alkenigignens_BRE15M|WP_058439964.1	Dehalogenimonas_WBC-2|CP011392.1_prot_AKG54196.1_1503	Dehalogenimonas_alkenigignens_4OHTPN|WP_353715209.1	Dehalogenimonas_W|WP_338738211.1	Dehalogenimonas_THU2|WP_347000960.1	Dehalogenimonas_alkenigignens_IP3-3|WP_058439964.1	Dehalogenimonas_formicexedens_NSZ-14|WP_076003601.1
Dehalogenimonas_etheniformans_GP|WP_102330370.1	Dehalogenimonas_alkenigignens_BRE15M|WP_058439455.1	Dehalogenimonas_WBC-2|CP011392.1_prot_AKG53680.1_987	Dehalogenimonas_alkenigignens_4OHTPN|WP_353713878.1	Dehalogenimonas_W|WP_338737427.1	Dehalogenimonas_THU2|WP_347000306.1	Dehalogenimonas_alkenigignens_IP3-3|WP_058439455.1	Dehalogenimonas_formicexedens_NSZ-14|WP_076004000.1
Dehalogenimonas_etheniformans_GP|WP_102329982.1	Dehalogenimonas_alkenigignens_BRE15M|WP_116633103.1	Dehalogenimonas_WBC-2|CP011392.1_prot_AKG53249.1_556	Dehalogenimonas_alkenigignens_4OHTPN|WP_353715238.1	Dehalogenimonas_W|WP_338737137.1	Dehalogenimonas_THU2|WP_347000808.1	Dehalogenimonas_alkenigignens_IP3-3|WP_058439939.1	Dehalogenimonas_formicexedens_NSZ-14|WP_076004391.1
Dehalogenimonas_etheniformans_GP|WP_102330186.1	Dehalogenimonas_alkenigignens_BRE15M|WP_116632745.1	Dehalogenimonas_WBC-2|CP011392.1_prot_AKG53913.1_1220	Dehalogenimonas_alkenigignens_4OHTPN|WP_353713746.1	Dehalogenimonas_W|WP_338736986.1	Dehalogenimonas_THU2|WP_347000611.1	Dehalogenimonas_alkenigignens_IP3-3|WP_058439339.1	Dehalogenimonas_formicexedens_NSZ-14|WP_076004227.1
Dehalogenimonas_etheniformans_GP|WP_102330120.1	Dehalogenimonas_alkenigignens_BRE15M|WP_116632816.1	Dehalogenimonas_WBC-2|CP011392.1_prot_AKG53973.1_1280	Dehalogenimonas_alkenigignens_4OHTPN|WP_353714310.1	Dehalogenimonas_W|WP_338737000.1	Dehalogenimonas_THU2|WP_346999193.1	Dehalogenimonas_alkenigignens_IP3-3|WP_058439242.1	Dehalogenimonas_formicexedens_NSZ-14|WP_076004263.1
Dehalogenimonas_etheniformans_GP|WP_190259880.1	Dehalogenimonas_alkenigignens_BRE15M|WP_133240220.1	Dehalogenimonas_WBC-2|CP011392.1_prot_AKG52839.1_146	Dehalogenimonas_alkenigignens_4OHTPN|WP_353714698.1	Dehalogenimonas_W|WP_338736701.1	Dehalogenimonas_THU2|WP_346999403.1	Dehalogenimonas_alkenigignens_IP3-3|WP_144437065.1	Dehalogenimonas_formicexedens_NSZ-14|WP_076003217.1
Dehalogenimonas_etheniformans_GP|WP_102331263.1	Dehalogenimonas_alkenigignens_BRE15M|WP_058438095.1	Dehalogenimonas_WBC-2|CP011392.1_prot_AKG53165.1_472	Dehalogenimonas_alkenigignens_4OHTPN|WP_353714894.1	Dehalogenimonas_W|WP_338738108.1	Dehalogenimonas_THU2|WP_346999098.1	Dehalogenimonas_alkenigignens_IP3-3|WP_058438095.1	Dehalogenimonas_formicexedens_NSZ-14|WP_076003358.1
Dehalogenimonas_etheniformans_GP|WP_102330617.1	Dehalogenimonas_alkenigignens_BRE15M|WP_058439224.1	Dehalogenimonas_WBC-2|CP011392.1_prot_AKG53215.1_522	Dehalogenimonas_alkenigignens_4OHTPN|WP_353714329.1	Dehalogenimonas_W|WP_338736940.1	Dehalogenimonas_THU2|WP_346999859.1	Dehalogenimonas_alkenigignens_IP3-3|WP_058439224.1	Dehalogenimonas_formicexedens_NSZ-14|WP_076003651.1
Dehalogenimonas_etheniformans_GP|WP_102330446.1	Dehalogenimonas_alkenigignens_BRE15M|WP_116632696.1	Dehalogenimonas_WBC-2|CP011392.1_prot_AKG53532.1_839	Dehalogenimonas_alkenigignens_4OHTPN|WP_353713958.1	Dehalogenimonas_W|WP_338737454.1	Dehalogenimonas_THU2|WP_347000460.1	Dehalogenimonas_alkenigignens_IP3-3|WP_058439529.1	Dehalogenimonas_formicexedens_NSZ-14|WP_076003906.1
Dehalogenimonas_etheniformans_GP|WP_102330509.1	Dehalogenimonas_alkenigignens_BRE15M|WP_058439476.1	Dehalogenimonas_WBC-2|CP011392.1_prot_AKG53686.1_993	Dehalogenimonas_alkenigignens_4OHTPN|WP_353713903.1	Dehalogenimonas_W|WP_338737484.1	Dehalogenimonas_THU2|WP_347000099.1	Dehalogenimonas_alkenigignens_IP3-3|WP_058439476.1	Dehalogenimonas_formicexedens_NSZ-14|WP_076003863.1
Dehalogenimonas_etheniformans_GP|WP_102330560.1	Dehalogenimonas_alkenigignens_BRE15M|WP_058439588.1	Dehalogenimonas_WBC-2|CP011392.1_prot_AKG53528.1_835	Dehalogenimonas_alkenigignens_4OHTPN|WP_353714022.1	Dehalogenimonas_W|WP_338737450.1	Dehalogenimonas_THU2|WP_347000476.1	Dehalogenimonas_alkenigignens_IP3-3|WP_058439588.1	Dehalogenimonas_formicexedens_NSZ-14|WP_076005060.1
Dehalogenimonas_etheniformans_GP|WP_102330341.1	Dehalogenimonas_alkenigignens_BRE15M|WP_116632672.1	Dehalogenimonas_WBC-2|CP011392.1_prot_AKG53737.1_1044	Dehalogenimonas_alkenigignens_4OHTPN|WP_353714089.1	Dehalogenimonas_W|WP_338737305.1	Dehalogenimonas_THU2|WP_346999965.1	Dehalogenimonas_alkenigignens_IP3-3|WP_058439657.1	Dehalogenimonas_formicexedens_NSZ-14|WP_076004028.1
Dehalogenimonas_etheniformans_GP|WP_102330923.1	Dehalogenimonas_alkenigignens_BRE15M|WP_058438346.1	Dehalogenimonas_WBC-2|CP011392.1_prot_AKG54389.1_1696	Dehalogenimonas_alkenigignens_4OHTPN|WP_353714752.1	Dehalogenimonas_W|WP_338738796.1	Dehalogenimonas_THU2|WP_347000667.1	Dehalogenimonas_alkenigignens_IP3-3|WP_058438346.1	Dehalogenimonas_formicexedens_NSZ-14|WP_076004978.1
Dehalogenimonas_etheniformans_GP|WP_102330814.1	Dehalogenimonas_alkenigignens_BRE15M|WP_058439620.1	Dehalogenimonas_WBC-2|CP011392.1_prot_AKG53471.1_778	Dehalogenimonas_alkenigignens_4OHTPN|WP_353714052.1	Dehalogenimonas_W|WP_338737404.1	Dehalogenimonas_THU2|WP_347000316.1	Dehalogenimonas_alkenigignens_IP3-3|WP_058439620.1	Dehalogenimonas_formicexedens_NSZ-14|WP_076003821.1
Dehalogenimonas_etheniformans_GP|WP_102331443.1	Dehalogenimonas_alkenigignens_BRE15M|WP_116632750.1	Dehalogenimonas_WBC-2|CP011392.1_prot_AKG53786.1_1093	Dehalogenimonas_alkenigignens_4OHTPN|WP_353715339.1	Dehalogenimonas_W|WP_338737182.1	Dehalogenimonas_THU2|WP_347000814.1	Dehalogenimonas_alkenigignens_IP3-3|WP_058439333.1	Dehalogenimonas_formicexedens_NSZ-14|WP_225973709.1
Dehalogenimonas_etheniformans_GP|WP_102330512.1	Dehalogenimonas_alkenigignens_BRE15M|WP_058439473.1	Dehalogenimonas_WBC-2|CP011392.1_prot_AKG53689.1_996	Dehalogenimonas_alkenigignens_4OHTPN|WP_353713900.1	Dehalogenimonas_W|WP_338737487.1	Dehalogenimonas_THU2|WP_347000095.1	Dehalogenimonas_alkenigignens_IP3-3|WP_058439473.1	Dehalogenimonas_formicexedens_NSZ-14|WP_076003860.1
Dehalogenimonas_etheniformans_GP|WP_102330979.1	Dehalogenimonas_alkenigignens_BRE15M|WP_116633146.1	Dehalogenimonas_WBC-2|CP011392.1_prot_AKG54321.1_1628	Dehalogenimonas_alkenigignens_4OHTPN|WP_353714799.1	Dehalogenimonas_W|WP_338738676.1	Dehalogenimonas_THU2|WP_347000924.1	Dehalogenimonas_alkenigignens_IP3-3|WP_058438274.1	Dehalogenimonas_formicexedens_NSZ-14|WP_076004927.1
Dehalogenimonas_etheniformans_GP|WP_102330930.1	Dehalogenimonas_alkenigignens_BRE15M|WP_116632900.1	Dehalogenimonas_WBC-2|CP011392.1_prot_AKG54377.1_1684	Dehalogenimonas_alkenigignens_4OHTPN|WP_353714743.1	Dehalogenimonas_W|WP_338738483.1	Dehalogenimonas_THU2|WP_347000659.1	Dehalogenimonas_alkenigignens_IP3-3|WP_058438362.1	Dehalogenimonas_formicexedens_NSZ-14|WP_076004972.1
Dehalogenimonas_etheniformans_GP|WP_190259848.1	Dehalogenimonas_alkenigignens_BRE15M|WP_165802739.1	Dehalogenimonas_WBC-2|CP011392.1_prot_AKG53967.1_1274	Dehalogenimonas_alkenigignens_4OHTPN|WP_353714303.1	Dehalogenimonas_W|WP_338737008.1	Dehalogenimonas_THU2|WP_346999202.1	Dehalogenimonas_alkenigignens_IP3-3|WP_186007579.1	Dehalogenimonas_formicexedens_NSZ-14|WP_158513476.1
Dehalogenimonas_etheniformans_GP|WP_102331100.1	Dehalogenimonas_alkenigignens_BRE15M|WP_058440017.1	Dehalogenimonas_WBC-2|CP011392.1_prot_AKG52883.1_190	Dehalogenimonas_alkenigignens_4OHTPN|WP_353715341.1	Dehalogenimonas_W|WP_338738738.1	Dehalogenimonas_THU2|WP_346999394.1	Dehalogenimonas_alkenigignens_IP3-3|WP_058440017.1	Dehalogenimonas_formicexedens_NSZ-14|WP_099092361.1
Dehalogenimonas_etheniformans_GP|WP_102330857.1	Dehalogenimonas_alkenigignens_BRE15M|WP_116632883.1	Dehalogenimonas_WBC-2|CP011392.1_prot_AKG52885.1_192	Dehalogenimonas_alkenigignens_4OHTPN|WP_353714689.1	Dehalogenimonas_W|WP_338738718.1	Dehalogenimonas_THU2|WP_346999391.1	Dehalogenimonas_alkenigignens_IP3-3|WP_058438460.1	Dehalogenimonas_formicexedens_NSZ-14|WP_076003206.1
Dehalogenimonas_etheniformans_GP|WP_102331197.1	Dehalogenimonas_alkenigignens_BRE15M|WP_116632993.1	Dehalogenimonas_WBC-2|CP011392.1_prot_AKG52858.1_165	Dehalogenimonas_alkenigignens_4OHTPN|WP_353715037.1	Dehalogenimonas_W|WP_338738309.1	Dehalogenimonas_THU2|WP_347000519.1	Dehalogenimonas_alkenigignens_IP3-3|WP_058437790.1	Dehalogenimonas_formicexedens_NSZ-14|WP_076003297.1
Dehalogenimonas_etheniformans_GP|WP_102331013.1	Dehalogenimonas_alkenigignens_BRE15M|WP_058438200.1	Dehalogenimonas_WBC-2|CP011392.1_prot_AKG54276.1_1583	Dehalogenimonas_alkenigignens_4OHTPN|WP_353714834.1	Dehalogenimonas_W|WP_338738539.1	Dehalogenimonas_THU2|WP_347000486.1	Dehalogenimonas_alkenigignens_IP3-3|WP_058438200.1	Dehalogenimonas_formicexedens_NSZ-14|WP_076004891.1
Dehalogenimonas_etheniformans_GP|WP_102330265.1	Dehalogenimonas_alkenigignens_BRE15M|WP_058439377.1	Dehalogenimonas_WBC-2|CP011392.1_prot_AKG53679.1_986	Dehalogenimonas_alkenigignens_4OHTPN|WP_353713783.1	Dehalogenimonas_W|WP_338737877.1	Dehalogenimonas_THU2|WP_347000304.1	Dehalogenimonas_alkenigignens_IP3-3|WP_058439377.1	Dehalogenimonas_formicexedens_NSZ-14|WP_076003855.1
Dehalogenimonas_etheniformans_GP|WP_102330099.1	Dehalogenimonas_alkenigignens_BRE15M|WP_165802734.1	Dehalogenimonas_WBC-2|CP011392.1_prot_AKG54141.1_1448	Dehalogenimonas_alkenigignens_4OHTPN|WP_353714357.1	Dehalogenimonas_W|WP_338738343.1	Dehalogenimonas_THU2|WP_347001036.1	Dehalogenimonas_alkenigignens_IP3-3|WP_058439194.1	Dehalogenimonas_formicexedens_NSZ-14|WP_076004288.1
Dehalogenimonas_etheniformans_GP|WP_102331249.1	Dehalogenimonas_alkenigignens_BRE15M|WP_058438116.1	Dehalogenimonas_WBC-2|CP011392.1_prot_AKG53154.1_461	Dehalogenimonas_alkenigignens_4OHTPN|WP_353714887.1	Dehalogenimonas_W|WP_338736891.1	Dehalogenimonas_THU2|WP_346999080.1	Dehalogenimonas_alkenigignens_IP3-3|WP_058438116.1	Dehalogenimonas_formicexedens_NSZ-14|WP_083635298.1
Dehalogenimonas_etheniformans_GP|WP_102331220.1	Dehalogenimonas_alkenigignens_BRE15M|WP_058438158.1	Dehalogenimonas_WBC-2|CP011392.1_prot_AKG53026.1_333	Dehalogenimonas_alkenigignens_4OHTPN|WP_353714859.1	Dehalogenimonas_W|WP_338736859.1	Dehalogenimonas_THU2|WP_346999512.1	Dehalogenimonas_alkenigignens_IP3-3|WP_058438158.1	Dehalogenimonas_formicexedens_NSZ-14|WP_076003321.1
Dehalogenimonas_etheniformans_GP|WP_102331595.1	Dehalogenimonas_alkenigignens_BRE15M|WP_058438903.1	Dehalogenimonas_WBC-2|CP011392.1_prot_AKG52816.1_123	Dehalogenimonas_alkenigignens_4OHTPN|WP_353714529.1	Dehalogenimonas_W|WP_338736684.1	Dehalogenimonas_THU2|WP_347000439.1	Dehalogenimonas_alkenigignens_IP3-3|WP_058438903.1	Dehalogenimonas_formicexedens_NSZ-14|WP_076004801.1
Dehalogenimonas_etheniformans_GP|WP_226846868.1	Dehalogenimonas_alkenigignens_BRE15M|WP_058439409.1	Dehalogenimonas_WBC-2|CP011392.1_prot_AKG53442.1_749	Dehalogenimonas_alkenigignens_4OHTPN|WP_353713825.1	Dehalogenimonas_W|WP_338737318.1	Dehalogenimonas_THU2|WP_347000110.1	Dehalogenimonas_alkenigignens_IP3-3|WP_058439409.1	Dehalogenimonas_formicexedens_NSZ-14|WP_076004066.1
Dehalogenimonas_etheniformans_GP|WP_102330608.1	Dehalogenimonas_alkenigignens_BRE15M|WP_058439172.1	Dehalogenimonas_WBC-2|CP011392.1_prot_AKG53130.1_437	Dehalogenimonas_alkenigignens_4OHTPN|WP_353714377.1	Dehalogenimonas_W|WP_338736924.1	Dehalogenimonas_THU2|WP_346999769.1	Dehalogenimonas_alkenigignens_IP3-3|WP_058439172.1	Dehalogenimonas_formicexedens_NSZ-14|WP_076003643.1
Dehalogenimonas_etheniformans_GP|WP_102330262.1	Dehalogenimonas_alkenigignens_BRE15M|WP_058439374.1	Dehalogenimonas_WBC-2|CP011392.1_prot_AKG53676.1_983	Dehalogenimonas_alkenigignens_4OHTPN|WP_353713786.1	Dehalogenimonas_W|WP_338737871.1	Dehalogenimonas_THU2|WP_347000300.1	Dehalogenimonas_alkenigignens_IP3-3|WP_058439374.1	Dehalogenimonas_formicexedens_NSZ-14|WP_225973730.1
Dehalogenimonas_etheniformans_GP|WP_102331678.1	Dehalogenimonas_alkenigignens_BRE15M|WP_058438993.1	Dehalogenimonas_WBC-2|CP011392.1_prot_AKG53204.1_511	Dehalogenimonas_alkenigignens_4OHTPN|WP_353714489.1	Dehalogenimonas_W|WP_338738014.1	Dehalogenimonas_THU2|WP_346999838.1	Dehalogenimonas_alkenigignens_IP3-3|WP_058438993.1	Dehalogenimonas_formicexedens_NSZ-14|WP_076004487.1
Dehalogenimonas_etheniformans_GP|WP_102330807.1	Dehalogenimonas_alkenigignens_BRE15M|WP_058439626.1	Dehalogenimonas_WBC-2|CP011392.1_prot_AKG53464.1_771	Dehalogenimonas_alkenigignens_4OHTPN|WP_353714058.1	Dehalogenimonas_W|WP_338737411.1	Dehalogenimonas_THU2|WP_347000228.1	Dehalogenimonas_alkenigignens_IP3-3|WP_058439626.1	Dehalogenimonas_formicexedens_NSZ-14|WP_076003814.1
Dehalogenimonas_etheniformans_GP|WP_102330346.1	Dehalogenimonas_alkenigignens_BRE15M|WP_058439652.1	Dehalogenimonas_WBC-2|CP011392.1_prot_AKG53729.1_1036	Dehalogenimonas_alkenigignens_4OHTPN|WP_353714082.1	Dehalogenimonas_W|WP_338737312.1	Dehalogenimonas_THU2|WP_346999976.1	Dehalogenimonas_alkenigignens_IP3-3|WP_058439652.1	Dehalogenimonas_formicexedens_NSZ-14|WP_076005066.1
Dehalogenimonas_etheniformans_GP|WP_102330666.1	Dehalogenimonas_alkenigignens_BRE15M|WP_116633189.1	Dehalogenimonas_WBC-2|CP011392.1_prot_AKG53865.1_1172	Dehalogenimonas_alkenigignens_4OHTPN|WP_353715287.1	Dehalogenimonas_W|WP_338737956.1	Dehalogenimonas_THU2|WP_346999914.1	Dehalogenimonas_alkenigignens_IP3-3|WP_058439849.1	Dehalogenimonas_formicexedens_NSZ-14|WP_076003687.1
Dehalogenimonas_etheniformans_GP|WP_102331787.1	Dehalogenimonas_alkenigignens_BRE15M|WP_058439993.1	Dehalogenimonas_WBC-2|CP011392.1_prot_AKG52984.1_291	Dehalogenimonas_alkenigignens_4OHTPN|WP_353715055.1	Dehalogenimonas_W|WP_338738398.1	Dehalogenimonas_THU2|WP_346999284.1	Dehalogenimonas_alkenigignens_IP3-3|WP_058439993.1	Dehalogenimonas_formicexedens_NSZ-14|WP_083635420.1
Dehalogenimonas_etheniformans_GP|WP_102330925.1	Dehalogenimonas_alkenigignens_BRE15M|WP_058438348.1	Dehalogenimonas_WBC-2|CP011392.1_prot_AKG54387.1_1694	Dehalogenimonas_alkenigignens_4OHTPN|WP_353714751.1	Dehalogenimonas_W|WP_338738792.1	Dehalogenimonas_THU2|WP_347000665.1	Dehalogenimonas_alkenigignens_IP3-3|WP_058438348.1	Dehalogenimonas_formicexedens_NSZ-14|WP_076004976.1
Dehalogenimonas_etheniformans_GP|WP_102330288.1	Dehalogenimonas_alkenigignens_BRE15M|WP_058439399.1	Dehalogenimonas_WBC-2|CP011392.1_prot_AKG53369.1_676	Dehalogenimonas_alkenigignens_4OHTPN|WP_353713815.1	Dehalogenimonas_W|WP_338739257.1	Dehalogenimonas_THU2|WP_347000746.1	Dehalogenimonas_alkenigignens_IP3-3|WP_058439399.1	Dehalogenimonas_formicexedens_NSZ-14|WP_076004078.1
Dehalogenimonas_etheniformans_GP|WP_102330251.1	Dehalogenimonas_alkenigignens_BRE15M|WP_116633202.1	Dehalogenimonas_WBC-2|CP011392.1_prot_AKG53078.1_385	Dehalogenimonas_alkenigignens_4OHTPN|WP_353715312.1	Dehalogenimonas_W|WP_338736875.1	Dehalogenimonas_THU2|WP_346999662.1	Dehalogenimonas_alkenigignens_IP3-3|WP_058439826.1	Dehalogenimonas_formicexedens_NSZ-14|WP_076004162.1
Dehalogenimonas_etheniformans_GP|WP_102331022.1	Dehalogenimonas_alkenigignens_BRE15M|WP_058438146.1	Dehalogenimonas_WBC-2|CP011392.1_prot_AKG53223.1_530	Dehalogenimonas_alkenigignens_4OHTPN|WP_353714866.1	Dehalogenimonas_W|WP_338736971.1	Dehalogenimonas_THU2|WP_346999160.1	Dehalogenimonas_alkenigignens_IP3-3|WP_058438146.1	Dehalogenimonas_formicexedens_NSZ-14|WP_076004881.1
Dehalogenimonas_etheniformans_GP|WP_102330338.1	Dehalogenimonas_alkenigignens_BRE15M|WP_058439660.1	Dehalogenimonas_WBC-2|CP011392.1_prot_AKG53741.1_1048	Dehalogenimonas_alkenigignens_4OHTPN|WP_353714092.1	Dehalogenimonas_W|WP_338737301.1	Dehalogenimonas_THU2|WP_346999959.1	Dehalogenimonas_alkenigignens_IP3-3|WP_058439660.1	Dehalogenimonas_formicexedens_NSZ-14|WP_076004030.1
Dehalogenimonas_etheniformans_GP|WP_102330373.1	Dehalogenimonas_alkenigignens_BRE15M|WP_058439459.1	Dehalogenimonas_WBC-2|CP011392.1_prot_AKG53752.1_1059	Dehalogenimonas_alkenigignens_4OHTPN|WP_353715363.1	Dehalogenimonas_W|WP_338737334.1	Dehalogenimonas_THU2|WP_347000821.1	Dehalogenimonas_alkenigignens_IP3-3|WP_058439459.1	Dehalogenimonas_formicexedens_NSZ-14|WP_076003997.1
Dehalogenimonas_etheniformans_GP|WP_102330777.1	Dehalogenimonas_alkenigignens_BRE15M|WP_058439674.1	Dehalogenimonas_WBC-2|CP011392.1_prot_AKG53477.1_784	Dehalogenimonas_alkenigignens_4OHTPN|WP_353715376.1	Dehalogenimonas_W|WP_338737394.1	Dehalogenimonas_THU2|WP_347000210.1	Dehalogenimonas_alkenigignens_IP3-3|WP_058439674.1	Dehalogenimonas_formicexedens_NSZ-14|WP_076003785.1
Dehalogenimonas_etheniformans_GP|WP_102330379.1	Dehalogenimonas_alkenigignens_BRE15M|WP_058440083.1	Dehalogenimonas_WBC-2|CP011392.1_prot_AKG54067.1_1374	Dehalogenimonas_alkenigignens_4OHTPN|WP_353713963.1	Dehalogenimonas_W|WP_338737339.1	Dehalogenimonas_THU2|WP_346999571.1	Dehalogenimonas_alkenigignens_IP3-3|WP_058440083.1	Dehalogenimonas_formicexedens_NSZ-14|WP_076003991.1
Dehalogenimonas_etheniformans_GP|WP_102331297.1	Dehalogenimonas_alkenigignens_BRE15M|WP_058438031.1	Dehalogenimonas_WBC-2|CP011392.1_prot_AKG53197.1_504	Dehalogenimonas_alkenigignens_4OHTPN|WP_353714919.1	Dehalogenimonas_W|WP_338738048.1	Dehalogenimonas_THU2|WP_346999149.1	Dehalogenimonas_alkenigignens_IP3-3|WP_058438031.1	Dehalogenimonas_formicexedens_NSZ-14|WP_076003391.1
Dehalogenimonas_etheniformans_GP|WP_102329998.1	Dehalogenimonas_alkenigignens_BRE15M|WP_058439120.1	Dehalogenimonas_WBC-2|CP011392.1_prot_AKG53668.1_975	Dehalogenimonas_alkenigignens_4OHTPN|WP_353714431.1	Dehalogenimonas_W|WP_338737062.1	Dehalogenimonas_THU2|WP_347000010.1	Dehalogenimonas_alkenigignens_IP3-3|WP_058439120.1	Dehalogenimonas_formicexedens_NSZ-14|WP_076004375.1
Dehalogenimonas_etheniformans_GP|WP_102331308.1	Dehalogenimonas_alkenigignens_BRE15M|WP_058438005.1	Dehalogenimonas_WBC-2|CP011392.1_prot_AKG53936.1_1243	Dehalogenimonas_alkenigignens_4OHTPN|WP_353714931.1	Dehalogenimonas_W|WP_338737030.1	Dehalogenimonas_THU2|WP_347001184.1	Dehalogenimonas_alkenigignens_IP3-3|WP_058438005.1	Dehalogenimonas_formicexedens_NSZ-14|WP_076003401.1
Dehalogenimonas_etheniformans_GP|WP_102330942.1	Dehalogenimonas_alkenigignens_BRE15M|WP_058438381.1	Dehalogenimonas_WBC-2|CP011392.1_prot_AKG52739.1_46	Dehalogenimonas_alkenigignens_4OHTPN|WP_353714733.1	Dehalogenimonas_W|WP_338739213.1	Dehalogenimonas_THU2|WP_347000718.1	Dehalogenimonas_alkenigignens_IP3-3|WP_058438381.1	Dehalogenimonas_formicexedens_NSZ-14|WP_076004960.1
Dehalogenimonas_etheniformans_GP|WP_102331541.1	Dehalogenimonas_alkenigignens_BRE15M|WP_058439083.1	Dehalogenimonas_WBC-2|CP011392.1_prot_AKG54107.1_1414	Dehalogenimonas_alkenigignens_4OHTPN|WP_353714451.1	Dehalogenimonas_W|WP_338738168.1	Dehalogenimonas_THU2|WP_346999018.1	Dehalogenimonas_alkenigignens_IP3-3|WP_058439083.1	Dehalogenimonas_formicexedens_NSZ-14|WP_158513500.1
Dehalogenimonas_etheniformans_GP|WP_102330192.1	Dehalogenimonas_alkenigignens_BRE15M|WP_058439345.1	Dehalogenimonas_WBC-2|CP011392.1_prot_AKG53905.1_1212	Dehalogenimonas_alkenigignens_4OHTPN|WP_353713750.1	Dehalogenimonas_W|WP_338736993.1	Dehalogenimonas_THU2|WP_347000604.1	Dehalogenimonas_alkenigignens_IP3-3|WP_058439345.1	Dehalogenimonas_formicexedens_NSZ-14|WP_076004220.1
Dehalogenimonas_etheniformans_GP|WP_102331779.1	Dehalogenimonas_alkenigignens_BRE15M|WP_116632957.1	Dehalogenimonas_WBC-2|CP011392.1_prot_AKG52990.1_297	Dehalogenimonas_alkenigignens_4OHTPN|WP_353715084.1	Dehalogenimonas_W|WP_338738410.1	Dehalogenimonas_THU2|WP_346999465.1	Dehalogenimonas_alkenigignens_IP3-3|WP_058437719.1	Dehalogenimonas_formicexedens_NSZ-14|WP_076004581.1
Dehalogenimonas_etheniformans_GP|WP_102331164.1	Dehalogenimonas_alkenigignens_BRE15M|WP_116632859.1	Dehalogenimonas_WBC-2|CP011392.1_prot_AKG52855.1_162	Dehalogenimonas_alkenigignens_4OHTPN|WP_353714655.1	Dehalogenimonas_W|WP_338738303.1	Dehalogenimonas_THU2|WP_347000522.1	Dehalogenimonas_alkenigignens_IP3-3|WP_058438530.1	Dehalogenimonas_formicexedens_NSZ-14|WP_076003263.1
Dehalogenimonas_etheniformans_GP|WP_235611410.1	Dehalogenimonas_alkenigignens_BRE15M|WP_116632675.1	Dehalogenimonas_WBC-2|CP011392.1_prot_AKG53733.1_1040	Dehalogenimonas_alkenigignens_4OHTPN|WP_353714085.1	Dehalogenimonas_W|WP_338737308.1	Dehalogenimonas_THU2|WP_346999970.1	Dehalogenimonas_alkenigignens_IP3-3|WP_058439655.1	Dehalogenimonas_formicexedens_NSZ-14|WP_145925532.1
Dehalogenimonas_etheniformans_GP|WP_226846770.1	Dehalogenimonas_alkenigignens_BRE15M|WP_116632902.1	Dehalogenimonas_WBC-2|CP011392.1_prot_AKG54379.1_1686	Dehalogenimonas_alkenigignens_4OHTPN|WP_353714746.1	Dehalogenimonas_W|WP_338738774.1	Dehalogenimonas_THU2|WP_347000661.1	Dehalogenimonas_alkenigignens_IP3-3|WP_058438355.1	Dehalogenimonas_formicexedens_NSZ-14|WP_225973692.1
Dehalogenimonas_etheniformans_GP|WP_102331273.1	Dehalogenimonas_alkenigignens_BRE15M|WP_058438074.1	Dehalogenimonas_WBC-2|CP011392.1_prot_AKG53175.1_482	Dehalogenimonas_alkenigignens_4OHTPN|WP_058438074.1	Dehalogenimonas_W|WP_338738089.1	Dehalogenimonas_THU2|WP_346999114.1	Dehalogenimonas_alkenigignens_IP3-3|WP_058438074.1	Dehalogenimonas_formicexedens_NSZ-14|WP_076003368.1
Dehalogenimonas_etheniformans_GP|WP_102330191.1	Dehalogenimonas_alkenigignens_BRE15M|WP_058439344.1	Dehalogenimonas_WBC-2|CP011392.1_prot_AKG53906.1_1213	Dehalogenimonas_alkenigignens_4OHTPN|WP_353713749.1	Dehalogenimonas_W|WP_338736992.1	Dehalogenimonas_THU2|WP_347000605.1	Dehalogenimonas_alkenigignens_IP3-3|WP_058439344.1	Dehalogenimonas_formicexedens_NSZ-14|WP_076004221.1
Dehalogenimonas_etheniformans_GP|WP_102331295.1	Dehalogenimonas_alkenigignens_BRE15M|WP_065128663.1	Dehalogenimonas_WBC-2|CP011392.1_prot_AKG53195.1_502	Dehalogenimonas_alkenigignens_4OHTPN|WP_353714918.1	Dehalogenimonas_W|WP_338739269.1	Dehalogenimonas_THU2|WP_346999146.1	Dehalogenimonas_alkenigignens_IP3-3|WP_065128663.1	Dehalogenimonas_formicexedens_NSZ-14|WP_076003389.1
Dehalogenimonas_etheniformans_GP|WP_102330492.1	Dehalogenimonas_alkenigignens_BRE15M|WP_165802715.1	Dehalogenimonas_WBC-2|CP011392.1_prot_AKG53637.1_944	Dehalogenimonas_alkenigignens_4OHTPN|WP_353715365.1	Dehalogenimonas_W|WP_338737274.1	Dehalogenimonas_THU2|WP_347000413.1	Dehalogenimonas_alkenigignens_IP3-3|WP_058439495.1	Dehalogenimonas_formicexedens_NSZ-14|WP_076004130.1
Dehalogenimonas_etheniformans_GP|WP_102330340.1	Dehalogenimonas_alkenigignens_BRE15M|WP_116632671.1	Dehalogenimonas_WBC-2|CP011392.1_prot_AKG53738.1_1045	Dehalogenimonas_alkenigignens_4OHTPN|WP_353714090.1	Dehalogenimonas_W|WP_338737304.1	Dehalogenimonas_THU2|WP_346999963.1	Dehalogenimonas_alkenigignens_IP3-3|WP_058439658.1	Dehalogenimonas_formicexedens_NSZ-14|WP_076004029.1
Dehalogenimonas_etheniformans_GP|WP_102330707.1	Dehalogenimonas_alkenigignens_BRE15M|WP_058439741.1	Dehalogenimonas_WBC-2|CP011392.1_prot_AKG53505.1_812	Dehalogenimonas_alkenigignens_4OHTPN|WP_353714173.1	Dehalogenimonas_W|WP_338737480.1	Dehalogenimonas_THU2|WP_347000164.1	Dehalogenimonas_alkenigignens_IP3-3|WP_058439741.1	Dehalogenimonas_formicexedens_NSZ-14|WP_076003725.1
Dehalogenimonas_etheniformans_GP|WP_102331003.1	Dehalogenimonas_alkenigignens_BRE15M|WP_116633151.1	Dehalogenimonas_WBC-2|CP011392.1_prot_AKG54291.1_1598	Dehalogenimonas_alkenigignens_4OHTPN|WP_353714817.1	Dehalogenimonas_W|WP_338738624.1	Dehalogenimonas_THU2|WP_347000899.1	Dehalogenimonas_alkenigignens_IP3-3|WP_058438231.1	Dehalogenimonas_formicexedens_NSZ-14|WP_076004905.1
Dehalogenimonas_etheniformans_GP|WP_102330419.1	Dehalogenimonas_alkenigignens_BRE15M|WP_058439572.1	Dehalogenimonas_WBC-2|CP011392.1_prot_AKG53418.1_725	Dehalogenimonas_alkenigignens_4OHTPN|WP_353714006.1	Dehalogenimonas_W|WP_338737218.1	Dehalogenimonas_THU2|WP_347001139.1	Dehalogenimonas_alkenigignens_IP3-3|WP_058439572.1	Dehalogenimonas_formicexedens_NSZ-14|WP_076003949.1
Dehalogenimonas_etheniformans_GP|WP_102331802.1	Dehalogenimonas_alkenigignens_BRE15M|WP_058438176.1	Dehalogenimonas_WBC-2|CP011392.1_prot_AKG54127.1_1434	Dehalogenimonas_alkenigignens_4OHTPN|WP_353714848.1	Dehalogenimonas_W|WP_338738317.1	Dehalogenimonas_THU2|WP_346998974.1	Dehalogenimonas_alkenigignens_IP3-3|WP_058438176.1	Dehalogenimonas_formicexedens_NSZ-14|WP_083635423.1
Dehalogenimonas_etheniformans_GP|WP_102330138.1	Dehalogenimonas_alkenigignens_BRE15M|WP_058439259.1	Dehalogenimonas_WBC-2|CP011392.1_prot_AKG53955.1_1262	Dehalogenimonas_alkenigignens_4OHTPN|WP_353714292.1	Dehalogenimonas_W|WP_338737019.1	Dehalogenimonas_THU2|WP_346999220.1	Dehalogenimonas_alkenigignens_IP3-3|WP_058439259.1	Dehalogenimonas_formicexedens_NSZ-14|WP_076004244.1
Dehalogenimonas_etheniformans_GP|WP_102330998.1	Dehalogenimonas_alkenigignens_BRE15M|WP_058438237.1	Dehalogenimonas_WBC-2|CP011392.1_prot_AKG54300.1_1607	Dehalogenimonas_alkenigignens_4OHTPN|WP_353714814.1	Dehalogenimonas_W|WP_338738631.1	Dehalogenimonas_THU2|WP_347000903.1	Dehalogenimonas_alkenigignens_IP3-3|WP_058438237.1	Dehalogenimonas_formicexedens_NSZ-14|WP_076004909.1
Dehalogenimonas_etheniformans_GP|WP_102330605.1	Dehalogenimonas_alkenigignens_BRE15M|WP_240608217.1	Dehalogenimonas_WBC-2|CP011392.1_prot_AKG53813.1_1120	Dehalogenimonas_alkenigignens_4OHTPN|WP_353714380.1	Dehalogenimonas_W|WP_338737704.1	Dehalogenimonas_THU2|WP_347000584.1	Dehalogenimonas_alkenigignens_IP3-3|WP_240608217.1	Dehalogenimonas_formicexedens_NSZ-14|WP_076003639.1
Dehalogenimonas_etheniformans_GP|WP_102330426.1	Dehalogenimonas_alkenigignens_BRE15M|WP_116632689.1	Dehalogenimonas_WBC-2|CP011392.1_prot_AKG53425.1_732	Dehalogenimonas_alkenigignens_4OHTPN|WP_353714012.1	Dehalogenimonas_W|WP_338737225.1	Dehalogenimonas_THU2|WP_347001146.1	Dehalogenimonas_alkenigignens_IP3-3|WP_058439579.1	Dehalogenimonas_formicexedens_NSZ-14|WP_076003942.1
Dehalogenimonas_etheniformans_GP|WP_102330969.1	Dehalogenimonas_alkenigignens_BRE15M|WP_058438282.1	Dehalogenimonas_WBC-2|CP011392.1_prot_AKG54327.1_1634	Dehalogenimonas_alkenigignens_4OHTPN|WP_353714794.1	Dehalogenimonas_W|WP_338737510.1	Dehalogenimonas_THU2|WP_347000931.1	Dehalogenimonas_alkenigignens_IP3-3|WP_058438282.1	Dehalogenimonas_formicexedens_NSZ-14|WP_076004938.1
Dehalogenimonas_etheniformans_GP|WP_102330475.1	Dehalogenimonas_alkenigignens_BRE15M|WP_058439509.1	Dehalogenimonas_WBC-2|CP011392.1_prot_AKG53588.1_895	Dehalogenimonas_alkenigignens_4OHTPN|WP_353713937.1	Dehalogenimonas_W|WP_338737497.1	Dehalogenimonas_THU2|WP_347000366.1	Dehalogenimonas_alkenigignens_IP3-3|WP_058439509.1	Dehalogenimonas_formicexedens_NSZ-14|WP_076004113.1
Dehalogenimonas_etheniformans_GP|WP_102330469.1	Dehalogenimonas_alkenigignens_BRE15M|WP_165802712.1	Dehalogenimonas_WBC-2|CP011392.1_prot_AKG53696.1_1003	Dehalogenimonas_alkenigignens_4OHTPN|WP_353713942.1	Dehalogenimonas_W|WP_338737492.1	Dehalogenimonas_THU2|WP_347000081.1	Dehalogenimonas_alkenigignens_IP3-3|WP_165802712.1	Dehalogenimonas_formicexedens_NSZ-14|WP_076004102.1
Dehalogenimonas_etheniformans_GP|WP_102331729.1	Dehalogenimonas_alkenigignens_BRE15M|WP_058438794.1	Dehalogenimonas_WBC-2|CP011392.1_prot_AKG53025.1_332	Dehalogenimonas_alkenigignens_4OHTPN|WP_353714591.1	Dehalogenimonas_W|WP_338736858.1	Dehalogenimonas_THU2|WP_346999511.1	Dehalogenimonas_alkenigignens_IP3-3|WP_058438794.1	Dehalogenimonas_formicexedens_NSZ-14|WP_076004526.1
Dehalogenimonas_etheniformans_GP|WP_102329962.1	Dehalogenimonas_alkenigignens_BRE15M|WP_240608297.1	Dehalogenimonas_WBC-2|CP011392.1_prot_AKG54228.1_1535	Dehalogenimonas_alkenigignens_4OHTPN|WP_353715028.1	Dehalogenimonas_W|WP_338736794.1	Dehalogenimonas_THU2|WP_347001112.1	Dehalogenimonas_alkenigignens_IP3-3|WP_244881564.1	Dehalogenimonas_formicexedens_NSZ-14|WP_076004408.1
Dehalogenimonas_etheniformans_GP|WP_076003758.1	Dehalogenimonas_alkenigignens_BRE15M|WP_058439706.1	Dehalogenimonas_WBC-2|CP011392.1_prot_AKG53400.1_707	Dehalogenimonas_alkenigignens_4OHTPN|WP_058439706.1	Dehalogenimonas_W|WP_338737249.1	Dehalogenimonas_THU2|WP_347001096.1	Dehalogenimonas_alkenigignens_IP3-3|WP_058439706.1	Dehalogenimonas_formicexedens_NSZ-14|WP_076003758.1
Dehalogenimonas_etheniformans_GP|WP_102330926.1	Dehalogenimonas_alkenigignens_BRE15M|WP_116632904.1	Dehalogenimonas_WBC-2|CP011392.1_prot_AKG54381.1_1688	Dehalogenimonas_alkenigignens_4OHTPN|WP_353714748.1	Dehalogenimonas_W|WP_338738778.1	Dehalogenimonas_THU2|WP_347000663.1	Dehalogenimonas_alkenigignens_IP3-3|WP_058438351.1	Dehalogenimonas_formicexedens_NSZ-14|WP_083635462.1
Dehalogenimonas_etheniformans_GP|WP_162485933.1	Dehalogenimonas_alkenigignens_BRE15M|WP_116632903.1	Dehalogenimonas_WBC-2|CP011392.1_prot_AKG54380.1_1687	Dehalogenimonas_alkenigignens_4OHTPN|WP_353714747.1	Dehalogenimonas_W|WP_338738776.1	Dehalogenimonas_THU2|WP_347000662.1	Dehalogenimonas_alkenigignens_IP3-3|WP_058438353.1	Dehalogenimonas_formicexedens_NSZ-14|WP_076004975.1
Dehalogenimonas_etheniformans_GP|WP_102331747.1	Dehalogenimonas_alkenigignens_BRE15M|WP_165802747.1	Dehalogenimonas_WBC-2|CP011392.1_prot_AKG52803.1_110	Dehalogenimonas_alkenigignens_4OHTPN|WP_353714599.1	Dehalogenimonas_W|WP_338738843.1	Dehalogenimonas_THU2|WP_347001057.1	Dehalogenimonas_alkenigignens_IP3-3|WP_186007574.1	Dehalogenimonas_formicexedens_NSZ-14|WP_145925555.1
Dehalogenimonas_etheniformans_GP|WP_102331527.1	Dehalogenimonas_alkenigignens_BRE15M|WP_058439093.1	Dehalogenimonas_WBC-2|CP011392.1_prot_AKG53055.1_362	Dehalogenimonas_alkenigignens_4OHTPN|WP_353714446.1	Dehalogenimonas_W|WP_338738147.1	Dehalogenimonas_THU2|WP_346999042.1	Dehalogenimonas_alkenigignens_IP3-3|WP_058439093.1	Dehalogenimonas_formicexedens_NSZ-14|WP_076004770.1
Dehalogenimonas_etheniformans_GP|WP_102330995.1	Dehalogenimonas_alkenigignens_BRE15M|WP_058438245.1	Dehalogenimonas_WBC-2|CP011392.1_prot_AKG54304.1_1611	Dehalogenimonas_alkenigignens_4OHTPN|WP_353715344.1	Dehalogenimonas_W|WP_338738637.1	Dehalogenimonas_THU2|WP_347000906.1	Dehalogenimonas_alkenigignens_IP3-3|WP_058438245.1	Dehalogenimonas_formicexedens_NSZ-14|WP_076004912.1
Dehalogenimonas_etheniformans_GP|WP_162485941.1	Dehalogenimonas_alkenigignens_BRE15M|WP_058438283.1	Dehalogenimonas_WBC-2|CP011392.1_prot_AKG54329.1_1636	Dehalogenimonas_alkenigignens_4OHTPN|WP_353714793.1	Dehalogenimonas_W|WP_338738697.1	Dehalogenimonas_THU2|WP_347000933.1	Dehalogenimonas_alkenigignens_IP3-3|WP_058438283.1	Dehalogenimonas_formicexedens_NSZ-14|WP_145925589.1
Dehalogenimonas_etheniformans_GP|WP_190259884.1	Dehalogenimonas_alkenigignens_BRE15M|WP_165802781.1	Dehalogenimonas_WBC-2|CP011392.1_prot_AKG52933.1_240	Dehalogenimonas_alkenigignens_4OHTPN|WP_353714858.1	Dehalogenimonas_W|WP_338736763.1	Dehalogenimonas_THU2|WP_346999337.1	Dehalogenimonas_alkenigignens_IP3-3|WP_165802781.1	Dehalogenimonas_formicexedens_NSZ-14|WP_192846590.1
Dehalogenimonas_etheniformans_GP|WP_190259879.1	Dehalogenimonas_alkenigignens_BRE15M|WP_058438443.1	Dehalogenimonas_WBC-2|CP011392.1_prot_AKG52841.1_148	Dehalogenimonas_alkenigignens_4OHTPN|WP_353714696.1	Dehalogenimonas_W|WP_338736703.1	Dehalogenimonas_THU2|WP_346999401.1	Dehalogenimonas_alkenigignens_IP3-3|WP_058438443.1	Dehalogenimonas_formicexedens_NSZ-14|WP_076003215.1
Dehalogenimonas_etheniformans_GP|WP_162485886.1	Dehalogenimonas_alkenigignens_BRE15M|WP_058440072.1	Dehalogenimonas_WBC-2|CP011392.1_prot_AKG53710.1_1017	Dehalogenimonas_alkenigignens_4OHTPN|WP_353713874.1	Dehalogenimonas_W|WP_338737560.1	Dehalogenimonas_THU2|WP_347000288.1	Dehalogenimonas_alkenigignens_IP3-3|WP_058440072.1	Dehalogenimonas_formicexedens_NSZ-14|WP_076004007.1
Dehalogenimonas_etheniformans_GP|WP_102330318.1	Dehalogenimonas_alkenigignens_BRE15M|WP_058439431.1	Dehalogenimonas_WBC-2|CP011392.1_prot_AKG53621.1_928	Dehalogenimonas_alkenigignens_4OHTPN|WP_353713851.1	Dehalogenimonas_W|WP_338737535.1	Dehalogenimonas_THU2|WP_347000138.1	Dehalogenimonas_alkenigignens_IP3-3|WP_058439431.1	Dehalogenimonas_formicexedens_NSZ-14|WP_076004047.1
Dehalogenimonas_etheniformans_GP|WP_102330048.1	Dehalogenimonas_alkenigignens_BRE15M|WP_116632810.1	Dehalogenimonas_WBC-2|CP011392.1_prot_AKG53874.1_1181	Dehalogenimonas_alkenigignens_4OHTPN|WP_353714339.1	Dehalogenimonas_W|WP_338736964.1	Dehalogenimonas_THU2|WP_346999889.1	Dehalogenimonas_alkenigignens_IP3-3|WP_058439213.1	Dehalogenimonas_formicexedens_NSZ-14|WP_076004329.1
Dehalogenimonas_etheniformans_GP|WP_102331575.1	Dehalogenimonas_alkenigignens_BRE15M|WP_058439061.1	Dehalogenimonas_WBC-2|CP011392.1_prot_AKG54103.1_1410	Dehalogenimonas_alkenigignens_4OHTPN|WP_353714462.1	Dehalogenimonas_W|WP_338738374.1	Dehalogenimonas_THU2|WP_346999023.1	Dehalogenimonas_alkenigignens_IP3-3|WP_058439061.1	Dehalogenimonas_formicexedens_NSZ-14|WP_076004788.1
Dehalogenimonas_etheniformans_GP|WP_226846790.1	Dehalogenimonas_alkenigignens_BRE15M|WP_116633020.1	Dehalogenimonas_WBC-2|CP011392.1_prot_AKG53029.1_336	Dehalogenimonas_alkenigignens_4OHTPN|WP_353714860.1	Dehalogenimonas_W|WP_338736862.1	Dehalogenimonas_THU2|WP_346999515.1	Dehalogenimonas_alkenigignens_IP3-3|WP_058438154.1	Dehalogenimonas_formicexedens_NSZ-14|WP_225973703.1
Dehalogenimonas_etheniformans_GP|WP_102330510.1	Dehalogenimonas_alkenigignens_BRE15M|WP_058439475.1	Dehalogenimonas_WBC-2|CP011392.1_prot_AKG53687.1_994	Dehalogenimonas_alkenigignens_4OHTPN|WP_353713902.1	Dehalogenimonas_W|WP_338737485.1	Dehalogenimonas_THU2|WP_347000097.1	Dehalogenimonas_alkenigignens_IP3-3|WP_058439475.1	Dehalogenimonas_formicexedens_NSZ-14|WP_076003862.1
Dehalogenimonas_etheniformans_GP|WP_102331642.1	Dehalogenimonas_alkenigignens_BRE15M|WP_116632953.1	Dehalogenimonas_WBC-2|CP011392.1_prot_AKG54088.1_1395	Dehalogenimonas_alkenigignens_4OHTPN|WP_353715091.1	Dehalogenimonas_W|WP_338736805.1	Dehalogenimonas_THU2|WP_346999549.1	Dehalogenimonas_alkenigignens_IP3-3|WP_058437707.1	Dehalogenimonas_formicexedens_NSZ-14|WP_076004464.1
Dehalogenimonas_etheniformans_GP|WP_102330422.1	Dehalogenimonas_alkenigignens_BRE15M|WP_116632690.1	Dehalogenimonas_WBC-2|CP011392.1_prot_AKG53421.1_728	Dehalogenimonas_alkenigignens_4OHTPN|WP_116632690.1	Dehalogenimonas_W|WP_338737220.1	Dehalogenimonas_THU2|WP_347001142.1	Dehalogenimonas_alkenigignens_IP3-3|WP_116632690.1	Dehalogenimonas_formicexedens_NSZ-14|WP_076003946.1
Dehalogenimonas_etheniformans_GP|WP_102330386.1	Dehalogenimonas_alkenigignens_BRE15M|WP_058439540.1	Dehalogenimonas_WBC-2|CP011392.1_prot_AKG54059.1_1366	Dehalogenimonas_alkenigignens_4OHTPN|WP_353713969.1	Dehalogenimonas_W|WP_338739360.1	Dehalogenimonas_THU2|WP_346999581.1	Dehalogenimonas_alkenigignens_IP3-3|WP_058439540.1	Dehalogenimonas_formicexedens_NSZ-14|WP_076003984.1
Dehalogenimonas_etheniformans_GP|WP_102331274.1	Dehalogenimonas_alkenigignens_BRE15M|WP_058438072.1	Dehalogenimonas_WBC-2|CP011392.1_prot_AKG53176.1_483	Dehalogenimonas_alkenigignens_4OHTPN|WP_353714901.1	Dehalogenimonas_W|WP_338739279.1	Dehalogenimonas_THU2|WP_346999116.1	Dehalogenimonas_alkenigignens_IP3-3|WP_058438072.1	Dehalogenimonas_formicexedens_NSZ-14|WP_076003369.1
Dehalogenimonas_etheniformans_GP|WP_102330349.1	Dehalogenimonas_alkenigignens_BRE15M|WP_058439649.1	Dehalogenimonas_WBC-2|CP011392.1_prot_AKG53726.1_1033	Dehalogenimonas_alkenigignens_4OHTPN|WP_353714079.1	Dehalogenimonas_W|WP_338737315.1	Dehalogenimonas_THU2|WP_346999983.1	Dehalogenimonas_alkenigignens_IP3-3|WP_058439649.1	Dehalogenimonas_formicexedens_NSZ-14|WP_076004023.1
Dehalogenimonas_etheniformans_GP|WP_226846768.1	Dehalogenimonas_alkenigignens_BRE15M|WP_058438382.1	Dehalogenimonas_WBC-2|CP011392.1_prot_AKG52738.1_45	Dehalogenimonas_alkenigignens_4OHTPN|WP_353714732.1	Dehalogenimonas_W|WP_338739204.1	Dehalogenimonas_THU2|WP_347000717.1	Dehalogenimonas_alkenigignens_IP3-3|WP_058438382.1	Dehalogenimonas_formicexedens_NSZ-14|WP_225973691.1
Dehalogenimonas_etheniformans_GP|WP_190259899.1	Dehalogenimonas_alkenigignens_BRE15M|WP_186007593.1	Dehalogenimonas_WBC-2|CP011392.1_prot_AKG53460.1_767	Dehalogenimonas_alkenigignens_4OHTPN|WP_353714062.1	Dehalogenimonas_W|WP_338737415.1	Dehalogenimonas_THU2|WP_347000235.1	Dehalogenimonas_alkenigignens_IP3-3|WP_186007593.1	Dehalogenimonas_formicexedens_NSZ-14|WP_076003810.1
Dehalogenimonas_etheniformans_GP|WP_102330145.1	Dehalogenimonas_alkenigignens_BRE15M|WP_058439325.1	Dehalogenimonas_WBC-2|CP011392.1_prot_AKG53317.1_624	Dehalogenimonas_alkenigignens_4OHTPN|WP_353715332.1	Dehalogenimonas_W|WP_338737177.1	Dehalogenimonas_THU2|WP_347000793.1	Dehalogenimonas_alkenigignens_IP3-3|WP_058439325.1	Dehalogenimonas_formicexedens_NSZ-14|WP_076004236.1
Dehalogenimonas_etheniformans_GP|WP_102330881.1	Dehalogenimonas_alkenigignens_BRE15M|WP_058438890.1	Dehalogenimonas_WBC-2|CP011392.1_prot_AKG54399.1_1706	Dehalogenimonas_alkenigignens_4OHTPN|WP_353714537.1	Dehalogenimonas_W|WP_338738812.1	Dehalogenimonas_THU2|WP_347000675.1	Dehalogenimonas_alkenigignens_IP3-3|WP_058438890.1	Dehalogenimonas_formicexedens_NSZ-14|WP_076003188.1
Dehalogenimonas_etheniformans_GP|WP_102330963.1	Dehalogenimonas_alkenigignens_BRE15M|WP_058438307.1	Dehalogenimonas_WBC-2|CP011392.1_prot_AKG54341.1_1648	Dehalogenimonas_alkenigignens_4OHTPN|WP_353714779.1	Dehalogenimonas_W|WP_338738563.1	Dehalogenimonas_THU2|WP_347000947.1	Dehalogenimonas_alkenigignens_IP3-3|WP_058438307.1	Dehalogenimonas_formicexedens_NSZ-14|WP_076004942.1
Dehalogenimonas_etheniformans_GP|WP_226846711.1	Dehalogenimonas_alkenigignens_BRE15M|WP_058438984.1	Dehalogenimonas_WBC-2|CP011392.1_prot_AKG53206.1_513	Dehalogenimonas_alkenigignens_4OHTPN|WP_353714494.1	Dehalogenimonas_W|WP_338738023.1	Dehalogenimonas_THU2|WP_346999847.1	Dehalogenimonas_alkenigignens_IP3-3|WP_058438984.1	Dehalogenimonas_formicexedens_NSZ-14|WP_225973661.1
Dehalogenimonas_etheniformans_GP|WP_102330213.1	Dehalogenimonas_alkenigignens_BRE15M|WP_058439366.1	Dehalogenimonas_WBC-2|CP011392.1_prot_AKG53347.1_654	Dehalogenimonas_alkenigignens_4OHTPN|WP_353713773.1	Dehalogenimonas_W|WP_338737920.1	Dehalogenimonas_THU2|WP_347000772.1	Dehalogenimonas_alkenigignens_IP3-3|WP_058439366.1	Dehalogenimonas_formicexedens_NSZ-14|WP_076004197.1
Dehalogenimonas_etheniformans_GP|WP_102330783.1	Dehalogenimonas_alkenigignens_BRE15M|WP_058439668.1	Dehalogenimonas_WBC-2|CP011392.1_prot_AKG53481.1_788	Dehalogenimonas_alkenigignens_4OHTPN|WP_058439668.1	Dehalogenimonas_W|WP_338737390.1	Dehalogenimonas_THU2|WP_347000202.1	Dehalogenimonas_alkenigignens_IP3-3|WP_058439668.1	Dehalogenimonas_formicexedens_NSZ-14|WP_076003791.1
Dehalogenimonas_etheniformans_GP|WP_226846888.1	Dehalogenimonas_alkenigignens_BRE15M|WP_116632740.1	Dehalogenimonas_WBC-2|CP011392.1_prot_AKG53324.1_631	Dehalogenimonas_alkenigignens_4OHTPN|WP_353713767.1	Dehalogenimonas_W|WP_338739382.1	Dehalogenimonas_THU2|WP_347000817.1	Dehalogenimonas_alkenigignens_IP3-3|WP_065128715.1	Dehalogenimonas_formicexedens_NSZ-14|WP_076004203.1
Dehalogenimonas_etheniformans_GP|WP_102330108.1	Dehalogenimonas_alkenigignens_BRE15M|WP_058439230.1	Dehalogenimonas_WBC-2|CP011392.1_prot_AKG54092.1_1399	Dehalogenimonas_alkenigignens_4OHTPN|WP_353714323.1	Dehalogenimonas_W|WP_338736800.1	Dehalogenimonas_THU2|WP_346999541.1	Dehalogenimonas_alkenigignens_IP3-3|WP_058439230.1	Dehalogenimonas_formicexedens_NSZ-14|WP_076004279.1
Dehalogenimonas_etheniformans_GP|WP_102331726.1	Dehalogenimonas_alkenigignens_BRE15M|WP_065128689.1	Dehalogenimonas_WBC-2|CP011392.1_prot_AKG52929.1_236	Dehalogenimonas_alkenigignens_4OHTPN|WP_353714588.1	Dehalogenimonas_W|WP_338736759.1	Dehalogenimonas_THU2|WP_346999356.1	Dehalogenimonas_alkenigignens_IP3-3|WP_065128689.1	Dehalogenimonas_formicexedens_NSZ-14|WP_225973663.1
Dehalogenimonas_etheniformans_GP|WP_102331769.1	Dehalogenimonas_alkenigignens_BRE15M|WP_165802766.1	Dehalogenimonas_WBC-2|CP011392.1_prot_AKG53001.1_308	Dehalogenimonas_alkenigignens_4OHTPN|WP_353715069.1	Dehalogenimonas_W|WP_338736787.1	Dehalogenimonas_THU2|WP_346999262.1	Dehalogenimonas_alkenigignens_IP3-3|WP_186007563.1	Dehalogenimonas_formicexedens_NSZ-14|WP_158513484.1
Dehalogenimonas_etheniformans_GP|WP_102330316.1	Dehalogenimonas_alkenigignens_BRE15M|WP_058439429.1	Dehalogenimonas_WBC-2|CP011392.1_prot_AKG53623.1_930	Dehalogenimonas_alkenigignens_4OHTPN|WP_353713849.1	Dehalogenimonas_W|WP_338737537.1	Dehalogenimonas_THU2|WP_347000134.1	Dehalogenimonas_alkenigignens_IP3-3|WP_058439429.1	Dehalogenimonas_formicexedens_NSZ-14|WP_076004049.1
Dehalogenimonas_etheniformans_GP|WP_102330061.1	Dehalogenimonas_alkenigignens_BRE15M|WP_058439771.1	Dehalogenimonas_WBC-2|CP011392.1_prot_AKG53790.1_1097	Dehalogenimonas_alkenigignens_4OHTPN|WP_353714200.1	Dehalogenimonas_W|WP_338737847.1	Dehalogenimonas_THU2|WP_347000568.1	Dehalogenimonas_alkenigignens_IP3-3|WP_058439771.1	Dehalogenimonas_formicexedens_NSZ-14|WP_083635382.1
Dehalogenimonas_etheniformans_GP|WP_102330508.1	Dehalogenimonas_alkenigignens_BRE15M|WP_058439477.1	Dehalogenimonas_WBC-2|CP011392.1_prot_AKG53685.1_992	Dehalogenimonas_alkenigignens_4OHTPN|WP_353713904.1	Dehalogenimonas_W|WP_338737483.1	Dehalogenimonas_THU2|WP_347000100.1	Dehalogenimonas_alkenigignens_IP3-3|WP_058439477.1	Dehalogenimonas_formicexedens_NSZ-14|WP_076003864.1
Dehalogenimonas_etheniformans_GP|WP_102330142.1	Dehalogenimonas_alkenigignens_BRE15M|WP_058439328.1	Dehalogenimonas_WBC-2|CP011392.1_prot_AKG53320.1_627	Dehalogenimonas_alkenigignens_4OHTPN|WP_353715335.1	Dehalogenimonas_W|WP_338737179.1	Dehalogenimonas_THU2|WP_347000789.1	Dehalogenimonas_alkenigignens_IP3-3|WP_058439328.1	Dehalogenimonas_formicexedens_NSZ-14|WP_076004239.1
Dehalogenimonas_etheniformans_GP|WP_102331462.1	Dehalogenimonas_alkenigignens_BRE15M|WP_058440005.1	Dehalogenimonas_WBC-2|CP011392.1_prot_AKG53141.1_448	Dehalogenimonas_alkenigignens_4OHTPN|WP_353714876.1	Dehalogenimonas_W|WP_338737984.1	Dehalogenimonas_THU2|WP_346999797.1	Dehalogenimonas_alkenigignens_IP3-3|WP_058440005.1	Dehalogenimonas_formicexedens_NSZ-14|WP_076003532.1
Dehalogenimonas_etheniformans_GP|WP_190259897.1	Dehalogenimonas_alkenigignens_BRE15M|WP_058439730.1	Dehalogenimonas_WBC-2|CP011392.1_prot_AKG53707.1_1014	Dehalogenimonas_alkenigignens_4OHTPN|WP_353714161.1	Dehalogenimonas_W|WP_338737556.1	Dehalogenimonas_THU2|WP_347000284.1	Dehalogenimonas_alkenigignens_IP3-3|WP_058439730.1	Dehalogenimonas_formicexedens_NSZ-14|WP_076003737.1
Dehalogenimonas_etheniformans_GP|WP_102330769.1	Dehalogenimonas_alkenigignens_BRE15M|WP_058439685.1	Dehalogenimonas_WBC-2|CP011392.1_prot_AKG53496.1_803	Dehalogenimonas_alkenigignens_4OHTPN|WP_353714112.1	Dehalogenimonas_W|WP_338737476.1	Dehalogenimonas_THU2|WP_347000178.1	Dehalogenimonas_alkenigignens_IP3-3|WP_058439685.1	Dehalogenimonas_formicexedens_NSZ-14|WP_076003777.1
Dehalogenimonas_etheniformans_GP|WP_102331526.1	Dehalogenimonas_alkenigignens_BRE15M|WP_058439095.1	Dehalogenimonas_WBC-2|CP011392.1_prot_AKG53056.1_363	Dehalogenimonas_alkenigignens_4OHTPN|WP_058439095.1	Dehalogenimonas_W|WP_338738145.1	Dehalogenimonas_THU2|WP_346999043.1	Dehalogenimonas_alkenigignens_IP3-3|WP_058439095.1	Dehalogenimonas_formicexedens_NSZ-14|WP_076004769.1
Dehalogenimonas_etheniformans_GP|WP_162485968.1	Dehalogenimonas_alkenigignens_BRE15M|WP_058439170.1	Dehalogenimonas_WBC-2|CP011392.1_prot_AKG53817.1_1124	Dehalogenimonas_alkenigignens_4OHTPN|WP_353714379.1	Dehalogenimonas_W|WP_338737712.1	Dehalogenimonas_THU2|WP_347000585.1	Dehalogenimonas_alkenigignens_IP3-3|WP_058439170.1	Dehalogenimonas_formicexedens_NSZ-14|WP_076003640.1
Dehalogenimonas_etheniformans_GP|WP_102330749.1	Dehalogenimonas_alkenigignens_BRE15M|WP_058439704.1	Dehalogenimonas_WBC-2|CP011392.1_prot_AKG53402.1_709	Dehalogenimonas_alkenigignens_4OHTPN|WP_353714131.1	Dehalogenimonas_W|WP_338737251.1	Dehalogenimonas_THU2|WP_347001098.1	Dehalogenimonas_alkenigignens_IP3-3|WP_058439704.1	Dehalogenimonas_formicexedens_NSZ-14|WP_076003760.1
Dehalogenimonas_etheniformans_GP|WP_102331653.1	Dehalogenimonas_alkenigignens_BRE15M|WP_116633095.1	Dehalogenimonas_WBC-2|CP011392.1_prot_AKG54083.1_1390	Dehalogenimonas_alkenigignens_4OHTPN|WP_353715249.1	Dehalogenimonas_W|WP_338736810.1	Dehalogenimonas_THU2|WP_346999561.1	Dehalogenimonas_alkenigignens_IP3-3|WP_058439927.1	Dehalogenimonas_formicexedens_NSZ-14|WP_076004472.1
Dehalogenimonas_etheniformans_GP|WP_226846858.1	Dehalogenimonas_alkenigignens_BRE15M|WP_240608156.1	Dehalogenimonas_WBC-2|CP011392.1_prot_AKG54056.1_1363	Dehalogenimonas_alkenigignens_4OHTPN|WP_353713972.1	Dehalogenimonas_W|WP_338737346.1	Dehalogenimonas_THU2|WP_346999586.1	Dehalogenimonas_alkenigignens_IP3-3|WP_244881592.1	Dehalogenimonas_formicexedens_NSZ-14|WP_076003981.1
Dehalogenimonas_etheniformans_GP|WP_102330000.1	Dehalogenimonas_alkenigignens_BRE15M|WP_058439122.1	Dehalogenimonas_WBC-2|CP011392.1_prot_AKG53666.1_973	Dehalogenimonas_alkenigignens_4OHTPN|WP_353714429.1	Dehalogenimonas_W|WP_338737064.1	Dehalogenimonas_THU2|WP_347000012.1	Dehalogenimonas_alkenigignens_IP3-3|WP_058439122.1	Dehalogenimonas_formicexedens_NSZ-14|WP_076004373.1
Dehalogenimonas_etheniformans_GP|WP_102330920.1	Dehalogenimonas_alkenigignens_BRE15M|WP_058438344.1	Dehalogenimonas_WBC-2|CP011392.1_prot_AKG52749.1_56	Dehalogenimonas_alkenigignens_4OHTPN|WP_353714755.1	Dehalogenimonas_W|WP_338738581.1	Dehalogenimonas_THU2|WP_347000728.1	Dehalogenimonas_alkenigignens_IP3-3|WP_058438344.1	Dehalogenimonas_formicexedens_NSZ-14|WP_076004981.1
Dehalogenimonas_etheniformans_GP|WP_102330934.1	Dehalogenimonas_alkenigignens_BRE15M|WP_058438368.1	Dehalogenimonas_WBC-2|CP011392.1_prot_AKG52747.1_54	Dehalogenimonas_alkenigignens_4OHTPN|WP_353714739.1	Dehalogenimonas_W|WP_338738585.1	Dehalogenimonas_THU2|WP_347000726.1	Dehalogenimonas_alkenigignens_IP3-3|WP_058438368.1	Dehalogenimonas_formicexedens_NSZ-14|WP_076004967.1
Dehalogenimonas_etheniformans_GP|WP_226846707.1	Dehalogenimonas_alkenigignens_BRE15M|WP_058438581.1	Dehalogenimonas_WBC-2|CP011392.1_prot_AKG54011.1_1318	Dehalogenimonas_alkenigignens_4OHTPN|WP_353715393.1	Dehalogenimonas_W|WP_338739281.1	Dehalogenimonas_THU2|WP_346999684.1	Dehalogenimonas_alkenigignens_IP3-3|WP_058438581.1	Dehalogenimonas_formicexedens_NSZ-14|WP_083635404.1
Dehalogenimonas_etheniformans_GP|WP_226846686.1	Dehalogenimonas_alkenigignens_BRE15M|WP_240608211.1	Dehalogenimonas_WBC-2|CP011392.1_prot_AKG53830.1_1137	Dehalogenimonas_alkenigignens_4OHTPN|WP_353714438.1	Dehalogenimonas_W|WP_338737621.1	Dehalogenimonas_THU2|WP_347000855.1	Dehalogenimonas_alkenigignens_IP3-3|WP_240608211.1	Dehalogenimonas_formicexedens_NSZ-14|WP_076004382.1
Dehalogenimonas_etheniformans_GP|WP_102330127.1	Dehalogenimonas_alkenigignens_BRE15M|WP_116632819.1	Dehalogenimonas_WBC-2|CP011392.1_prot_AKG53965.1_1272	Dehalogenimonas_alkenigignens_4OHTPN|WP_353714301.1	Dehalogenimonas_W|WP_338737010.1	Dehalogenimonas_THU2|WP_346999205.1	Dehalogenimonas_alkenigignens_IP3-3|WP_058439249.1	Dehalogenimonas_formicexedens_NSZ-14|WP_076004256.1
Dehalogenimonas_etheniformans_GP|WP_102331012.1	Dehalogenimonas_alkenigignens_BRE15M|WP_058438218.1	Dehalogenimonas_WBC-2|CP011392.1_prot_AKG54277.1_1584	Dehalogenimonas_alkenigignens_4OHTPN|WP_353714825.1	Dehalogenimonas_W|WP_338738542.1	Dehalogenimonas_THU2|WP_347000485.1	Dehalogenimonas_alkenigignens_IP3-3|WP_058438218.1	Dehalogenimonas_formicexedens_NSZ-14|WP_083635448.1
Dehalogenimonas_etheniformans_GP|WP_102331834.1	Dehalogenimonas_alkenigignens_BRE15M|WP_133240222.1	Dehalogenimonas_WBC-2|CP011392.1_prot_AKG52821.1_128	Dehalogenimonas_alkenigignens_4OHTPN|WP_353715211.1	Dehalogenimonas_W|WP_338736692.1	Dehalogenimonas_THU2|WP_346999419.1	Dehalogenimonas_alkenigignens_IP3-3|WP_144437108.1	Dehalogenimonas_formicexedens_NSZ-14|WP_076003600.1
Dehalogenimonas_etheniformans_GP|WP_102330682.1	Dehalogenimonas_alkenigignens_BRE15M|WP_058439757.1	Dehalogenimonas_WBC-2|CP011392.1_prot_AKG53848.1_1155	Dehalogenimonas_alkenigignens_4OHTPN|WP_353714186.1	Dehalogenimonas_W|WP_338737657.1	Dehalogenimonas_THU2|WP_347000876.1	Dehalogenimonas_alkenigignens_IP3-3|WP_058439757.1	Dehalogenimonas_formicexedens_NSZ-14|WP_076003711.1
Dehalogenimonas_etheniformans_GP|WP_102331253.1	Dehalogenimonas_alkenigignens_BRE15M|WP_058438108.1	Dehalogenimonas_WBC-2|CP011392.1_prot_AKG53157.1_464	Dehalogenimonas_alkenigignens_4OHTPN|WP_353714891.1	Dehalogenimonas_W|WP_338736896.1	Dehalogenimonas_THU2|WP_346999085.1	Dehalogenimonas_alkenigignens_IP3-3|WP_058438108.1	Dehalogenimonas_formicexedens_NSZ-14|WP_076003351.1
Dehalogenimonas_etheniformans_GP|WP_102331636.1	Dehalogenimonas_alkenigignens_BRE15M|WP_083496329.1	Dehalogenimonas_WBC-2|CP011392.1_prot_AKG53039.1_346	Dehalogenimonas_alkenigignens_4OHTPN|WP_353714635.1	Dehalogenimonas_W|WP_338736871.1	Dehalogenimonas_THU2|WP_346999526.1	Dehalogenimonas_alkenigignens_IP3-3|WP_083496329.1	Dehalogenimonas_formicexedens_NSZ-14|WP_076004457.1
Dehalogenimonas_etheniformans_GP|WP_102330897.1	Dehalogenimonas_alkenigignens_BRE15M|WP_058438392.1	Dehalogenimonas_WBC-2|CP011392.1_prot_AKG52697.1_4	Dehalogenimonas_alkenigignens_4OHTPN|WP_353714728.1	Dehalogenimonas_W|WP_338739230.1	Dehalogenimonas_THU2|WP_347000693.1	Dehalogenimonas_alkenigignens_IP3-3|WP_058438392.1	Dehalogenimonas_formicexedens_NSZ-14|WP_076004995.1
Dehalogenimonas_etheniformans_GP|WP_102331688.1	Dehalogenimonas_alkenigignens_BRE15M|WP_058438970.1	Dehalogenimonas_WBC-2|CP011392.1_prot_AKG53211.1_518	Dehalogenimonas_alkenigignens_4OHTPN|WP_353714498.1	Dehalogenimonas_W|WP_338736927.1	Dehalogenimonas_THU2|WP_346999855.1	Dehalogenimonas_alkenigignens_IP3-3|WP_058438970.1	Dehalogenimonas_formicexedens_NSZ-14|WP_076004497.1
Dehalogenimonas_etheniformans_GP|WP_102331248.1	Dehalogenimonas_alkenigignens_BRE15M|WP_058438118.1	Dehalogenimonas_WBC-2|CP011392.1_prot_AKG53153.1_460	Dehalogenimonas_alkenigignens_4OHTPN|WP_353714886.1	Dehalogenimonas_W|WP_338736889.1	Dehalogenimonas_THU2|WP_346999079.1	Dehalogenimonas_alkenigignens_IP3-3|WP_058438118.1	Dehalogenimonas_formicexedens_NSZ-14|WP_076003347.1
Dehalogenimonas_etheniformans_GP|WP_102331522.1	Dehalogenimonas_alkenigignens_BRE15M|WP_058439101.1	Dehalogenimonas_WBC-2|CP011392.1_prot_AKG53060.1_367	Dehalogenimonas_alkenigignens_4OHTPN|WP_058439101.1	Dehalogenimonas_W|WP_338738135.1	Dehalogenimonas_THU2|WP_346999047.1	Dehalogenimonas_alkenigignens_IP3-3|WP_058439101.1	Dehalogenimonas_formicexedens_NSZ-14|WP_076004766.1
Dehalogenimonas_etheniformans_GP|WP_102330758.1	Dehalogenimonas_alkenigignens_BRE15M|WP_240608187.1	Dehalogenimonas_WBC-2|CP011392.1_prot_AKG53411.1_718	Dehalogenimonas_alkenigignens_4OHTPN|WP_353714116.1	Dehalogenimonas_W|WP_338737257.1	Dehalogenimonas_THU2|WP_347001132.1	Dehalogenimonas_alkenigignens_IP3-3|WP_240608187.1	Dehalogenimonas_formicexedens_NSZ-14|WP_076003767.1
Dehalogenimonas_etheniformans_GP|WP_102330511.1	Dehalogenimonas_alkenigignens_BRE15M|WP_058439474.1	Dehalogenimonas_WBC-2|CP011392.1_prot_AKG53688.1_995	Dehalogenimonas_alkenigignens_4OHTPN|WP_353713901.1	Dehalogenimonas_W|WP_338737486.1	Dehalogenimonas_THU2|WP_347000096.1	Dehalogenimonas_alkenigignens_IP3-3|WP_058439474.1	Dehalogenimonas_formicexedens_NSZ-14|WP_076003861.1
Dehalogenimonas_etheniformans_GP|WP_104201618.1	Dehalogenimonas_alkenigignens_BRE15M|WP_058439469.1	Dehalogenimonas_WBC-2|CP011392.1_prot_AKG53445.1_752	Dehalogenimonas_alkenigignens_4OHTPN|WP_353713895.1	Dehalogenimonas_W|WP_338737467.1	Dehalogenimonas_THU2|WP_347000356.1	Dehalogenimonas_alkenigignens_IP3-3|WP_058439469.1	Dehalogenimonas_formicexedens_NSZ-14|WP_076003838.1
Dehalogenimonas_etheniformans_GP|WP_226846774.1	Dehalogenimonas_alkenigignens_BRE15M|WP_058438395.1	Dehalogenimonas_WBC-2|CP011392.1_prot_AKG54401.1_1708	Dehalogenimonas_alkenigignens_4OHTPN|WP_353714725.1	Dehalogenimonas_W|WP_338738817.1	Dehalogenimonas_THU2|WP_347000735.1	Dehalogenimonas_alkenigignens_IP3-3|WP_058438395.1	Dehalogenimonas_formicexedens_NSZ-14|WP_225973693.1
Dehalogenimonas_etheniformans_GP|WP_102330470.1	Dehalogenimonas_alkenigignens_BRE15M|WP_116632706.1	Dehalogenimonas_WBC-2|CP011392.1_prot_AKG53697.1_1004	Dehalogenimonas_alkenigignens_4OHTPN|WP_353713941.1	Dehalogenimonas_W|WP_338737493.1	Dehalogenimonas_THU2|WP_347000080.1	Dehalogenimonas_alkenigignens_IP3-3|WP_116632706.1	Dehalogenimonas_formicexedens_NSZ-14|WP_076004103.1
Dehalogenimonas_etheniformans_GP|WP_102330997.1	Dehalogenimonas_alkenigignens_BRE15M|WP_058438239.1	Dehalogenimonas_WBC-2|CP011392.1_prot_AKG54301.1_1608	Dehalogenimonas_alkenigignens_4OHTPN|WP_353714813.1	Dehalogenimonas_W|WP_338738633.1	Dehalogenimonas_THU2|WP_347000904.1	Dehalogenimonas_alkenigignens_IP3-3|WP_058438239.1	Dehalogenimonas_formicexedens_NSZ-14|WP_076004910.1
Dehalogenimonas_etheniformans_GP|WP_102330272.1	Dehalogenimonas_alkenigignens_BRE15M|WP_065128830.1	Dehalogenimonas_WBC-2|CP011392.1_prot_AKG53352.1_659	Dehalogenimonas_alkenigignens_4OHTPN|WP_353713797.1	Dehalogenimonas_W|WP_338737911.1	Dehalogenimonas_THU2|WP_347000767.1	Dehalogenimonas_alkenigignens_IP3-3|WP_065128830.1	Dehalogenimonas_formicexedens_NSZ-14|WP_076004094.1
Dehalogenimonas_etheniformans_GP|WP_102330665.1	Dehalogenimonas_alkenigignens_BRE15M|WP_116633187.1	Dehalogenimonas_WBC-2|CP011392.1_prot_AKG53867.1_1174	Dehalogenimonas_alkenigignens_4OHTPN|WP_353715285.1	Dehalogenimonas_W|WP_338737051.1	Dehalogenimonas_THU2|WP_346999909.1	Dehalogenimonas_alkenigignens_IP3-3|WP_058439852.1	Dehalogenimonas_formicexedens_NSZ-14|WP_076003686.1
Dehalogenimonas_etheniformans_GP|WP_102330452.1	Dehalogenimonas_alkenigignens_BRE15M|WP_116632701.1	Dehalogenimonas_WBC-2|CP011392.1_prot_AKG53538.1_845	Dehalogenimonas_alkenigignens_4OHTPN|WP_353713952.1	Dehalogenimonas_W|WP_338737459.1	Dehalogenimonas_THU2|WP_347000448.1	Dehalogenimonas_alkenigignens_IP3-3|WP_058439524.1	Dehalogenimonas_formicexedens_NSZ-14|WP_076003900.1
Dehalogenimonas_etheniformans_GP|WP_102331768.1	Dehalogenimonas_alkenigignens_BRE15M|WP_116632970.1	Dehalogenimonas_WBC-2|CP011392.1_prot_AKG53000.1_307	Dehalogenimonas_alkenigignens_4OHTPN|WP_353715068.1	Dehalogenimonas_W|WP_338736788.1	Dehalogenimonas_THU2|WP_346999263.1	Dehalogenimonas_alkenigignens_IP3-3|WP_058437747.1	Dehalogenimonas_formicexedens_NSZ-14|WP_076004570.1
Dehalogenimonas_etheniformans_GP|WP_102330978.1	Dehalogenimonas_alkenigignens_BRE15M|WP_058438276.1	Dehalogenimonas_WBC-2|CP011392.1_prot_AKG54322.1_1629	Dehalogenimonas_alkenigignens_4OHTPN|WP_058438276.1	Dehalogenimonas_W|WP_338738678.1	Dehalogenimonas_THU2|WP_347000925.1	Dehalogenimonas_alkenigignens_IP3-3|WP_058438276.1	Dehalogenimonas_formicexedens_NSZ-14|WP_076005154.1
Dehalogenimonas_etheniformans_GP|WP_102330407.1	Dehalogenimonas_alkenigignens_BRE15M|WP_058439560.1	Dehalogenimonas_WBC-2|CP011392.1_prot_AKG54037.1_1344	Dehalogenimonas_alkenigignens_4OHTPN|WP_353713993.1	Dehalogenimonas_W|WP_338737363.1	Dehalogenimonas_THU2|WP_346999610.1	Dehalogenimonas_alkenigignens_IP3-3|WP_058439560.1	Dehalogenimonas_formicexedens_NSZ-14|WP_076003960.1
Dehalogenimonas_etheniformans_GP|WP_102331711.1	Dehalogenimonas_alkenigignens_BRE15M|WP_058438943.1	Dehalogenimonas_WBC-2|CP011392.1_prot_AKG52946.1_253	Dehalogenimonas_alkenigignens_4OHTPN|WP_353714508.1	Dehalogenimonas_W|WP_338736774.1	Dehalogenimonas_THU2|WP_346999324.1	Dehalogenimonas_alkenigignens_IP3-3|WP_058438943.1	Dehalogenimonas_formicexedens_NSZ-14|WP_076004508.1
Dehalogenimonas_etheniformans_GP|WP_102330811.1	Dehalogenimonas_alkenigignens_BRE15M|WP_116632681.1	Dehalogenimonas_WBC-2|CP011392.1_prot_AKG53468.1_775	Dehalogenimonas_alkenigignens_4OHTPN|WP_116632681.1	Dehalogenimonas_W|WP_338737407.1	Dehalogenimonas_THU2|WP_347000223.1	Dehalogenimonas_alkenigignens_IP3-3|WP_186007592.1	Dehalogenimonas_formicexedens_NSZ-14|WP_076003818.1
Dehalogenimonas_etheniformans_GP|WP_102331021.1	Dehalogenimonas_alkenigignens_BRE15M|WP_058438148.1	Dehalogenimonas_WBC-2|CP011392.1_prot_AKG53224.1_531	Dehalogenimonas_alkenigignens_4OHTPN|WP_353714865.1	Dehalogenimonas_W|WP_338736970.1	Dehalogenimonas_THU2|WP_346999161.1	Dehalogenimonas_alkenigignens_IP3-3|WP_058438148.1	Dehalogenimonas_formicexedens_NSZ-14|WP_076004882.1
Dehalogenimonas_etheniformans_GP|WP_102330782.1	Dehalogenimonas_alkenigignens_BRE15M|WP_058439669.1	Dehalogenimonas_WBC-2|CP011392.1_prot_AKG53480.1_787	Dehalogenimonas_alkenigignens_4OHTPN|WP_353714101.1	Dehalogenimonas_W|WP_338737391.1	Dehalogenimonas_THU2|WP_347000204.1	Dehalogenimonas_alkenigignens_IP3-3|WP_058439669.1	Dehalogenimonas_formicexedens_NSZ-14|WP_192846597.1
Dehalogenimonas_etheniformans_GP|WP_102330438.1	Dehalogenimonas_alkenigignens_BRE15M|WP_240608136.1	Dehalogenimonas_WBC-2|CP011392.1_prot_AKG53514.1_821	Dehalogenimonas_alkenigignens_4OHTPN|WP_353714028.1	Dehalogenimonas_W|WP_338737372.1	Dehalogenimonas_THU2|WP_347000469.1	Dehalogenimonas_alkenigignens_IP3-3|WP_244881596.1	Dehalogenimonas_formicexedens_NSZ-14|WP_076003913.1
Dehalogenimonas_etheniformans_GP|WP_102330485.1	Dehalogenimonas_alkenigignens_BRE15M|WP_058439502.1	Dehalogenimonas_WBC-2|CP011392.1_prot_AKG53581.1_888	Dehalogenimonas_alkenigignens_4OHTPN|WP_353713929.1	Dehalogenimonas_W|WP_338737282.1	Dehalogenimonas_THU2|WP_347000422.1	Dehalogenimonas_alkenigignens_IP3-3|WP_058439502.1	Dehalogenimonas_formicexedens_NSZ-14|WP_076004122.1
Dehalogenimonas_etheniformans_GP|WP_102330195.1	Dehalogenimonas_alkenigignens_BRE15M|WP_058439347.1	Dehalogenimonas_WBC-2|CP011392.1_prot_AKG53902.1_1209	Dehalogenimonas_alkenigignens_4OHTPN|WP_353713753.1	Dehalogenimonas_W|WP_338737931.1	Dehalogenimonas_THU2|WP_347000601.1	Dehalogenimonas_alkenigignens_IP3-3|WP_058439347.1	Dehalogenimonas_formicexedens_NSZ-14|WP_076004217.1
Dehalogenimonas_etheniformans_GP|WP_272868183.1	Dehalogenimonas_alkenigignens_BRE15M|WP_065128665.1	Dehalogenimonas_WBC-2|CP011392.1_prot_AKG53180.1_487	Dehalogenimonas_alkenigignens_4OHTPN|WP_353714905.1	Dehalogenimonas_W|WP_338739276.1	Dehalogenimonas_THU2|WP_346999240.1	Dehalogenimonas_alkenigignens_IP3-3|WP_065128665.1	Dehalogenimonas_formicexedens_NSZ-14|WP_269466589.1
Dehalogenimonas_etheniformans_GP|WP_102330669.1	Dehalogenimonas_alkenigignens_BRE15M|WP_058439845.1	Dehalogenimonas_WBC-2|CP011392.1_prot_AKG53862.1_1169	Dehalogenimonas_alkenigignens_4OHTPN|WP_353715291.1	Dehalogenimonas_W|WP_338737688.1	Dehalogenimonas_THU2|WP_346999918.1	Dehalogenimonas_alkenigignens_IP3-3|WP_058439845.1	Dehalogenimonas_formicexedens_NSZ-14|WP_076003690.1
Dehalogenimonas_etheniformans_GP|WP_102330214.1	Dehalogenimonas_alkenigignens_BRE15M|WP_058439367.1	Dehalogenimonas_WBC-2|CP011392.1_prot_AKG53348.1_655	Dehalogenimonas_alkenigignens_4OHTPN|WP_353713774.1	Dehalogenimonas_W|WP_338739259.1	Dehalogenimonas_THU2|WP_347000771.1	Dehalogenimonas_alkenigignens_IP3-3|WP_058439367.1	Dehalogenimonas_formicexedens_NSZ-14|WP_076004196.1
Dehalogenimonas_etheniformans_GP|WP_102330049.1	Dehalogenimonas_alkenigignens_BRE15M|WP_058439212.1	Dehalogenimonas_WBC-2|CP011392.1_prot_AKG53873.1_1180	Dehalogenimonas_alkenigignens_4OHTPN|WP_353714340.1	Dehalogenimonas_W|WP_338736963.1	Dehalogenimonas_THU2|WP_346999890.1	Dehalogenimonas_alkenigignens_IP3-3|WP_058439212.1	Dehalogenimonas_formicexedens_NSZ-14|WP_076004328.1
Dehalogenimonas_etheniformans_GP|WP_102330063.1	Dehalogenimonas_alkenigignens_BRE15M|WP_058439769.1	Dehalogenimonas_WBC-2|CP011392.1_prot_AKG53788.1_1095	Dehalogenimonas_alkenigignens_4OHTPN|WP_353714198.1	Dehalogenimonas_W|WP_338737843.1	Dehalogenimonas_THU2|WP_347000566.1	Dehalogenimonas_alkenigignens_IP3-3|WP_058439769.1	Dehalogenimonas_formicexedens_NSZ-14|WP_076004315.1
Dehalogenimonas_etheniformans_GP|WP_226846709.1	Dehalogenimonas_alkenigignens_BRE15M|WP_338068511.1	Dehalogenimonas_WBC-2|CP011392.1_prot_AKG53036.1_343	Dehalogenimonas_alkenigignens_4OHTPN|WP_353715394.1	Dehalogenimonas_W|WP_338739328.1	Dehalogenimonas_THU2|WP_346999681.1	Dehalogenimonas_alkenigignens_IP3-3|WP_240608270.1	Dehalogenimonas_formicexedens_NSZ-14|WP_225973660.1
Dehalogenimonas_etheniformans_GP|WP_102330756.1	Dehalogenimonas_alkenigignens_BRE15M|WP_058439697.1	Dehalogenimonas_WBC-2|CP011392.1_prot_AKG53409.1_716	Dehalogenimonas_alkenigignens_4OHTPN|WP_353714125.1	Dehalogenimonas_W|WP_338737998.1	Dehalogenimonas_THU2|WP_347001128.1	Dehalogenimonas_alkenigignens_IP3-3|WP_058439697.1	Dehalogenimonas_formicexedens_NSZ-14|WP_076005052.1
Dehalogenimonas_etheniformans_GP|WP_102331851.1	Dehalogenimonas_alkenigignens_BRE15M|WP_058439954.1	Dehalogenimonas_WBC-2|CP011392.1_prot_AKG52819.1_126	Dehalogenimonas_alkenigignens_4OHTPN|WP_353715222.1	Dehalogenimonas_W|WP_338736687.1	Dehalogenimonas_THU2|WP_346999426.1	Dehalogenimonas_alkenigignens_IP3-3|WP_058439954.1	Dehalogenimonas_formicexedens_NSZ-14|WP_076003586.1
Dehalogenimonas_etheniformans_GP|WP_102329978.1	Dehalogenimonas_alkenigignens_BRE15M|WP_116633107.1	Dehalogenimonas_WBC-2|CP011392.1_prot_AKG53839.1_1146	Dehalogenimonas_alkenigignens_4OHTPN|WP_353715232.1	Dehalogenimonas_W|WP_338737640.1	Dehalogenimonas_THU2|WP_347000869.1	Dehalogenimonas_alkenigignens_IP3-3|WP_058439943.1	Dehalogenimonas_formicexedens_NSZ-14|WP_076004396.1
Dehalogenimonas_etheniformans_GP|WP_102331174.1	Dehalogenimonas_alkenigignens_BRE15M|WP_116632856.1	Dehalogenimonas_WBC-2|CP011392.1_prot_AKG54210.1_1517	Dehalogenimonas_alkenigignens_4OHTPN|WP_353714650.1	Dehalogenimonas_W|WP_338738279.1	Dehalogenimonas_THU2|WP_347000958.1	Dehalogenimonas_alkenigignens_IP3-3|WP_058438540.1	Dehalogenimonas_formicexedens_NSZ-14|WP_076003271.1
Dehalogenimonas_etheniformans_GP|WP_076003692.1	Dehalogenimonas_alkenigignens_BRE15M|WP_058439843.1	Dehalogenimonas_WBC-2|CP011392.1_prot_AKG53860.1_1167	Dehalogenimonas_alkenigignens_4OHTPN|WP_353715293.1	Dehalogenimonas_W|WP_338737684.1	Dehalogenimonas_THU2|WP_346999922.1	Dehalogenimonas_alkenigignens_IP3-3|WP_058439843.1	Dehalogenimonas_formicexedens_NSZ-14|WP_076003692.1
Dehalogenimonas_etheniformans_GP|WP_102331305.1	Dehalogenimonas_alkenigignens_BRE15M|WP_058438011.1	Dehalogenimonas_WBC-2|CP011392.1_prot_AKG53941.1_1248	Dehalogenimonas_alkenigignens_4OHTPN|WP_353714928.1	Dehalogenimonas_W|WP_338737024.1	Dehalogenimonas_THU2|WP_346999230.1	Dehalogenimonas_alkenigignens_IP3-3|WP_058438011.1	Dehalogenimonas_formicexedens_NSZ-14|WP_076003398.1
Dehalogenimonas_etheniformans_GP|WP_102330143.1	Dehalogenimonas_alkenigignens_BRE15M|WP_058439327.1	Dehalogenimonas_WBC-2|CP011392.1_prot_AKG53319.1_626	Dehalogenimonas_alkenigignens_4OHTPN|WP_353715334.1	Dehalogenimonas_W|WP_338739348.1	Dehalogenimonas_THU2|WP_347000790.1	Dehalogenimonas_alkenigignens_IP3-3|WP_058439327.1	Dehalogenimonas_formicexedens_NSZ-14|WP_076004238.1
Dehalogenimonas_etheniformans_GP|WP_102331722.1	Dehalogenimonas_alkenigignens_BRE15M|WP_058438804.1	Dehalogenimonas_WBC-2|CP011392.1_prot_AKG52925.1_232	Dehalogenimonas_alkenigignens_4OHTPN|WP_353714584.1	Dehalogenimonas_W|WP_338736741.1	Dehalogenimonas_THU2|WP_346999351.1	Dehalogenimonas_alkenigignens_IP3-3|WP_058438804.1	Dehalogenimonas_formicexedens_NSZ-14|WP_076004522.1
Dehalogenimonas_etheniformans_GP|WP_336470081.1	Dehalogenimonas_alkenigignens_BRE15M|WP_058439725.1	Dehalogenimonas_WBC-2|CP011392.1_prot_AKG54090.1_1397	Dehalogenimonas_alkenigignens_4OHTPN|WP_353714153.1	Dehalogenimonas_W|WP_338736803.1	Dehalogenimonas_THU2|WP_346999546.1	Dehalogenimonas_alkenigignens_IP3-3|WP_058439725.1	Dehalogenimonas_formicexedens_NSZ-14|WP_335583013.1
Dehalogenimonas_etheniformans_GP|WP_102330433.1	Dehalogenimonas_alkenigignens_BRE15M|WP_065128734.1	Dehalogenimonas_WBC-2|CP011392.1_prot_AKG53507.1_814	Dehalogenimonas_alkenigignens_4OHTPN|WP_353714023.1	Dehalogenimonas_W|WP_338737478.1	Dehalogenimonas_THU2|WP_347000162.1	Dehalogenimonas_alkenigignens_IP3-3|WP_083496404.1	Dehalogenimonas_formicexedens_NSZ-14|WP_076003935.1
Dehalogenimonas_etheniformans_GP|WP_102331778.1	Dehalogenimonas_alkenigignens_BRE15M|WP_116632958.1	Dehalogenimonas_WBC-2|CP011392.1_prot_AKG52991.1_298	Dehalogenimonas_alkenigignens_4OHTPN|WP_353715083.1	Dehalogenimonas_W|WP_338738412.1	Dehalogenimonas_THU2|WP_346999276.1	Dehalogenimonas_alkenigignens_IP3-3|WP_058437720.1	Dehalogenimonas_formicexedens_NSZ-14|WP_076004580.1
Dehalogenimonas_etheniformans_GP|WP_102330112.1	Dehalogenimonas_alkenigignens_BRE15M|WP_058439235.1	Dehalogenimonas_WBC-2|CP011392.1_prot_AKG53978.1_1285	Dehalogenimonas_alkenigignens_4OHTPN|WP_353714317.1	Dehalogenimonas_W|WP_338737954.1	Dehalogenimonas_THU2|WP_346999184.1	Dehalogenimonas_alkenigignens_IP3-3|WP_058439235.1	Dehalogenimonas_formicexedens_NSZ-14|WP_076004271.1
Dehalogenimonas_etheniformans_GP|WP_102330187.1	Dehalogenimonas_alkenigignens_BRE15M|WP_058439340.1	Dehalogenimonas_WBC-2|CP011392.1_prot_AKG53912.1_1219	Dehalogenimonas_alkenigignens_4OHTPN|WP_353713747.1	Dehalogenimonas_W|WP_338736987.1	Dehalogenimonas_THU2|WP_347000610.1	Dehalogenimonas_alkenigignens_IP3-3|WP_058439340.1	Dehalogenimonas_formicexedens_NSZ-14|WP_225973649.1
Dehalogenimonas_etheniformans_GP|WP_102330959.1	Dehalogenimonas_alkenigignens_BRE15M|WP_058438315.1	Dehalogenimonas_WBC-2|CP011392.1_prot_AKG54345.1_1652	Dehalogenimonas_alkenigignens_4OHTPN|WP_353714775.1	Dehalogenimonas_W|WP_338738572.1	Dehalogenimonas_THU2|WP_347000950.1	Dehalogenimonas_alkenigignens_IP3-3|WP_058438315.1	Dehalogenimonas_formicexedens_NSZ-14|WP_083635455.1
Dehalogenimonas_etheniformans_GP|WP_102331144.1	Dehalogenimonas_alkenigignens_BRE15M|WP_116632875.1	Dehalogenimonas_WBC-2|CP011392.1_prot_AKG52902.1_209	Dehalogenimonas_alkenigignens_4OHTPN|WP_058438484.1	Dehalogenimonas_W|WP_338738756.1	Dehalogenimonas_THU2|WP_346999364.1	Dehalogenimonas_alkenigignens_IP3-3|WP_058438484.1	Dehalogenimonas_formicexedens_NSZ-14|WP_076003247.1
Dehalogenimonas_etheniformans_GP|WP_102330486.1	Dehalogenimonas_alkenigignens_BRE15M|WP_058439501.1	Dehalogenimonas_WBC-2|CP011392.1_prot_AKG53582.1_889	Dehalogenimonas_alkenigignens_4OHTPN|WP_353713928.1	Dehalogenimonas_W|WP_338737281.1	Dehalogenimonas_THU2|WP_347000421.1	Dehalogenimonas_alkenigignens_IP3-3|WP_058439501.1	Dehalogenimonas_formicexedens_NSZ-14|WP_076004123.1
Dehalogenimonas_etheniformans_GP|WP_102331231.1	Dehalogenimonas_alkenigignens_BRE15M|WP_058438811.1	Dehalogenimonas_WBC-2|CP011392.1_prot_AKG52852.1_159	Dehalogenimonas_alkenigignens_4OHTPN|WP_353714581.1	Dehalogenimonas_W|WP_338736738.1	Dehalogenimonas_THU2|WP_347000508.1	Dehalogenimonas_alkenigignens_IP3-3|WP_058438811.1	Dehalogenimonas_formicexedens_NSZ-14|WP_076003332.1
Dehalogenimonas_etheniformans_GP|WP_102330431.1	Dehalogenimonas_alkenigignens_BRE15M|WP_186007590.1	Dehalogenimonas_WBC-2|CP011392.1_prot_AKG53430.1_737	Dehalogenimonas_alkenigignens_4OHTPN|WP_353714018.1	Dehalogenimonas_W|WP_338737231.1	Dehalogenimonas_THU2|WP_347001150.1	Dehalogenimonas_alkenigignens_IP3-3|WP_186007590.1	Dehalogenimonas_formicexedens_NSZ-14|WP_099092352.1
Dehalogenimonas_etheniformans_GP|WP_102330631.1	Dehalogenimonas_alkenigignens_BRE15M|WP_058439200.1	Dehalogenimonas_WBC-2|CP011392.1_prot_AKG53882.1_1189	Dehalogenimonas_alkenigignens_4OHTPN|WP_353714352.1	Dehalogenimonas_W|WP_338736953.1	Dehalogenimonas_THU2|WP_346999877.1	Dehalogenimonas_alkenigignens_IP3-3|WP_058439200.1	Dehalogenimonas_formicexedens_NSZ-14|WP_076003665.1
Dehalogenimonas_etheniformans_GP|WP_102330030.1	Dehalogenimonas_alkenigignens_BRE15M|WP_058438923.1	Dehalogenimonas_WBC-2|CP011392.1_prot_AKG53341.1_648	Dehalogenimonas_alkenigignens_4OHTPN|WP_353714518.1	Dehalogenimonas_W|WP_338737151.1	Dehalogenimonas_THU2|WP_347001054.1	Dehalogenimonas_alkenigignens_IP3-3|WP_058438923.1	Dehalogenimonas_formicexedens_NSZ-14|WP_076004347.1
Dehalogenimonas_etheniformans_GP|WP_102330204.1	Dehalogenimonas_alkenigignens_BRE15M|WP_058439355.1	Dehalogenimonas_WBC-2|CP011392.1_prot_AKG53758.1_1065	Dehalogenimonas_alkenigignens_4OHTPN|WP_353713761.1	Dehalogenimonas_W|WP_338737193.1	Dehalogenimonas_THU2|WP_347000826.1	Dehalogenimonas_alkenigignens_IP3-3|WP_058439355.1	Dehalogenimonas_formicexedens_NSZ-14|WP_076004208.1
Dehalogenimonas_etheniformans_GP|WP_104201607.1	Dehalogenimonas_alkenigignens_BRE15M|WP_116632683.1	Dehalogenimonas_WBC-2|CP011392.1_prot_AKG53614.1_921	Dehalogenimonas_alkenigignens_4OHTPN|WP_353714045.1	Dehalogenimonas_W|WP_338737528.1	Dehalogenimonas_THU2|WP_347000151.1	Dehalogenimonas_alkenigignens_IP3-3|WP_116632683.1	Dehalogenimonas_formicexedens_NSZ-14|WP_076003828.1
Dehalogenimonas_etheniformans_GP|WP_162485903.1	Dehalogenimonas_alkenigignens_BRE15M|WP_165802758.1	Dehalogenimonas_WBC-2|CP011392.1_prot_AKG52769.1_76	Dehalogenimonas_alkenigignens_4OHTPN|WP_353714717.1	Dehalogenimonas_W|WP_338739219.1	Dehalogenimonas_THU2|WP_347001158.1	Dehalogenimonas_alkenigignens_IP3-3|WP_065128798.1	Dehalogenimonas_formicexedens_NSZ-14|WP_076003225.1
Dehalogenimonas_etheniformans_GP|WP_102331009.1	Dehalogenimonas_alkenigignens_BRE15M|WP_116633156.1	Dehalogenimonas_WBC-2|CP011392.1_prot_AKG54280.1_1587	Dehalogenimonas_alkenigignens_4OHTPN|WP_353714822.1	Dehalogenimonas_W|WP_338738551.1	Dehalogenimonas_THU2|WP_347000482.1	Dehalogenimonas_alkenigignens_IP3-3|WP_058438224.1	Dehalogenimonas_formicexedens_NSZ-14|WP_076004895.1
Dehalogenimonas_etheniformans_GP|WP_102331252.1	Dehalogenimonas_alkenigignens_BRE15M|WP_058438110.1	Dehalogenimonas_WBC-2|CP011392.1_prot_AKG53156.1_463	Dehalogenimonas_alkenigignens_4OHTPN|WP_353714890.1	Dehalogenimonas_W|WP_338736895.1	Dehalogenimonas_THU2|WP_346999084.1	Dehalogenimonas_alkenigignens_IP3-3|WP_058438110.1	Dehalogenimonas_formicexedens_NSZ-14|WP_076003350.1
Dehalogenimonas_etheniformans_GP|WP_102331128.1	Dehalogenimonas_alkenigignens_BRE15M|WP_058438406.1	Dehalogenimonas_WBC-2|CP011392.1_prot_AKG52763.1_70	Dehalogenimonas_alkenigignens_4OHTPN|WP_353714719.1	Dehalogenimonas_W|WP_338738837.1	Dehalogenimonas_THU2|WP_347001155.1	Dehalogenimonas_alkenigignens_IP3-3|WP_058438406.1	Dehalogenimonas_formicexedens_NSZ-14|WP_076003227.1
Dehalogenimonas_etheniformans_GP|WP_102331201.1	Dehalogenimonas_alkenigignens_BRE15M|WP_058437804.1	Dehalogenimonas_WBC-2|CP011392.1_prot_AKG54252.1_1559	Dehalogenimonas_alkenigignens_4OHTPN|WP_353715032.1	Dehalogenimonas_W|WP_338738464.1	Dehalogenimonas_THU2|WP_347001115.1	Dehalogenimonas_alkenigignens_IP3-3|WP_058437804.1	Dehalogenimonas_formicexedens_NSZ-14|WP_225973701.1
Dehalogenimonas_etheniformans_GP|WP_102330270.1	Dehalogenimonas_alkenigignens_BRE15M|WP_058440061.1	Dehalogenimonas_WBC-2|CP011392.1_prot_AKG53334.1_641	Dehalogenimonas_alkenigignens_4OHTPN|WP_353715357.1	Dehalogenimonas_W|WP_338737825.1	Dehalogenimonas_THU2|WP_347000780.1	Dehalogenimonas_alkenigignens_IP3-3|WP_058440061.1	Dehalogenimonas_formicexedens_NSZ-14|WP_076004095.1
Dehalogenimonas_etheniformans_GP|WP_102331262.1	Dehalogenimonas_alkenigignens_BRE15M|WP_058438097.1	Dehalogenimonas_WBC-2|CP011392.1_prot_AKG53164.1_471	Dehalogenimonas_alkenigignens_4OHTPN|WP_353714893.1	Dehalogenimonas_W|WP_338738110.1	Dehalogenimonas_THU2|WP_346999096.1	Dehalogenimonas_alkenigignens_IP3-3|WP_058438097.1	Dehalogenimonas_formicexedens_NSZ-14|WP_076003357.1
Dehalogenimonas_etheniformans_GP|WP_102330488.1	Dehalogenimonas_alkenigignens_BRE15M|WP_058439499.1	Dehalogenimonas_WBC-2|CP011392.1_prot_AKG53633.1_940	Dehalogenimonas_alkenigignens_4OHTPN|WP_353713926.1	Dehalogenimonas_W|WP_338737279.1	Dehalogenimonas_THU2|WP_347000417.1	Dehalogenimonas_alkenigignens_IP3-3|WP_058439499.1	Dehalogenimonas_formicexedens_NSZ-14|WP_076004125.1
Dehalogenimonas_etheniformans_GP|WP_226846757.1	Dehalogenimonas_alkenigignens_BRE15M|WP_058438281.1	Dehalogenimonas_WBC-2|CP011392.1_prot_AKG54326.1_1633	Dehalogenimonas_alkenigignens_4OHTPN|WP_353714795.1	Dehalogenimonas_W|WP_338738694.1	Dehalogenimonas_THU2|WP_347000929.1	Dehalogenimonas_alkenigignens_IP3-3|WP_058438281.1	Dehalogenimonas_formicexedens_NSZ-14|WP_225973689.1
Dehalogenimonas_etheniformans_GP|WP_102330980.1	Dehalogenimonas_alkenigignens_BRE15M|WP_058438272.1	Dehalogenimonas_WBC-2|CP011392.1_prot_AKG54320.1_1627	Dehalogenimonas_alkenigignens_4OHTPN|WP_353714800.1	Dehalogenimonas_W|WP_338738674.1	Dehalogenimonas_THU2|WP_347000923.1	Dehalogenimonas_alkenigignens_IP3-3|WP_058438272.1	Dehalogenimonas_formicexedens_NSZ-14|WP_076004926.1
Dehalogenimonas_etheniformans_GP|WP_102330841.1	Dehalogenimonas_alkenigignens_BRE15M|WP_058440103.1	Dehalogenimonas_WBC-2|CP011392.1_prot_AKG53492.1_799	Dehalogenimonas_alkenigignens_4OHTPN|WP_353714115.1	Dehalogenimonas_W|WP_338737379.1	Dehalogenimonas_THU2|WP_347000185.1	Dehalogenimonas_alkenigignens_IP3-3|WP_058440103.1	Dehalogenimonas_formicexedens_NSZ-14|WP_076005053.1
Dehalogenimonas_etheniformans_GP|WP_162485902.1	Dehalogenimonas_alkenigignens_BRE15M|WP_116632896.1	Dehalogenimonas_WBC-2|CP011392.1_prot_AKG54413.1_1720	Dehalogenimonas_alkenigignens_4OHTPN|WP_353714715.1	Dehalogenimonas_W|WP_338739224.1	Dehalogenimonas_THU2|WP_347000686.1	Dehalogenimonas_alkenigignens_IP3-3|WP_058438414.1	Dehalogenimonas_formicexedens_NSZ-14|WP_076003223.1
Dehalogenimonas_etheniformans_GP|WP_162485824.1	Dehalogenimonas_alkenigignens_BRE15M|WP_058437808.1	Dehalogenimonas_WBC-2|CP011392.1_prot_AKG54226.1_1533	Dehalogenimonas_alkenigignens_4OHTPN|WP_353715031.1	Dehalogenimonas_W|WP_338736798.1	Dehalogenimonas_THU2|WP_347001109.1	Dehalogenimonas_alkenigignens_IP3-3|WP_058437808.1	Dehalogenimonas_formicexedens_NSZ-14|WP_076004407.1
Dehalogenimonas_etheniformans_GP|WP_102330754.1	Dehalogenimonas_alkenigignens_BRE15M|WP_116632665.1	Dehalogenimonas_WBC-2|CP011392.1_prot_AKG53408.1_715	Dehalogenimonas_alkenigignens_4OHTPN|WP_353714126.1	Dehalogenimonas_W|WP_338737256.1	Dehalogenimonas_THU2|WP_347001127.1	Dehalogenimonas_alkenigignens_IP3-3|WP_058439698.1	Dehalogenimonas_formicexedens_NSZ-14|WP_083635335.1
Dehalogenimonas_etheniformans_GP|WP_102330520.1	Dehalogenimonas_alkenigignens_BRE15M|WP_083496385.1	Dehalogenimonas_WBC-2|CP011392.1_prot_AKG53488.1_795	Dehalogenimonas_alkenigignens_4OHTPN|WP_353713886.1	Dehalogenimonas_W|WP_338737383.1	Dehalogenimonas_THU2|WP_347000192.1	Dehalogenimonas_alkenigignens_IP3-3|WP_083496385.1	Dehalogenimonas_formicexedens_NSZ-14|WP_076003847.1
Dehalogenimonas_etheniformans_GP|WP_102330392.1	Dehalogenimonas_alkenigignens_BRE15M|WP_058439545.1	Dehalogenimonas_WBC-2|CP011392.1_prot_AKG54052.1_1359	Dehalogenimonas_alkenigignens_4OHTPN|WP_353713976.1	Dehalogenimonas_W|WP_338737349.1	Dehalogenimonas_THU2|WP_346999590.1	Dehalogenimonas_alkenigignens_IP3-3|WP_058439545.1	Dehalogenimonas_formicexedens_NSZ-14|WP_076003977.1
Dehalogenimonas_etheniformans_GP|WP_076004309.1	Dehalogenimonas_alkenigignens_BRE15M|WP_058439762.1	Dehalogenimonas_WBC-2|CP011392.1_prot_AKG53664.1_971	Dehalogenimonas_alkenigignens_4OHTPN|WP_353714191.1	Dehalogenimonas_W|WP_338737066.1	Dehalogenimonas_THU2|WP_347000019.1	Dehalogenimonas_alkenigignens_IP3-3|WP_058439762.1	Dehalogenimonas_formicexedens_NSZ-14|WP_076004309.1
Dehalogenimonas_etheniformans_GP|WP_162485989.1	Dehalogenimonas_alkenigignens_BRE15M|WP_058439673.1	Dehalogenimonas_WBC-2|CP011392.1_prot_AKG53478.1_785	Dehalogenimonas_alkenigignens_4OHTPN|WP_353714104.1	Dehalogenimonas_W|WP_338737393.1	Dehalogenimonas_THU2|WP_347000207.1	Dehalogenimonas_alkenigignens_IP3-3|WP_058439673.1	Dehalogenimonas_formicexedens_NSZ-14|WP_076003786.1
Dehalogenimonas_etheniformans_GP|WP_226846884.1	Dehalogenimonas_alkenigignens_BRE15M|WP_058440085.1	Dehalogenimonas_WBC-2|CP011392.1_prot_AKG54055.1_1362	Dehalogenimonas_alkenigignens_4OHTPN|WP_353713973.1	Dehalogenimonas_W|WP_338739362.1	Dehalogenimonas_THU2|WP_346999683.1	Dehalogenimonas_alkenigignens_IP3-3|WP_058440085.1	Dehalogenimonas_formicexedens_NSZ-14|WP_192846602.1
Dehalogenimonas_etheniformans_GP|WP_102331674.1	Dehalogenimonas_alkenigignens_BRE15M|WP_083496437.1	Dehalogenimonas_WBC-2|CP011392.1_prot_AKG54010.1_1317	Dehalogenimonas_alkenigignens_4OHTPN|WP_353715239.1	Dehalogenimonas_W|WP_338738188.1	Dehalogenimonas_THU2|WP_346999651.1	Dehalogenimonas_alkenigignens_IP3-3|WP_083496437.1	Dehalogenimonas_formicexedens_NSZ-14|WP_076004483.1
Dehalogenimonas_etheniformans_GP|WP_102330806.1	Dehalogenimonas_alkenigignens_BRE15M|WP_058439627.1	Dehalogenimonas_WBC-2|CP011392.1_prot_AKG53463.1_770	Dehalogenimonas_alkenigignens_4OHTPN|WP_353714059.1	Dehalogenimonas_W|WP_338737412.1	Dehalogenimonas_THU2|WP_347000230.1	Dehalogenimonas_alkenigignens_IP3-3|WP_058439627.1	Dehalogenimonas_formicexedens_NSZ-14|WP_076003813.1
Dehalogenimonas_etheniformans_GP|WP_076003356.1	Dehalogenimonas_alkenigignens_BRE15M|WP_058438099.1	Dehalogenimonas_WBC-2|CP011392.1_prot_AKG53163.1_470	Dehalogenimonas_alkenigignens_4OHTPN|WP_058438099.1	Dehalogenimonas_W|WP_338738112.1	Dehalogenimonas_THU2|WP_346999094.1	Dehalogenimonas_alkenigignens_IP3-3|WP_058438099.1	Dehalogenimonas_formicexedens_NSZ-14|WP_076003356.1
Dehalogenimonas_etheniformans_GP|WP_102330990.1	Dehalogenimonas_alkenigignens_BRE15M|WP_058438256.1	Dehalogenimonas_WBC-2|CP011392.1_prot_AKG54309.1_1616	Dehalogenimonas_alkenigignens_4OHTPN|WP_353714808.1	Dehalogenimonas_W|WP_338738649.1	Dehalogenimonas_THU2|WP_347000913.1	Dehalogenimonas_alkenigignens_IP3-3|WP_058438256.1	Dehalogenimonas_formicexedens_NSZ-14|WP_076004917.1
Dehalogenimonas_etheniformans_GP|WP_102331150.1	Dehalogenimonas_alkenigignens_BRE15M|WP_058438503.1	Dehalogenimonas_WBC-2|CP011392.1_prot_AKG52897.1_204	Dehalogenimonas_alkenigignens_4OHTPN|WP_353714668.1	Dehalogenimonas_W|WP_338738471.1	Dehalogenimonas_THU2|WP_346999342.1	Dehalogenimonas_alkenigignens_IP3-3|WP_058438503.1	Dehalogenimonas_formicexedens_NSZ-14|WP_076003254.1
Dehalogenimonas_etheniformans_GP|WP_102330298.1	Dehalogenimonas_alkenigignens_BRE15M|WP_058439407.1	Dehalogenimonas_WBC-2|CP011392.1_prot_AKG53441.1_748	Dehalogenimonas_alkenigignens_4OHTPN|WP_353713823.1	Dehalogenimonas_W|WP_338737316.1	Dehalogenimonas_THU2|WP_347000106.1	Dehalogenimonas_alkenigignens_IP3-3|WP_058439407.1	Dehalogenimonas_formicexedens_NSZ-14|WP_076004068.1
Dehalogenimonas_etheniformans_GP|WP_102330357.1	Dehalogenimonas_alkenigignens_BRE15M|WP_058439441.1	Dehalogenimonas_WBC-2|CP011392.1_prot_AKG53720.1_1027	Dehalogenimonas_alkenigignens_4OHTPN|WP_353713864.1	Dehalogenimonas_W|WP_338737569.1	Dehalogenimonas_THU2|WP_346999991.1	Dehalogenimonas_alkenigignens_IP3-3|WP_058439441.1	Dehalogenimonas_formicexedens_NSZ-14|WP_083635355.1
Dehalogenimonas_etheniformans_GP|WP_102331227.1	Dehalogenimonas_alkenigignens_BRE15M|WP_338032929.1	Dehalogenimonas_WBC-2|CP011392.1_prot_AKG52848.1_155	Dehalogenimonas_alkenigignens_4OHTPN|WP_353714564.1	Dehalogenimonas_W|WP_338736735.1	Dehalogenimonas_THU2|WP_347000505.1	Dehalogenimonas_alkenigignens_IP3-3|WP_338032929.1	Dehalogenimonas_formicexedens_NSZ-14|WP_083635295.1
Dehalogenimonas_etheniformans_GP|WP_102331155.1	Dehalogenimonas_alkenigignens_BRE15M|WP_116632867.1	Dehalogenimonas_WBC-2|CP011392.1_prot_AKG52921.1_228	Dehalogenimonas_alkenigignens_4OHTPN|WP_353714664.1	Dehalogenimonas_W|WP_338736748.1	Dehalogenimonas_THU2|WP_346999347.1	Dehalogenimonas_alkenigignens_IP3-3|WP_058438509.1	Dehalogenimonas_formicexedens_NSZ-14|WP_076003258.1
Dehalogenimonas_etheniformans_GP|WP_102331239.1	Dehalogenimonas_alkenigignens_BRE15M|WP_058438843.1	Dehalogenimonas_WBC-2|CP011392.1_prot_AKG54259.1_1566	Dehalogenimonas_alkenigignens_4OHTPN|WP_353714559.1	Dehalogenimonas_W|WP_338736728.1	Dehalogenimonas_THU2|WP_347000498.1	Dehalogenimonas_alkenigignens_IP3-3|WP_058438843.1	Dehalogenimonas_formicexedens_NSZ-14|WP_076003338.1
Dehalogenimonas_etheniformans_GP|WP_102330796.1	Dehalogenimonas_alkenigignens_BRE15M|WP_058439640.1	Dehalogenimonas_WBC-2|CP011392.1_prot_AKG53451.1_758	Dehalogenimonas_alkenigignens_4OHTPN|WP_353714070.1	Dehalogenimonas_W|WP_338737423.1	Dehalogenimonas_THU2|WP_347000246.1	Dehalogenimonas_alkenigignens_IP3-3|WP_058439640.1	Dehalogenimonas_formicexedens_NSZ-14|WP_076003801.1
Dehalogenimonas_etheniformans_GP|WP_102330062.1	Dehalogenimonas_alkenigignens_BRE15M|WP_058439770.1	Dehalogenimonas_WBC-2|CP011392.1_prot_AKG53789.1_1096	Dehalogenimonas_alkenigignens_4OHTPN|WP_353714199.1	Dehalogenimonas_W|WP_338737845.1	Dehalogenimonas_THU2|WP_347000567.1	Dehalogenimonas_alkenigignens_IP3-3|WP_058439770.1	Dehalogenimonas_formicexedens_NSZ-14|WP_076004316.1
Dehalogenimonas_etheniformans_GP|WP_102331151.1	Dehalogenimonas_alkenigignens_BRE15M|WP_116632869.1	Dehalogenimonas_WBC-2|CP011392.1_prot_AKG52918.1_225	Dehalogenimonas_alkenigignens_4OHTPN|WP_353714667.1	Dehalogenimonas_W|WP_338736752.1	Dehalogenimonas_THU2|WP_346999343.1	Dehalogenimonas_alkenigignens_IP3-3|WP_058438505.1	Dehalogenimonas_formicexedens_NSZ-14|WP_225973698.1
Dehalogenimonas_etheniformans_GP|WP_058438053.1	Dehalogenimonas_alkenigignens_BRE15M|WP_058438053.1	Dehalogenimonas_WBC-2|CP011392.1_prot_AKG53186.1_493	Dehalogenimonas_alkenigignens_4OHTPN|WP_058438053.1	Dehalogenimonas_W|WP_338738068.1	Dehalogenimonas_THU2|WP_338738068.1	Dehalogenimonas_alkenigignens_IP3-3|WP_058438053.1	Dehalogenimonas_formicexedens_NSZ-14|WP_058438053.1
Dehalogenimonas_etheniformans_GP|WP_102330304.1	Dehalogenimonas_alkenigignens_BRE15M|WP_116632724.1	Dehalogenimonas_WBC-2|CP011392.1_prot_AKG53630.1_937	Dehalogenimonas_alkenigignens_4OHTPN|WP_353713836.1	Dehalogenimonas_W|WP_338737324.1	Dehalogenimonas_THU2|WP_347000120.1	Dehalogenimonas_alkenigignens_IP3-3|WP_058439416.1	Dehalogenimonas_formicexedens_NSZ-14|WP_076004062.1
Dehalogenimonas_etheniformans_GP|WP_102331727.1	Dehalogenimonas_alkenigignens_BRE15M|WP_058438796.1	Dehalogenimonas_WBC-2|CP011392.1_prot_AKG52931.1_238	Dehalogenimonas_alkenigignens_4OHTPN|WP_353714589.1	Dehalogenimonas_W|WP_338736761.1	Dehalogenimonas_THU2|WP_346999359.1	Dehalogenimonas_alkenigignens_IP3-3|WP_058438796.1	Dehalogenimonas_formicexedens_NSZ-14|WP_076005122.1
Dehalogenimonas_etheniformans_GP|WP_102330504.1	Dehalogenimonas_alkenigignens_BRE15M|WP_058439482.1	Dehalogenimonas_WBC-2|CP011392.1_prot_AKG53438.1_745	Dehalogenimonas_alkenigignens_4OHTPN|WP_353713909.1	Dehalogenimonas_W|WP_338737214.1	Dehalogenimonas_THU2|WP_347000380.1	Dehalogenimonas_alkenigignens_IP3-3|WP_058439482.1	Dehalogenimonas_formicexedens_NSZ-14|WP_076003870.1
Dehalogenimonas_etheniformans_GP|WP_102331860.1	Dehalogenimonas_alkenigignens_BRE15M|WP_116632782.1	Dehalogenimonas_WBC-2|CP011392.1_prot_AKG53265.1_572	Dehalogenimonas_alkenigignens_4OHTPN|WP_353714418.1	Dehalogenimonas_W|WP_338737157.1	Dehalogenimonas_THU2|WP_347000803.1	Dehalogenimonas_alkenigignens_IP3-3|WP_058439132.1	Dehalogenimonas_formicexedens_NSZ-14|WP_076003568.1
Dehalogenimonas_etheniformans_GP|WP_235611419.1	Dehalogenimonas_alkenigignens_BRE15M|WP_058438774.1	Dehalogenimonas_WBC-2|CP011392.1_prot_AKG52801.1_108	Dehalogenimonas_alkenigignens_4OHTPN|WP_353714601.1	Dehalogenimonas_W|WP_338738847.1	Dehalogenimonas_THU2|WP_347001059.1	Dehalogenimonas_alkenigignens_IP3-3|WP_058438774.1	Dehalogenimonas_formicexedens_NSZ-14|WP_076004543.1
Dehalogenimonas_etheniformans_GP|WP_102331270.1	Dehalogenimonas_alkenigignens_BRE15M|WP_058438080.1	Dehalogenimonas_WBC-2|CP011392.1_prot_AKG53172.1_479	Dehalogenimonas_alkenigignens_4OHTPN|WP_353714899.1	Dehalogenimonas_W|WP_338738095.1	Dehalogenimonas_THU2|WP_346999108.1	Dehalogenimonas_alkenigignens_IP3-3|WP_058438080.1	Dehalogenimonas_formicexedens_NSZ-14|WP_076003365.1
Dehalogenimonas_etheniformans_GP|WP_102330854.1	Dehalogenimonas_alkenigignens_BRE15M|WP_058438465.1	Dehalogenimonas_WBC-2|CP011392.1_prot_AKG52881.1_188	Dehalogenimonas_alkenigignens_4OHTPN|WP_353714686.1	Dehalogenimonas_W|WP_338738742.1	Dehalogenimonas_THU2|WP_346999396.1	Dehalogenimonas_alkenigignens_IP3-3|WP_058438465.1	Dehalogenimonas_formicexedens_NSZ-14|WP_076003202.1
Dehalogenimonas_etheniformans_GP|WP_102331629.1	Dehalogenimonas_alkenigignens_BRE15M|WP_116633180.1	Dehalogenimonas_WBC-2|CP011392.1_prot_AKG54174.1_1481	Dehalogenimonas_alkenigignens_4OHTPN|WP_353715278.1	Dehalogenimonas_W|WP_338738229.1	Dehalogenimonas_THU2|WP_347001014.1	Dehalogenimonas_alkenigignens_IP3-3|WP_058439860.1	Dehalogenimonas_formicexedens_NSZ-14|WP_076004444.1
Dehalogenimonas_etheniformans_GP|WP_102331011.1	Dehalogenimonas_alkenigignens_BRE15M|WP_058438220.1	Dehalogenimonas_WBC-2|CP011392.1_prot_AKG54278.1_1585	Dehalogenimonas_alkenigignens_4OHTPN|WP_353714824.1	Dehalogenimonas_W|WP_338738544.1	Dehalogenimonas_THU2|WP_347000484.1	Dehalogenimonas_alkenigignens_IP3-3|WP_058438220.1	Dehalogenimonas_formicexedens_NSZ-14|WP_076004893.1
Dehalogenimonas_etheniformans_GP|WP_102331147.1	Dehalogenimonas_alkenigignens_BRE15M|WP_165802753.1	Dehalogenimonas_WBC-2|CP011392.1_prot_AKG52898.1_205	Dehalogenimonas_alkenigignens_4OHTPN|WP_353714671.1	Dehalogenimonas_W|WP_338738477.1	Dehalogenimonas_THU2|WP_346999339.1	Dehalogenimonas_alkenigignens_IP3-3|WP_058438497.1	Dehalogenimonas_formicexedens_NSZ-14|WP_076003251.1
Dehalogenimonas_etheniformans_GP|WP_336470077.1	Dehalogenimonas_alkenigignens_BRE15M|WP_058438393.1	Dehalogenimonas_WBC-2|CP011392.1_prot_AKG52696.1_3	Dehalogenimonas_alkenigignens_4OHTPN|WP_353714727.1	Dehalogenimonas_W|WP_338739313.1	Dehalogenimonas_THU2|WP_347000692.1	Dehalogenimonas_alkenigignens_IP3-3|WP_058438393.1	Dehalogenimonas_formicexedens_NSZ-14|WP_076004997.1
Dehalogenimonas_etheniformans_GP|WP_102331596.1	Dehalogenimonas_alkenigignens_BRE15M|WP_058438901.1	Dehalogenimonas_WBC-2|CP011392.1_prot_AKG52815.1_122	Dehalogenimonas_alkenigignens_4OHTPN|WP_353714530.1	Dehalogenimonas_W|WP_338736682.1	Dehalogenimonas_THU2|WP_347000438.1	Dehalogenimonas_alkenigignens_IP3-3|WP_058438901.1	Dehalogenimonas_formicexedens_NSZ-14|WP_076004802.1
Dehalogenimonas_etheniformans_GP|WP_102330991.1	Dehalogenimonas_alkenigignens_BRE15M|WP_058438253.1	Dehalogenimonas_WBC-2|CP011392.1_prot_AKG54308.1_1615	Dehalogenimonas_alkenigignens_4OHTPN|WP_353714809.1	Dehalogenimonas_W|WP_338738643.1	Dehalogenimonas_THU2|WP_347000912.1	Dehalogenimonas_alkenigignens_IP3-3|WP_058438253.1	Dehalogenimonas_formicexedens_NSZ-14|WP_076004916.1
Dehalogenimonas_etheniformans_GP|WP_102330449.1	Dehalogenimonas_alkenigignens_BRE15M|WP_116632763.1	Dehalogenimonas_WBC-2|CP011392.1_prot_AKG53535.1_842	Dehalogenimonas_alkenigignens_4OHTPN|WP_353713955.1	Dehalogenimonas_W|WP_338737456.1	Dehalogenimonas_THU2|WP_347000454.1	Dehalogenimonas_alkenigignens_IP3-3|WP_244881591.1	Dehalogenimonas_formicexedens_NSZ-14|WP_076003903.1
Dehalogenimonas_etheniformans_GP|WP_102330189.1	Dehalogenimonas_alkenigignens_BRE15M|WP_083496372.1	Dehalogenimonas_WBC-2|CP011392.1_prot_AKG53909.1_1216	Dehalogenimonas_alkenigignens_4OHTPN|WP_083496372.1	Dehalogenimonas_W|WP_338736989.1	Dehalogenimonas_THU2|WP_347000608.1	Dehalogenimonas_alkenigignens_IP3-3|WP_083496372.1	Dehalogenimonas_formicexedens_NSZ-14|WP_076004224.1
Dehalogenimonas_etheniformans_GP|WP_162485875.1	Dehalogenimonas_alkenigignens_BRE15M|WP_065128730.1	Dehalogenimonas_WBC-2|CP011392.1_prot_AKG53586.1_893	Dehalogenimonas_alkenigignens_4OHTPN|WP_353713938.1	Dehalogenimonas_W|WP_338737496.1	Dehalogenimonas_THU2|WP_347000368.1	Dehalogenimonas_alkenigignens_IP3-3|WP_065128730.1	Dehalogenimonas_formicexedens_NSZ-14|WP_076004112.1
Dehalogenimonas_etheniformans_GP|WP_102330293.1	Dehalogenimonas_alkenigignens_BRE15M|WP_058439755.1	Dehalogenimonas_WBC-2|CP011392.1_prot_AKG53929.1_1236	Dehalogenimonas_alkenigignens_4OHTPN|WP_353714184.1	Dehalogenimonas_W|WP_338737047.1	Dehalogenimonas_THU2|WP_347000625.1	Dehalogenimonas_alkenigignens_IP3-3|WP_058439755.1	Dehalogenimonas_formicexedens_NSZ-14|WP_076004072.1
Dehalogenimonas_etheniformans_GP|WP_102331244.1	Dehalogenimonas_alkenigignens_BRE15M|WP_058438125.1	Dehalogenimonas_WBC-2|CP011392.1_prot_AKG53149.1_456	Dehalogenimonas_alkenigignens_4OHTPN|WP_353714882.1	Dehalogenimonas_W|WP_338736882.1	Dehalogenimonas_THU2|WP_346999071.1	Dehalogenimonas_alkenigignens_IP3-3|WP_058438125.1	Dehalogenimonas_formicexedens_NSZ-14|WP_076003343.1
Dehalogenimonas_etheniformans_GP|WP_102330268.1	Dehalogenimonas_alkenigignens_BRE15M|WP_058440060.1	Dehalogenimonas_WBC-2|CP011392.1_prot_AKG53336.1_643	Dehalogenimonas_alkenigignens_4OHTPN|WP_353713794.1	Dehalogenimonas_W|WP_338737821.1	Dehalogenimonas_THU2|WP_347000778.1	Dehalogenimonas_alkenigignens_IP3-3|WP_058440060.1	Dehalogenimonas_formicexedens_NSZ-14|WP_076004097.1
Dehalogenimonas_etheniformans_GP|WP_102331200.1	Dehalogenimonas_alkenigignens_BRE15M|WP_058437800.1	Dehalogenimonas_WBC-2|CP011392.1_prot_AKG52861.1_168	Dehalogenimonas_alkenigignens_4OHTPN|WP_353715034.1	Dehalogenimonas_W|WP_338736755.1	Dehalogenimonas_THU2|WP_347000516.1	Dehalogenimonas_alkenigignens_IP3-3|WP_058437800.1	Dehalogenimonas_formicexedens_NSZ-14|WP_076003300.1
Dehalogenimonas_etheniformans_GP|WP_102330753.1	Dehalogenimonas_alkenigignens_BRE15M|WP_165802710.1	Dehalogenimonas_WBC-2|CP011392.1_prot_AKG53407.1_714	Dehalogenimonas_alkenigignens_4OHTPN|WP_353714127.1	Dehalogenimonas_W|WP_338737255.1	Dehalogenimonas_THU2|WP_347001126.1	Dehalogenimonas_alkenigignens_IP3-3|WP_058439699.1	Dehalogenimonas_formicexedens_NSZ-14|WP_083635334.1
Dehalogenimonas_etheniformans_GP|WP_102331524.1	Dehalogenimonas_alkenigignens_BRE15M|WP_058439099.1	Dehalogenimonas_WBC-2|CP011392.1_prot_AKG53058.1_365	Dehalogenimonas_alkenigignens_4OHTPN|WP_353714444.1	Dehalogenimonas_W|WP_338738140.1	Dehalogenimonas_THU2|WP_346999045.1	Dehalogenimonas_alkenigignens_IP3-3|WP_058439099.1	Dehalogenimonas_formicexedens_NSZ-14|WP_076004768.1
Dehalogenimonas_etheniformans_GP|WP_102331348.1	Dehalogenimonas_alkenigignens_BRE15M|WP_116633092.1	Dehalogenimonas_WBC-2|CP011392.1_prot_AKG53121.1_428	Dehalogenimonas_alkenigignens_4OHTPN|WP_353715252.1	Dehalogenimonas_W|WP_338737990.1	Dehalogenimonas_THU2|WP_347000642.1	Dehalogenimonas_alkenigignens_IP3-3|WP_058439923.1	Dehalogenimonas_formicexedens_NSZ-14|WP_076003544.1
Dehalogenimonas_etheniformans_GP|WP_102330933.1	Dehalogenimonas_alkenigignens_BRE15M|WP_058438367.1	Dehalogenimonas_WBC-2|CP011392.1_prot_AKG52748.1_55	Dehalogenimonas_alkenigignens_4OHTPN|WP_353714740.1	Dehalogenimonas_W|WP_338738583.1	Dehalogenimonas_THU2|WP_347000727.1	Dehalogenimonas_alkenigignens_IP3-3|WP_058438367.1	Dehalogenimonas_formicexedens_NSZ-14|WP_076004968.1
Dehalogenimonas_etheniformans_GP|WP_102330199.1	Dehalogenimonas_alkenigignens_BRE15M|WP_116632743.1	Dehalogenimonas_WBC-2|CP011392.1_prot_AKG53772.1_1079	Dehalogenimonas_alkenigignens_4OHTPN|WP_353713757.1	Dehalogenimonas_W|WP_338737187.1	Dehalogenimonas_THU2|WP_347000839.1	Dehalogenimonas_alkenigignens_IP3-3|WP_065128713.1	Dehalogenimonas_formicexedens_NSZ-14|WP_076004213.1
Dehalogenimonas_etheniformans_GP|WP_102330125.1	Dehalogenimonas_alkenigignens_BRE15M|WP_116632817.1	Dehalogenimonas_WBC-2|CP011392.1_prot_AKG53968.1_1275	Dehalogenimonas_alkenigignens_4OHTPN|WP_353714304.1	Dehalogenimonas_W|WP_338737007.1	Dehalogenimonas_THU2|WP_346999199.1	Dehalogenimonas_alkenigignens_IP3-3|WP_058439246.1	Dehalogenimonas_formicexedens_NSZ-14|WP_076004258.1
Dehalogenimonas_etheniformans_GP|WP_226846733.1	Dehalogenimonas_alkenigignens_BRE15M|WP_058438178.1	Dehalogenimonas_WBC-2|CP011392.1_prot_AKG53035.1_342	Dehalogenimonas_alkenigignens_4OHTPN|WP_353714847.1	Dehalogenimonas_W|WP_338736868.1	Dehalogenimonas_THU2|WP_346999521.1	Dehalogenimonas_alkenigignens_IP3-3|WP_058438178.1	Dehalogenimonas_formicexedens_NSZ-14|WP_076004598.1
Dehalogenimonas_etheniformans_GP|WP_102330064.1	Dehalogenimonas_alkenigignens_BRE15M|WP_058439768.1	Dehalogenimonas_WBC-2|CP011392.1_prot_AKG53787.1_1094	Dehalogenimonas_alkenigignens_4OHTPN|WP_353714197.1	Dehalogenimonas_W|WP_338737841.1	Dehalogenimonas_THU2|WP_347000565.1	Dehalogenimonas_alkenigignens_IP3-3|WP_058439768.1	Dehalogenimonas_formicexedens_NSZ-14|WP_076004314.1
Dehalogenimonas_etheniformans_GP|WP_102331519.1	Dehalogenimonas_alkenigignens_BRE15M|WP_058439106.1	Dehalogenimonas_WBC-2|CP011392.1_prot_AKG53063.1_370	Dehalogenimonas_alkenigignens_4OHTPN|WP_353714441.1	Dehalogenimonas_W|WP_338738129.1	Dehalogenimonas_THU2|WP_346999050.1	Dehalogenimonas_alkenigignens_IP3-3|WP_058439106.1	Dehalogenimonas_formicexedens_NSZ-14|WP_076004763.1
Dehalogenimonas_etheniformans_GP|WP_102331122.1	Dehalogenimonas_alkenigignens_BRE15M|WP_116632878.1	Dehalogenimonas_WBC-2|CP011392.1_prot_AKG54407.1_1714	Dehalogenimonas_alkenigignens_4OHTPN|WP_353714679.1	Dehalogenimonas_W|WP_338738833.1	Dehalogenimonas_THU2|WP_347000685.1	Dehalogenimonas_alkenigignens_IP3-3|WP_058438476.1	Dehalogenimonas_formicexedens_NSZ-14|WP_083635285.1
Dehalogenimonas_etheniformans_GP|WP_102330133.1	Dehalogenimonas_alkenigignens_BRE15M|WP_083496362.1	Dehalogenimonas_WBC-2|CP011392.1_prot_AKG53959.1_1266	Dehalogenimonas_alkenigignens_4OHTPN|WP_353714296.1	Dehalogenimonas_W|WP_338737015.1	Dehalogenimonas_THU2|WP_346999211.1	Dehalogenimonas_alkenigignens_IP3-3|WP_083496362.1	Dehalogenimonas_formicexedens_NSZ-14|WP_076004249.1
Dehalogenimonas_etheniformans_GP|WP_162485939.1	Dehalogenimonas_alkenigignens_BRE15M|WP_058438329.1	Dehalogenimonas_WBC-2|CP011392.1_prot_AKG52718.1_25	Dehalogenimonas_alkenigignens_4OHTPN|WP_353714766.1	Dehalogenimonas_W|WP_338738934.1	Dehalogenimonas_THU2|WP_347000708.1	Dehalogenimonas_alkenigignens_IP3-3|WP_058438329.1	Dehalogenimonas_formicexedens_NSZ-14|WP_076004954.1
Dehalogenimonas_etheniformans_GP|WP_102330760.1	Dehalogenimonas_alkenigignens_BRE15M|WP_058439693.1	Dehalogenimonas_WBC-2|CP011392.1_prot_AKG53416.1_723	Dehalogenimonas_alkenigignens_4OHTPN|WP_353714121.1	Dehalogenimonas_W|WP_338737262.1	Dehalogenimonas_THU2|WP_347001136.1	Dehalogenimonas_alkenigignens_IP3-3|WP_058439693.1	Dehalogenimonas_formicexedens_NSZ-14|WP_076003769.1
Dehalogenimonas_etheniformans_GP|WP_102330831.1	Dehalogenimonas_alkenigignens_BRE15M|WP_058439197.1	Dehalogenimonas_WBC-2|CP011392.1_prot_AKG53887.1_1194	Dehalogenimonas_alkenigignens_4OHTPN|WP_058439197.1	Dehalogenimonas_W|WP_338736948.1	Dehalogenimonas_THU2|WP_346999868.1	Dehalogenimonas_alkenigignens_IP3-3|WP_058439197.1	Dehalogenimonas_formicexedens_NSZ-14|WP_076003661.1
Dehalogenimonas_etheniformans_GP|WP_162485993.1	Dehalogenimonas_alkenigignens_BRE15M|WP_058439438.1	Dehalogenimonas_WBC-2|CP011392.1_prot_AKG53700.1_1007	Dehalogenimonas_alkenigignens_4OHTPN|WP_353713861.1	Dehalogenimonas_W|WP_338737549.1	Dehalogenimonas_THU2|WP_347000253.1	Dehalogenimonas_alkenigignens_IP3-3|WP_058439438.1	Dehalogenimonas_formicexedens_NSZ-14|WP_076003796.1
Dehalogenimonas_etheniformans_GP|WP_102330377.1	Dehalogenimonas_alkenigignens_BRE15M|WP_058439532.1	Dehalogenimonas_WBC-2|CP011392.1_prot_AKG54081.1_1388	Dehalogenimonas_alkenigignens_4OHTPN|WP_353713961.1	Dehalogenimonas_W|WP_338737338.1	Dehalogenimonas_THU2|WP_346999565.1	Dehalogenimonas_alkenigignens_IP3-3|WP_058439532.1	Dehalogenimonas_formicexedens_NSZ-14|WP_076003993.1
Dehalogenimonas_etheniformans_GP|WP_102330809.1	Dehalogenimonas_alkenigignens_BRE15M|WP_058439624.1	Dehalogenimonas_WBC-2|CP011392.1_prot_AKG53466.1_773	Dehalogenimonas_alkenigignens_4OHTPN|WP_353714056.1	Dehalogenimonas_W|WP_338737409.1	Dehalogenimonas_THU2|WP_347000226.1	Dehalogenimonas_alkenigignens_IP3-3|WP_058439624.1	Dehalogenimonas_formicexedens_NSZ-14|WP_076003816.1
Dehalogenimonas_etheniformans_GP|WP_102330556.1	Dehalogenimonas_alkenigignens_BRE15M|WP_116632759.1	Dehalogenimonas_WBC-2|CP011392.1_prot_AKG53734.1_1041	Dehalogenimonas_alkenigignens_4OHTPN|WP_353715373.1	Dehalogenimonas_W|WP_338739354.1	Dehalogenimonas_THU2|WP_347000154.1	Dehalogenimonas_alkenigignens_IP3-3|WP_058440099.1	Dehalogenimonas_formicexedens_NSZ-14|WP_076005068.1
Dehalogenimonas_etheniformans_GP|WP_102330089.1	Dehalogenimonas_alkenigignens_BRE15M|WP_058439183.1	Dehalogenimonas_WBC-2|CP011392.1_prot_AKG53065.1_372	Dehalogenimonas_alkenigignens_4OHTPN|WP_353714368.1	Dehalogenimonas_W|WP_338738125.1	Dehalogenimonas_THU2|WP_346999054.1	Dehalogenimonas_alkenigignens_IP3-3|WP_058439183.1	Dehalogenimonas_formicexedens_NSZ-14|WP_076004299.1
Dehalogenimonas_etheniformans_GP|WP_102330336.1	Dehalogenimonas_alkenigignens_BRE15M|WP_058440101.1	Dehalogenimonas_WBC-2|CP011392.1_prot_AKG53743.1_1050	Dehalogenimonas_alkenigignens_4OHTPN|WP_353715375.1	Dehalogenimonas_W|WP_338737293.1	Dehalogenimonas_THU2|WP_346999957.1	Dehalogenimonas_alkenigignens_IP3-3|WP_058440101.1	Dehalogenimonas_formicexedens_NSZ-14|WP_076004032.1
Dehalogenimonas_etheniformans_GP|WP_102330621.1	Dehalogenimonas_alkenigignens_BRE15M|WP_133240214.1	Dehalogenimonas_WBC-2|CP011392.1_prot_AKG53122.1_429	Dehalogenimonas_alkenigignens_4OHTPN|WP_133240214.1	Dehalogenimonas_alkenigignens_IP3-3|WP_133240214.1	Dehalogenimonas_formicexedens_NSZ-14|WP_076003655.1	Dehalogenimonas_W|WP_338737992.1	Dehalogenimonas_THU2|WP_347000640.1
Dehalogenimonas_etheniformans_GP|WP_162485876.1	Dehalogenimonas_alkenigignens_BRE15M|WP_116632710.1	Dehalogenimonas_WBC-2|CP011392.1_prot_AKG53658.1_965	Dehalogenimonas_alkenigignens_4OHTPN|WP_353713934.1	Dehalogenimonas_W|WP_338737073.1	Dehalogenimonas_THU2|WP_347000437.1	Dehalogenimonas_alkenigignens_IP3-3|WP_058439506.1	Dehalogenimonas_formicexedens_NSZ-14|WP_076004117.1
Dehalogenimonas_etheniformans_GP|WP_102331280.1	Dehalogenimonas_alkenigignens_BRE15M|WP_058438061.1	Dehalogenimonas_WBC-2|CP011392.1_prot_AKG53182.1_489	Dehalogenimonas_alkenigignens_4OHTPN|WP_353714907.1	Dehalogenimonas_W|WP_338738076.1	Dehalogenimonas_THU2|WP_346999124.1	Dehalogenimonas_alkenigignens_IP3-3|WP_058438061.1	Dehalogenimonas_formicexedens_NSZ-14|WP_076003375.1
Dehalogenimonas_etheniformans_GP|WP_162485821.1	Dehalogenimonas_alkenigignens_BRE15M|WP_133240219.1	Dehalogenimonas_WBC-2|CP011392.1_prot_AKG52840.1_147	Dehalogenimonas_alkenigignens_4OHTPN|WP_353714697.1	Dehalogenimonas_W|WP_338736702.1	Dehalogenimonas_THU2|WP_346999402.1	Dehalogenimonas_alkenigignens_IP3-3|WP_133240219.1	Dehalogenimonas_formicexedens_NSZ-14|WP_076003216.1
Dehalogenimonas_etheniformans_GP|WP_102330342.1	Dehalogenimonas_alkenigignens_BRE15M|WP_240608124.1	Dehalogenimonas_WBC-2|CP011392.1_prot_AKG53736.1_1043	Dehalogenimonas_alkenigignens_4OHTPN|WP_353714088.1	Dehalogenimonas_W|WP_338737306.1	Dehalogenimonas_THU2|WP_346999967.1	Dehalogenimonas_alkenigignens_IP3-3|WP_244881597.1	Dehalogenimonas_formicexedens_NSZ-14|WP_225973735.1
Dehalogenimonas_etheniformans_GP|WP_162485859.1	Dehalogenimonas_alkenigignens_BRE15M|WP_338068506.1	Dehalogenimonas_WBC-2|CP011392.1_prot_AKG53631.1_938	Dehalogenimonas_alkenigignens_4OHTPN|WP_058440066.1	Dehalogenimonas_W|WP_338737323.1	Dehalogenimonas_THU2|WP_347000119.1	Dehalogenimonas_alkenigignens_IP3-3|WP_058440066.1	Dehalogenimonas_formicexedens_NSZ-14|WP_083635364.1
Dehalogenimonas_etheniformans_GP|WP_102330320.1	Dehalogenimonas_alkenigignens_BRE15M|WP_058439433.1	Dehalogenimonas_WBC-2|CP011392.1_prot_AKG53619.1_926	Dehalogenimonas_alkenigignens_4OHTPN|WP_353713853.1	Dehalogenimonas_W|WP_338737534.1	Dehalogenimonas_THU2|WP_347000142.1	Dehalogenimonas_alkenigignens_IP3-3|WP_058439433.1	Dehalogenimonas_formicexedens_NSZ-14|WP_076004045.1
Dehalogenimonas_etheniformans_GP|WP_102331358.1	Dehalogenimonas_alkenigignens_BRE15M|WP_058438128.1	Dehalogenimonas_WBC-2|CP011392.1_prot_AKG53140.1_447	Dehalogenimonas_alkenigignens_4OHTPN|WP_353714878.1	Dehalogenimonas_W|WP_338737982.1	Dehalogenimonas_THU2|WP_346999796.1	Dehalogenimonas_alkenigignens_IP3-3|WP_058438128.1	Dehalogenimonas_formicexedens_NSZ-14|WP_076003533.1
Dehalogenimonas_etheniformans_GP|WP_102330082.1	Dehalogenimonas_alkenigignens_BRE15M|WP_058439759.1	Dehalogenimonas_WBC-2|CP011392.1_prot_AKG53660.1_967	Dehalogenimonas_alkenigignens_4OHTPN|WP_353714188.1	Dehalogenimonas_W|WP_338737070.1	Dehalogenimonas_THU2|WP_347000026.1	Dehalogenimonas_alkenigignens_IP3-3|WP_058439759.1	Dehalogenimonas_formicexedens_NSZ-14|WP_076004307.1
Dehalogenimonas_etheniformans_GP|WP_102330144.1	Dehalogenimonas_alkenigignens_BRE15M|WP_058439326.1	Dehalogenimonas_WBC-2|CP011392.1_prot_AKG53318.1_625	Dehalogenimonas_alkenigignens_4OHTPN|WP_353715333.1	Dehalogenimonas_W|WP_338737178.1	Dehalogenimonas_THU2|WP_347000792.1	Dehalogenimonas_alkenigignens_IP3-3|WP_058439326.1	Dehalogenimonas_formicexedens_NSZ-14|WP_076004237.1
Dehalogenimonas_etheniformans_GP|WP_102330081.1	Dehalogenimonas_alkenigignens_BRE15M|WP_058439760.1	Dehalogenimonas_WBC-2|CP011392.1_prot_AKG53661.1_968	Dehalogenimonas_alkenigignens_4OHTPN|WP_353714189.1	Dehalogenimonas_W|WP_338737069.1	Dehalogenimonas_THU2|WP_347000024.1	Dehalogenimonas_alkenigignens_IP3-3|WP_058439760.1	Dehalogenimonas_formicexedens_NSZ-14|WP_076004308.1
Dehalogenimonas_etheniformans_GP|WP_102330398.1	Dehalogenimonas_alkenigignens_BRE15M|WP_058439551.1	Dehalogenimonas_WBC-2|CP011392.1_prot_AKG54046.1_1353	Dehalogenimonas_alkenigignens_4OHTPN|WP_353713984.1	Dehalogenimonas_W|WP_338737357.1	Dehalogenimonas_THU2|WP_346999601.1	Dehalogenimonas_alkenigignens_IP3-3|WP_058439551.1	Dehalogenimonas_formicexedens_NSZ-14|WP_076003967.1
Dehalogenimonas_etheniformans_GP|WP_102330499.1	Dehalogenimonas_alkenigignens_BRE15M|WP_058439488.1	Dehalogenimonas_WBC-2|CP011392.1_prot_AKG53640.1_947	Dehalogenimonas_alkenigignens_4OHTPN|WP_353713915.1	Dehalogenimonas_W|WP_338737268.1	Dehalogenimonas_THU2|WP_347000402.1	Dehalogenimonas_alkenigignens_IP3-3|WP_058439488.1	Dehalogenimonas_formicexedens_NSZ-14|WP_076003876.1
Dehalogenimonas_etheniformans_GP|WP_102331712.1	Dehalogenimonas_alkenigignens_BRE15M|WP_058438941.1	Dehalogenimonas_WBC-2|CP011392.1_prot_AKG52866.1_173	Dehalogenimonas_alkenigignens_4OHTPN|WP_353714509.1	Dehalogenimonas_W|WP_338738432.1	Dehalogenimonas_THU2|WP_347000511.1	Dehalogenimonas_alkenigignens_IP3-3|WP_058438941.1	Dehalogenimonas_formicexedens_NSZ-14|WP_076004509.1
Dehalogenimonas_etheniformans_GP|WP_102331651.1	Dehalogenimonas_alkenigignens_BRE15M|WP_116632948.1	Dehalogenimonas_WBC-2|CP011392.1_prot_AKG54084.1_1391	Dehalogenimonas_alkenigignens_4OHTPN|WP_353715098.1	Dehalogenimonas_W|WP_338736809.1	Dehalogenimonas_THU2|WP_346999558.1	Dehalogenimonas_alkenigignens_IP3-3|WP_058437691.1	Dehalogenimonas_formicexedens_NSZ-14|WP_076004471.1
Dehalogenimonas_etheniformans_GP|WP_104201610.1	Dehalogenimonas_alkenigignens_BRE15M|WP_058439602.1	Dehalogenimonas_WBC-2|CP011392.1_prot_AKG53606.1_913	Dehalogenimonas_alkenigignens_4OHTPN|WP_353714042.1	Dehalogenimonas_W|WP_338737524.1	Dehalogenimonas_THU2|WP_347000473.1	Dehalogenimonas_alkenigignens_IP3-3|WP_058439602.1	Dehalogenimonas_formicexedens_NSZ-14|WP_076003830.1
Dehalogenimonas_etheniformans_GP|WP_190259874.1	Dehalogenimonas_alkenigignens_BRE15M|WP_165802795.1	Dehalogenimonas_WBC-2|CP011392.1_prot_AKG54328.1_1635	Dehalogenimonas_alkenigignens_4OHTPN|WP_165802795.1	Dehalogenimonas_W|WP_187286439.1	Dehalogenimonas_THU2|WP_347000932.1	Dehalogenimonas_alkenigignens_IP3-3|WP_165802795.1	Dehalogenimonas_formicexedens_NSZ-14|WP_192846589.1
Dehalogenimonas_etheniformans_GP|WP_102330983.1	Dehalogenimonas_alkenigignens_BRE15M|WP_058438266.1	Dehalogenimonas_WBC-2|CP011392.1_prot_AKG54317.1_1624	Dehalogenimonas_alkenigignens_4OHTPN|WP_058438266.1	Dehalogenimonas_W|WP_338738668.1	Dehalogenimonas_THU2|WP_347000920.1	Dehalogenimonas_alkenigignens_IP3-3|WP_058438266.1	Dehalogenimonas_formicexedens_NSZ-14|WP_076004923.1
Dehalogenimonas_etheniformans_GP|WP_102330542.1	Dehalogenimonas_alkenigignens_BRE15M|WP_240608226.1	Dehalogenimonas_WBC-2|CP011392.1_prot_AKG53972.1_1279	Dehalogenimonas_alkenigignens_4OHTPN|WP_353714309.1	Dehalogenimonas_W|WP_338737001.1	Dehalogenimonas_THU2|WP_346999194.1	Dehalogenimonas_alkenigignens_IP3-3|WP_240608226.1	Dehalogenimonas_formicexedens_NSZ-14|WP_076004262.1
Dehalogenimonas_etheniformans_GP|WP_102331294.1	Dehalogenimonas_alkenigignens_BRE15M|WP_116633024.1	Dehalogenimonas_WBC-2|CP011392.1_prot_AKG53194.1_501	Dehalogenimonas_alkenigignens_4OHTPN|WP_353714917.1	Dehalogenimonas_W|WP_338738050.1	Dehalogenimonas_THU2|WP_346999144.1	Dehalogenimonas_alkenigignens_IP3-3|WP_058438033.1	Dehalogenimonas_formicexedens_NSZ-14|WP_076003388.1
Dehalogenimonas_etheniformans_GP|WP_226846749.1	Dehalogenimonas_alkenigignens_BRE15M|WP_058439059.1	Dehalogenimonas_WBC-2|CP011392.1_prot_AKG54102.1_1409	Dehalogenimonas_alkenigignens_4OHTPN|WP_058439059.1	Dehalogenimonas_W|WP_338738372.1	Dehalogenimonas_THU2|WP_346999024.1	Dehalogenimonas_alkenigignens_IP3-3|WP_058439059.1	Dehalogenimonas_formicexedens_NSZ-14|WP_076004787.1
Dehalogenimonas_etheniformans_GP|WP_102330261.1	Dehalogenimonas_alkenigignens_BRE15M|WP_058439373.1	Dehalogenimonas_WBC-2|CP011392.1_prot_AKG53675.1_982	Dehalogenimonas_alkenigignens_4OHTPN|WP_353713787.1	Dehalogenimonas_W|WP_338737868.1	Dehalogenimonas_THU2|WP_347000299.1	Dehalogenimonas_alkenigignens_IP3-3|WP_058439373.1	Dehalogenimonas_formicexedens_NSZ-14|WP_076003851.1
Dehalogenimonas_etheniformans_GP|WP_102329999.1	Dehalogenimonas_alkenigignens_BRE15M|WP_058439121.1	Dehalogenimonas_WBC-2|CP011392.1_prot_AKG53667.1_974	Dehalogenimonas_alkenigignens_4OHTPN|WP_353714430.1	Dehalogenimonas_W|WP_338737063.1	Dehalogenimonas_THU2|WP_347000011.1	Dehalogenimonas_alkenigignens_IP3-3|WP_058439121.1	Dehalogenimonas_formicexedens_NSZ-14|WP_076004374.1
Dehalogenimonas_etheniformans_GP|WP_102331018.1	Dehalogenimonas_alkenigignens_BRE15M|WP_058438191.1	Dehalogenimonas_WBC-2|CP011392.1_prot_AKG53980.1_1287	Dehalogenimonas_alkenigignens_4OHTPN|WP_353714840.1	Dehalogenimonas_W|WP_338737960.1	Dehalogenimonas_THU2|WP_346999182.1	Dehalogenimonas_alkenigignens_IP3-3|WP_058438191.1	Dehalogenimonas_formicexedens_NSZ-14|WP_076004887.1
Dehalogenimonas_etheniformans_GP|WP_102330215.1	Dehalogenimonas_alkenigignens_BRE15M|WP_058439368.1	Dehalogenimonas_WBC-2|CP011392.1_prot_AKG53349.1_656	Dehalogenimonas_alkenigignens_4OHTPN|WP_353713775.1	Dehalogenimonas_W|WP_338737918.1	Dehalogenimonas_THU2|WP_347000770.1	Dehalogenimonas_alkenigignens_IP3-3|WP_058439368.1	Dehalogenimonas_formicexedens_NSZ-14|WP_076004195.1
Dehalogenimonas_etheniformans_GP|WP_102330236.1	Dehalogenimonas_alkenigignens_BRE15M|WP_116632825.1	Dehalogenimonas_WBC-2|CP011392.1_prot_AKG53993.1_1300	Dehalogenimonas_alkenigignens_4OHTPN|WP_353714283.1	Dehalogenimonas_W|WP_338737996.1	Dehalogenimonas_THU2|WP_346999807.1	Dehalogenimonas_alkenigignens_IP3-3|WP_058439270.1	Dehalogenimonas_formicexedens_NSZ-14|WP_076004175.1
Dehalogenimonas_formicexedens_NSZ-14|WP_058439894.1	Dehalogenimonas_alkenigignens_4OHTPN|WP_353714985.1	Dehalogenimonas_THU2|WP_346999730.1	Dehalogenimonas_alkenigignens_IP3-3|WP_058439894.1	Dehalogenimonas_formicexedens_NSZ-14|WP_076003442.1	Dehalogenimonas_W|WP_338739124.1	Dehalogenimonas_alkenigignens_4OHTPN|WP_353715170.1	Dehalogenimonas_THU2|WP_347001237.1
Dehalogenimonas_formicexedens_NSZ-14|WP_076004345.1	Dehalogenimonas_alkenigignens_BRE15M|WP_083496466.1	Dehalogenimonas_WBC-2|CP011392.1_prot_AKG52822.1_129	Dehalogenimonas_W|WP_338736744.1	Dehalogenimonas_THU2|WP_347001002.1	Dehalogenimonas_alkenigignens_IP3-3|WP_275477476.1	Dehalogenimonas_THU2|WP_347001102.1	Dehalogenimonas_THU2|WP_347000843.1
Dehalogenimonas_formicexedens_NSZ-14|WP_076003452.1	Dehalogenimonas_alkenigignens_4OHTPN|WP_353714944.1	Dehalogenimonas_THU2|WP_347000557.1	Dehalogenimonas_alkenigignens_IP3-3|WP_058439885.1	Dehalogenimonas_formicexedens_NSZ-14|WP_076004835.1	Dehalogenimonas_W|WP_338739099.1	Dehalogenimonas_THU2|WP_346999744.1	Dehalogenimonas_alkenigignens_IP3-3|WP_058440024.1
Dehalogenimonas_formicexedens_NSZ-14|WP_076004825.1	Dehalogenimonas_alkenigignens_4OHTPN|WP_353714983.1	Dehalogenimonas_W|WP_338739128.1	Dehalogenimonas_THU2|WP_346999727.1	Dehalogenimonas_alkenigignens_IP3-3|WP_058439896.1	Dehalogenimonas_alkenigignens_4OHTPN|WP_353715168.1	Dehalogenimonas_THU2|WP_347001239.1	Dehalogenimonas_alkenigignens_IP3-3|WP_058438677.1
Dehalogenimonas_formicexedens_NSZ-14|WP_076003448.1	Dehalogenimonas_alkenigignens_4OHTPN|WP_353715172.1	Dehalogenimonas_THU2|WP_346999733.1	Dehalogenimonas_formicexedens_NSZ-14|WP_225973680.1	Dehalogenimonas_W|WP_338739120.1	Dehalogenimonas_alkenigignens_IP3-3|WP_058437518.1	Dehalogenimonas_alkenigignens_4OHTPN|WP_353714987.1	Dehalogenimonas_alkenigignens_IP3-3|WP_058439892.1
Dehalogenimonas_formicexedens_NSZ-14|WP_076005113.1	Dehalogenimonas_alkenigignens_BRE15M|WP_058439208.1	Dehalogenimonas_WBC-2|CP011392.1_prot_AKG54180.1_1487	Dehalogenimonas_alkenigignens_4OHTPN|WP_353714937.1	Dehalogenimonas_W|WP_338738277.1	Dehalogenimonas_THU2|WP_347001007.1	Dehalogenimonas_alkenigignens_IP3-3|WP_058439208.1	Dehalogenimonas_alkenigignens_4OHTPN|WP_353714344.1
Dehalogenimonas_formicexedens_NSZ-14|WP_058439968.1	Dehalogenimonas_alkenigignens_4OHTPN|WP_353715144.1	Dehalogenimonas_W|WP_338739182.1	Dehalogenimonas_alkenigignens_IP3-3|WP_058439968.1	Dehalogenimonas_alkenigignens_4OHTPN|WP_353714957.1	Dehalogenimonas_THU2|WP_347001254.1	Dehalogenimonas_alkenigignens_IP3-3|WP_058438741.1	Dehalogenimonas_THU2|WP_338739182.1
Dehalogenimonas_W|WP_338736821.1	Dehalogenimonas_W|WP_338736812.1	Dehalogenimonas_W|WP_338736829.1	Dehalogenimonas_W|WP_338737135.1	Dehalogenimonas_W|WP_338737509.1	Dehalogenimonas_W|WP_338737511.1	Dehalogenimonas_W|WP_338736824.1	Dehalogenimonas_W|WP_338736823.1
Dehalogenimonas_formicexedens_NSZ-14|WP_076004629.1	Dehalogenimonas_formicexedens_NSZ-14|WP_076003420.1	Dehalogenimonas_W|WP_338739168.1	Dehalogenimonas_alkenigignens_IP3-3|WP_058439910.1	Dehalogenimonas_alkenigignens_IP3-3|WP_058438724.1	Dehalogenimonas_alkenigignens_4OHTPN|WP_353714965.1	Dehalogenimonas_THU2|WP_347001270.1
Dehalogenimonas_etheniformans_GP|WP_102330495.1	Dehalogenimonas_alkenigignens_BRE15M|WP_058439493.1	Dehalogenimonas_alkenigignens_4OHTPN|WP_353713920.1	Dehalogenimonas_W|WP_338737271.1	Dehalogenimonas_THU2|WP_347000407.1	Dehalogenimonas_alkenigignens_IP3-3|WP_083496390.1	Dehalogenimonas_formicexedens_NSZ-14|WP_076004133.1
Dehalogenimonas_etheniformans_GP|WP_102330280.1	Dehalogenimonas_alkenigignens_BRE15M|WP_058439391.1	Dehalogenimonas_alkenigignens_4OHTPN|WP_353713806.1	Dehalogenimonas_W|WP_338737895.1	Dehalogenimonas_THU2|WP_347000758.1	Dehalogenimonas_alkenigignens_IP3-3|WP_058439391.1	Dehalogenimonas_formicexedens_NSZ-14|WP_076004087.1
Dehalogenimonas_etheniformans_GP|WP_102330299.1	Dehalogenimonas_alkenigignens_BRE15M|WP_133240197.1	Dehalogenimonas_alkenigignens_4OHTPN|WP_353713824.1	Dehalogenimonas_W|WP_338737317.1	Dehalogenimonas_THU2|WP_347000109.1	Dehalogenimonas_alkenigignens_IP3-3|WP_144437089.1	Dehalogenimonas_formicexedens_NSZ-14|WP_076004067.1
Dehalogenimonas_etheniformans_GP|WP_102331799.1	Dehalogenimonas_alkenigignens_BRE15M|WP_058438182.1	Dehalogenimonas_WBC-2|CP011392.1_prot_AKG53033.1_340	Dehalogenimonas_alkenigignens_4OHTPN|WP_353714845.1	Dehalogenimonas_THU2|WP_346999518.1	Dehalogenimonas_alkenigignens_IP3-3|WP_058438182.1	Dehalogenimonas_formicexedens_NSZ-14|WP_076004596.1
Dehalogenimonas_etheniformans_GP|WP_102331030.1	Dehalogenimonas_alkenigignens_BRE15M|WP_116632932.1	Dehalogenimonas_WBC-2|CP011392.1_prot_AKG53020.1_327	Dehalogenimonas_alkenigignens_4OHTPN|WP_353715114.1	Dehalogenimonas_W|WP_338736853.1	Dehalogenimonas_THU2|WP_346999503.1	Dehalogenimonas_alkenigignens_IP3-3|WP_058437659.1
Dehalogenimonas_etheniformans_GP|WP_336470085.1	Dehalogenimonas_alkenigignens_BRE15M|WP_058438825.1	Dehalogenimonas_alkenigignens_4OHTPN|WP_353714575.1	Dehalogenimonas_W|WP_338738296.1	Dehalogenimonas_alkenigignens_IP3-3|WP_058437895.1	Dehalogenimonas_formicexedens_NSZ-14|WP_076004600.1	Dehalogenimonas_alkenigignens_IP3-3|WP_058438825.1
Dehalogenimonas_etheniformans_GP|WP_190259911.1	Dehalogenimonas_alkenigignens_BRE15M|WP_058439466.1	Dehalogenimonas_alkenigignens_4OHTPN|WP_353713891.1	Dehalogenimonas_W|WP_338737433.1	Dehalogenimonas_THU2|WP_347000349.1	Dehalogenimonas_alkenigignens_IP3-3|WP_058439466.1	Dehalogenimonas_formicexedens_NSZ-14|WP_076003553.1
Dehalogenimonas_etheniformans_GP|WP_102331006.1	Dehalogenimonas_alkenigignens_BRE15M|WP_240608331.1	Dehalogenimonas_alkenigignens_4OHTPN|WP_353714819.1	Dehalogenimonas_W|WP_338738558.1	Dehalogenimonas_THU2|WP_347000479.1	Dehalogenimonas_alkenigignens_IP3-3|WP_065128667.1	Dehalogenimonas_formicexedens_NSZ-14|WP_076004899.1
Dehalogenimonas_etheniformans_GP|WP_102330230.1	Dehalogenimonas_alkenigignens_BRE15M|WP_116632823.1	Dehalogenimonas_WBC-2|CP011392.1_prot_AKG53986.1_1293	Dehalogenimonas_alkenigignens_4OHTPN|WP_353714285.1	Dehalogenimonas_W|WP_338737184.1	Dehalogenimonas_alkenigignens_IP3-3|WP_058439265.1	Dehalogenimonas_formicexedens_NSZ-14|WP_076004180.1
Dehalogenimonas_etheniformans_GP|WP_102331148.1	Dehalogenimonas_alkenigignens_BRE15M|WP_116632870.1	Dehalogenimonas_alkenigignens_4OHTPN|WP_353714670.1	Dehalogenimonas_W|WP_338738475.1	Dehalogenimonas_THU2|WP_346999340.1	Dehalogenimonas_alkenigignens_IP3-3|WP_058438499.1	Dehalogenimonas_formicexedens_NSZ-14|WP_076003252.1
Dehalogenimonas_etheniformans_GP|WP_102330750.1	Dehalogenimonas_alkenigignens_BRE15M|WP_133240185.1	Dehalogenimonas_WBC-2|CP011392.1_prot_AKG53403.1_710	Dehalogenimonas_alkenigignens_4OHTPN|WP_353714130.1	Dehalogenimonas_THU2|WP_347001099.1	Dehalogenimonas_alkenigignens_IP3-3|WP_133240185.1	Dehalogenimonas_formicexedens_NSZ-14|WP_076003761.1
Dehalogenimonas_etheniformans_GP|WP_102330898.1	Dehalogenimonas_alkenigignens_BRE15M|WP_058438391.1	Dehalogenimonas_WBC-2|CP011392.1_prot_AKG52698.1_5	Dehalogenimonas_alkenigignens_4OHTPN|WP_353714729.1	Dehalogenimonas_THU2|WP_347000694.1	Dehalogenimonas_alkenigignens_IP3-3|WP_058438391.1	Dehalogenimonas_formicexedens_NSZ-14|WP_076004994.1
Dehalogenimonas_etheniformans_GP|WP_102330033.1	Dehalogenimonas_alkenigignens_BRE15M|WP_058439520.1	Dehalogenimonas_alkenigignens_4OHTPN|WP_353713947.1	Dehalogenimonas_W|WP_338737435.1	Dehalogenimonas_THU2|WP_347000441.1	Dehalogenimonas_alkenigignens_IP3-3|WP_058439520.1	Dehalogenimonas_formicexedens_NSZ-14|WP_076004341.1
Dehalogenimonas_etheniformans_GP|WP_102331364.1	Dehalogenimonas_WBC-2|CP011392.1_prot_AKG54033.1_1340	Dehalogenimonas_alkenigignens_4OHTPN|WP_353713835.1	Dehalogenimonas_formicexedens_NSZ-14|WP_076003575.1	Dehalogenimonas_alkenigignens_BRE15M|WP_116632885.1	Dehalogenimonas_alkenigignens_4OHTPN|WP_353715351.1	Dehalogenimonas_THU2|WP_347000957.1
Dehalogenimonas_etheniformans_GP|WP_102330477.1	Dehalogenimonas_alkenigignens_BRE15M|WP_116632709.1	Dehalogenimonas_alkenigignens_4OHTPN|WP_353713935.1	Dehalogenimonas_W|WP_338737272.1	Dehalogenimonas_THU2|WP_347000408.1	Dehalogenimonas_alkenigignens_IP3-3|WP_058439507.1	Dehalogenimonas_formicexedens_NSZ-14|WP_076004115.1
Dehalogenimonas_etheniformans_GP|WP_102330059.1	Dehalogenimonas_alkenigignens_BRE15M|WP_058439774.1	Dehalogenimonas_alkenigignens_4OHTPN|WP_353714203.1	Dehalogenimonas_W|WP_338737853.1	Dehalogenimonas_THU2|WP_347000571.1	Dehalogenimonas_alkenigignens_IP3-3|WP_058439774.1	Dehalogenimonas_formicexedens_NSZ-14|WP_076004318.1
Dehalogenimonas_etheniformans_GP|WP_102330323.1	Dehalogenimonas_W|WP_338737531.1	Dehalogenimonas_THU2|WP_347000146.1	Dehalogenimonas_formicexedens_NSZ-14|WP_076004043.1	Dehalogenimonas_alkenigignens_BRE15M|WP_133240195.1	Dehalogenimonas_alkenigignens_4OHTPN|WP_353713856.1	Dehalogenimonas_alkenigignens_IP3-3|WP_133240195.1
Dehalogenimonas_etheniformans_GP|WP_226846665.1	Dehalogenimonas_alkenigignens_BRE15M|WP_338068507.1	Dehalogenimonas_alkenigignens_4OHTPN|WP_353715320.1	Dehalogenimonas_alkenigignens_IP3-3|WP_338032948.1	Dehalogenimonas_formicexedens_NSZ-14|WP_076004137.1	Dehalogenimonas_formicexedens_NSZ-14|WP_158513492.1	Dehalogenimonas_WBC-2|CP011392.1_prot_AKG53544.1_851
[truncated: 1,303 more rows]

## Sheet: Orthogroups_intersection_969
Orthogroups shared by all the eight analyzed Dehalogenimonas genomes
[truncated: 972 more rows]

[truncated: 1 more sheets: 7_species_collinearity]
