# Supplementary material for: Comparative genomics reveals Dehalogenimonas genome dynamics and evolutionary trajectories toward organohalide respiration
Source: Appl Environ Microbiol. 2026 Jun 3;92(7):e00579-26. doi: 10.1128/aem.00579-26 (PMC13390414; doi:10.1128/aem.00579-26)
Supplement: Data Set S2 — Expansion and contraction families. [file aem.00579-26-s0002.xlsx]

## Sheet: -154_GP
Contracted gene families for strain GP genome
# cluster_name	protein_number	swiss_prot_id	go_annotation	protein_list
cluster2	14	Q8KET0	GO:0006313; P:transposition, DNA-mediated; IEA:UniProtKB-UniRule	Dehalogenimonas_etheniformans_GP|WP_102331368.1;Dehalogenimonas_alkenigignens_BRE15M|WP_116633110.1;Dehalogenimonas_4OHTPN|WP_353715171.1;Dehalogenimonas_W|WP_338738985.1;Dehalogenimonas_THU2|WP_346999731.1;Dehalogenimonas_alkenigignens_IP3-3|WP_058437997.1;Dehalogenimonas_formicexedens_NSZ-14|WP_076004673.1;Dehalogenimonas_formicexedens_NSZ-14|WP_076004827.1;Dehalogenimonas_alkenigignens_IP3-3|W…
cluster3	13	N/A	N/A	Dehalogenimonas_formicexedens_NSZ-14|WP_076004653.1;Dehalogenimonas_formicexedens_NSZ-14|WP_076004833.1;Dehalogenimonas_4OHTPN|WP_353715022.1;Dehalogenimonas_formicexedens_NSZ-14|WP_192846593.1;Dehalogenimonas_4OHTPN|WP_353715176.1;Dehalogenimonas_W|WP_338739105.1;Dehalogenimonas_THU2|WP_347000559.1;Dehalogenimonas_alkenigignens_IP3-3|WP_186007558.1;Dehalogenimonas_THU2|WP_346999740.1;Dehalogenim…
cluster4	12	N/A	N/A	Dehalogenimonas_formicexedens_NSZ-14|WP_065128761.1;Dehalogenimonas_formicexedens_NSZ-14|WP_225973671.1;Dehalogenimonas_formicexedens_NSZ-14|WP_225973705.1;Dehalogenimonas_4OHTPN|WP_353715148.1;Dehalogenimonas_4OHTPN|WP_353714961.1;Dehalogenimonas_W|WP_338739176.1;Dehalogenimonas_THU2|WP_347001266.1;Dehalogenimonas_THU2|WP_347001261.1;Dehalogenimonas_THU2|WP_346999702.1;Dehalogenimonas_alkenigign…
cluster6	12	Q58957	GO:0005886; C:plasma membrane; IEA:UniProtKB-SubCell	Dehalogenimonas_etheniformans_GP|WP_102331434.1;Dehalogenimonas_alkenigignens_BRE15M|WP_116633188.1;Dehalogenimonas_WBC-2|CP011392.1_prot_AKG53866.1_1173;Dehalogenimonas_4OHTPN|WP_353715286.1;Dehalogenimonas_W|WP_338736936.1;Dehalogenimonas_THU2|WP_346999911.1;Dehalogenimonas_alkenigignens_IP3-3|WP_058439850.1;Dehalogenimonas_alkenigignens_IP3-3|WP_058438646.1;Dehalogenimonas_formicexedens_NSZ-14…
cluster8	12	P24577	GO:0015074; P:DNA integration; IEA:InterPro	Dehalogenimonas_formicexedens_NSZ-14|WP_099092355.1;Dehalogenimonas_4OHTPN|WP_353713949.1;Dehalogenimonas_W|WP_338737770.1;Dehalogenimonas_alkenigignens_IP3-3|WP_099092355.1;Dehalogenimonas_formicexedens_NSZ-14|WP_257787733.1;Dehalogenimonas_alkenigignens_BRE15M|WP_116633131.1;Dehalogenimonas_WBC-2|CP011392.1_prot_AKG52959.1_266;Dehalogenimonas_4OHTPN|WP_257787733.1;Dehalogenimonas_WBC-2|CP011392…
cluster15	10	N/A	N/A	Dehalogenimonas_formicexedens_NSZ-14|WP_076003418.1;Dehalogenimonas_formicexedens_NSZ-14|WP_076004628.1;Dehalogenimonas_formicexedens_NSZ-14|WP_058439972.1;Dehalogenimonas_4OHTPN|WP_353714963.1;Dehalogenimonas_THU2|WP_346999704.1;Dehalogenimonas_alkenigignens_IP3-3|WP_058439972.1;Dehalogenimonas_W|WP_338739172.1;Dehalogenimonas_alkenigignens_IP3-3|WP_058439912.1;Dehalogenimonas_4OHTPN|WP_35371515…
cluster16	10	N/A	N/A	Dehalogenimonas_formicexedens_NSZ-14|WP_076004639.1;Dehalogenimonas_formicexedens_NSZ-14|WP_076003436.1;Dehalogenimonas_formicexedens_NSZ-14|WP_076004820.1;Dehalogenimonas_4OHTPN|WP_353714979.1;Dehalogenimonas_THU2|WP_346999722.1;Dehalogenimonas_alkenigignens_IP3-3|WP_058438687.1;Dehalogenimonas_4OHTPN|WP_353715164.1;Dehalogenimonas_W|WP_338739139.1;Dehalogenimonas_THU2|WP_347001244.1;Dehalogenim…
cluster28	10	N/A	N/A	Dehalogenimonas_formicexedens_NSZ-14|WP_076003450.1;Dehalogenimonas_alkenigignens_IP3-3|WP_058439890.1;Dehalogenimonas_formicexedens_NSZ-14|WP_225973756.1;Dehalogenimonas_4OHTPN|WP_353714989.1;Dehalogenimonas_W|WP_338739116.1;Dehalogenimonas_THU2|WP_346999736.1;Dehalogenimonas_alkenigignens_IP3-3|WP_225973756.1;Dehalogenimonas_4OHTPN|WP_353715174.1;Dehalogenimonas_alkenigignens_IP3-3|WP_244881573…
cluster29	10	N/A	N/A	Dehalogenimonas_formicexedens_NSZ-14|WP_058437579.1;Dehalogenimonas_4OHTPN|WP_353715010.1;Dehalogenimonas_THU2|WP_347000532.1;Dehalogenimonas_alkenigignens_IP3-3|WP_058437579.1;Dehalogenimonas_formicexedens_NSZ-14|WP_076003412.1;Dehalogenimonas_alkenigignens_BRE15M|WP_116632939.1;Dehalogenimonas_4OHTPN|WP_353715104.1;Dehalogenimonas_W|WP_338737739.1;Dehalogenimonas_alkenigignens_IP3-3|WP_05843767…
cluster30	10	N/A	N/A	Dehalogenimonas_formicexedens_NSZ-14|WP_076003415.1;Dehalogenimonas_4OHTPN|WP_353715145.1;Dehalogenimonas_THU2|WP_346999699.1;Dehalogenimonas_formicexedens_NSZ-14|WP_058439969.1;Dehalogenimonas_W|WP_338739180.1;Dehalogenimonas_alkenigignens_IP3-3|WP_058439969.1;Dehalogenimonas_4OHTPN|WP_353714958.1;Dehalogenimonas_THU2|WP_347001253.1;Dehalogenimonas_alkenigignens_IP3-3|WP_058439915.1;Dehalogenimo…
cluster31	10	N/A	N/A	Dehalogenimonas_formicexedens_NSZ-14|WP_076003416.1;Dehalogenimonas_W|WP_338739311.1;Dehalogenimonas_THU2|WP_346999700.1;Dehalogenimonas_formicexedens_NSZ-14|WP_058439970.1;Dehalogenimonas_4OHTPN|WP_353714960.1;Dehalogenimonas_alkenigignens_IP3-3|WP_058439970.1;Dehalogenimonas_4OHTPN|WP_353715147.1;Dehalogenimonas_alkenigignens_IP3-3|WP_058439914.1;Dehalogenimonas_alkenigignens_IP3-3|WP_058438737…
cluster34	9	N/A	N/A	Dehalogenimonas_formicexedens_NSZ-14|WP_076003429.1;Dehalogenimonas_formicexedens_NSZ-14|WP_076004633.1;Dehalogenimonas_W|WP_338739154.1;Dehalogenimonas_THU2|WP_338739154.1;Dehalogenimonas_formicexedens_NSZ-14|WP_058439981.1;Dehalogenimonas_4OHTPN|WP_058438706.1;Dehalogenimonas_THU2|WP_346999714.1;Dehalogenimonas_alkenigignens_IP3-3|WP_058439981.1;Dehalogenimonas_alkenigignens_IP3-3|WP_058438706.1
cluster35	9	N/A	N/A	Dehalogenimonas_formicexedens_NSZ-14|WP_076003441.1;Dehalogenimonas_formicexedens_NSZ-14|WP_076004645.1;Dehalogenimonas_4OHTPN|WP_353714984.1;Dehalogenimonas_alkenigignens_IP3-3|WP_058438675.1;Dehalogenimonas_formicexedens_NSZ-14|WP_076004826.1;Dehalogenimonas_W|WP_338739126.1;Dehalogenimonas_THU2|WP_346999728.1;Dehalogenimonas_alkenigignens_IP3-3|WP_058439895.1;Dehalogenimonas_THU2|WP_347001238.1
cluster54	9	N/A	N/A	Dehalogenimonas_formicexedens_NSZ-14|WP_058439967.1;Dehalogenimonas_W|WP_338739184.1;Dehalogenimonas_THU2|WP_347001078.1;Dehalogenimonas_alkenigignens_IP3-3|WP_058439967.1;Dehalogenimonas_formicexedens_NSZ-14|WP_076003413.1;Dehalogenimonas_4OHTPN|WP_353714956.1;Dehalogenimonas_THU2|WP_346999697.1;Dehalogenimonas_4OHTPN|WP_353715143.1;Dehalogenimonas_THU2|WP_347001259.1
cluster55	9	N/A	N/A	Dehalogenimonas_formicexedens_NSZ-14|WP_076004649.1;Dehalogenimonas_W|WP_338739118.1;Dehalogenimonas_formicexedens_NSZ-14|WP_058437521.1;Dehalogenimonas_4OHTPN|WP_353715173.1;Dehalogenimonas_THU2|WP_346999734.1;Dehalogenimonas_alkenigignens_IP3-3|WP_058437521.1;Dehalogenimonas_4OHTPN|WP_353714988.1;Dehalogenimonas_alkenigignens_IP3-3|WP_058439891.1;Dehalogenimonas_alkenigignens_IP3-3|WP_058438658…
cluster58	8	N/A	N/A	Dehalogenimonas_formicexedens_NSZ-14|WP_192846592.1;Dehalogenimonas_formicexedens_NSZ-14|WP_192846586.1;Dehalogenimonas_formicexedens_NSZ-14|WP_192846596.1;Dehalogenimonas_W|WP_338737737.1;Dehalogenimonas_THU2|WP_347000531.1;Dehalogenimonas_alkenigignens_BRE15M|WP_165802761.1;Dehalogenimonas_4OHTPN|WP_165802761.1;Dehalogenimonas_alkenigignens_IP3-3|WP_165802761.1
cluster59	8	N/A	N/A	Dehalogenimonas_formicexedens_NSZ-14|WP_076003430.1;Dehalogenimonas_formicexedens_NSZ-14|WP_076004634.1;Dehalogenimonas_formicexedens_NSZ-14|WP_058439982.1;Dehalogenimonas_4OHTPN|WP_353714972.1;Dehalogenimonas_alkenigignens_IP3-3|WP_058439982.1;Dehalogenimonas_W|WP_338739152.1;Dehalogenimonas_THU2|WP_338739152.1;Dehalogenimonas_alkenigignens_IP3-3|WP_058438703.1
cluster62	8	N/A	N/A	Dehalogenimonas_formicexedens_NSZ-14|WP_076003419.1;Dehalogenimonas_formicexedens_NSZ-14|WP_145925560.1;Dehalogenimonas_4OHTPN|WP_353714964.1;Dehalogenimonas_W|WP_338739170.1;Dehalogenimonas_alkenigignens_IP3-3|WP_083496332.1;Dehalogenimonas_THU2|WP_347001269.1;Dehalogenimonas_THU2|WP_347001264.1;Dehalogenimonas_alkenigignens_IP3-3|WP_144437106.1
cluster1011	8	N/A	N/A	Dehalogenimonas_formicexedens_NSZ-14|WP_058439894.1;Dehalogenimonas_4OHTPN|WP_353714985.1;Dehalogenimonas_THU2|WP_346999730.1;Dehalogenimonas_alkenigignens_IP3-3|WP_058439894.1;Dehalogenimonas_formicexedens_NSZ-14|WP_076003442.1;Dehalogenimonas_W|WP_338739124.1;Dehalogenimonas_4OHTPN|WP_353715170.1;Dehalogenimonas_THU2|WP_347001237.1
cluster1012	8	N/A	N/A	Dehalogenimonas_formicexedens_NSZ-14|WP_076004345.1;Dehalogenimonas_alkenigignens_BRE15M|WP_083496466.1;Dehalogenimonas_WBC-2|CP011392.1_prot_AKG52822.1_129;Dehalogenimonas_W|WP_338736744.1;Dehalogenimonas_THU2|WP_347001002.1;Dehalogenimonas_alkenigignens_IP3-3|WP_275477476.1;Dehalogenimonas_THU2|WP_347001102.1;Dehalogenimonas_THU2|WP_347000843.1
cluster1013	8	N/A	N/A	Dehalogenimonas_formicexedens_NSZ-14|WP_076003452.1;Dehalogenimonas_4OHTPN|WP_353714944.1;Dehalogenimonas_THU2|WP_347000557.1;Dehalogenimonas_alkenigignens_IP3-3|WP_058439885.1;Dehalogenimonas_formicexedens_NSZ-14|WP_076004835.1;Dehalogenimonas_W|WP_338739099.1;Dehalogenimonas_THU2|WP_346999744.1;Dehalogenimonas_alkenigignens_IP3-3|WP_058440024.1
cluster1014	8	N/A	N/A	Dehalogenimonas_formicexedens_NSZ-14|WP_076004825.1;Dehalogenimonas_4OHTPN|WP_353714983.1;Dehalogenimonas_W|WP_338739128.1;Dehalogenimonas_THU2|WP_346999727.1;Dehalogenimonas_alkenigignens_IP3-3|WP_058439896.1;Dehalogenimonas_4OHTPN|WP_353715168.1;Dehalogenimonas_THU2|WP_347001239.1;Dehalogenimonas_alkenigignens_IP3-3|WP_058438677.1
cluster1015	8	N/A	N/A	Dehalogenimonas_formicexedens_NSZ-14|WP_076003448.1;Dehalogenimonas_4OHTPN|WP_353715172.1;Dehalogenimonas_THU2|WP_346999733.1;Dehalogenimonas_formicexedens_NSZ-14|WP_225973680.1;Dehalogenimonas_W|WP_338739120.1;Dehalogenimonas_alkenigignens_IP3-3|WP_058437518.1;Dehalogenimonas_4OHTPN|WP_353714987.1;Dehalogenimonas_alkenigignens_IP3-3|WP_058439892.1
cluster1017	8	P9WMH8	GO:0043565; F:sequence-specific DNA binding; IEA:InterPro	Dehalogenimonas_formicexedens_NSZ-14|WP_058439968.1;Dehalogenimonas_4OHTPN|WP_353715144.1;Dehalogenimonas_W|WP_338739182.1;Dehalogenimonas_alkenigignens_IP3-3|WP_058439968.1;Dehalogenimonas_4OHTPN|WP_353714957.1;Dehalogenimonas_THU2|WP_347001254.1;Dehalogenimonas_alkenigignens_IP3-3|WP_058438741.1;Dehalogenimonas_THU2|WP_338739182.1
cluster1019	7	N/A	N/A	Dehalogenimonas_formicexedens_NSZ-14|WP_076004629.1;Dehalogenimonas_formicexedens_NSZ-14|WP_076003420.1;Dehalogenimonas_W|WP_338739168.1;Dehalogenimonas_alkenigignens_IP3-3|WP_058439910.1;Dehalogenimonas_alkenigignens_IP3-3|WP_058438724.1;Dehalogenimonas_4OHTPN|WP_353714965.1;Dehalogenimonas_THU2|WP_347001270.1
cluster1137	7	N/A	N/A	Dehalogenimonas_W|WP_338736945.1;Dehalogenimonas_formicexedens_NSZ-14|WP_145925496.1;Dehalogenimonas_alkenigignens_BRE15M|WP_058439299.1;Dehalogenimonas_4OHTPN|WP_353714245.1;Dehalogenimonas_W|WP_338738927.1;Dehalogenimonas_alkenigignens_IP3-3|WP_058439299.1;Dehalogenimonas_W|WP_338738928.1
cluster1163	7	N/A	N/A	Dehalogenimonas_formicexedens_NSZ-14|WP_076004656.1;Dehalogenimonas_4OHTPN|WP_076004656.1;Dehalogenimonas_THU2|WP_346999746.1;Dehalogenimonas_alkenigignens_IP3-3|WP_065128683.1;Dehalogenimonas_alkenigignens_IP3-3|WP_058439884.1;Dehalogenimonas_4OHTPN|WP_353714945.1;Dehalogenimonas_THU2|WP_347000556.1
cluster1165	7	N/A	N/A	Dehalogenimonas_formicexedens_NSZ-14|WP_076003417.1;Dehalogenimonas_4OHTPN|WP_353715149.1;Dehalogenimonas_W|WP_338739174.1;Dehalogenimonas_4OHTPN|WP_353714962.1;Dehalogenimonas_THU2|WP_347001267.1;Dehalogenimonas_alkenigignens_IP3-3|WP_058439913.1;Dehalogenimonas_THU2|WP_347001262.1
cluster1167	7	N/A	N/A	Dehalogenimonas_formicexedens_NSZ-14|WP_225973679.1;Dehalogenimonas_4OHTPN|WP_353715159.1;Dehalogenimonas_W|WP_338739150.1;Dehalogenimonas_THU2|WP_347001249.1;Dehalogenimonas_alkenigignens_IP3-3|WP_058440126.1;Dehalogenimonas_4OHTPN|WP_353714973.1;Dehalogenimonas_alkenigignens_IP3-3|WP_058440118.1
cluster1170	7	N/A	N/A	Dehalogenimonas_formicexedens_NSZ-14|WP_076004836.1;Dehalogenimonas_W|WP_338739097.1;Dehalogenimonas_THU2|WP_347001225.1;Dehalogenimonas_formicexedens_NSZ-14|WP_076004677.1;Dehalogenimonas_alkenigignens_BRE15M|WP_116633080.1;Dehalogenimonas_W|WP_338738993.1;Dehalogenimonas_alkenigignens_IP3-3|WP_058437845.1
cluster1171	7	N/A	N/A	Dehalogenimonas_formicexedens_NSZ-14|WP_058437928.1;Dehalogenimonas_alkenigignens_BRE15M|WP_058438023.1;Dehalogenimonas_WBC-2|CP011392.1_prot_AKG53012.1_319;Dehalogenimonas_W|WP_338736838.1;Dehalogenimonas_THU2|WP_346999478.1;Dehalogenimonas_alkenigignens_IP3-3|WP_058437928.1;Dehalogenimonas_alkenigignens_IP3-3|WP_058438023.1
cluster1173	7	N/A	N/A	Dehalogenimonas_formicexedens_NSZ-14|WP_076005146.1;Dehalogenimonas_THU2|WP_347001223.1;Dehalogenimonas_alkenigignens_IP3-3|WP_058438629.1;Dehalogenimonas_formicexedens_NSZ-14|WP_076004657.1;Dehalogenimonas_4OHTPN|WP_076004657.1;Dehalogenimonas_W|WP_338739093.1;Dehalogenimonas_alkenigignens_IP3-3|WP_058437590.1
cluster1182	6	N/A	N/A	Dehalogenimonas_formicexedens_NSZ-14|WP_076004637.1;Dehalogenimonas_formicexedens_NSZ-14|WP_076003434.1;Dehalogenimonas_W|WP_338739143.1;Dehalogenimonas_4OHTPN|WP_353714977.1;Dehalogenimonas_alkenigignens_IP3-3|WP_058439903.1;Dehalogenimonas_THU2|WP_347001246.1
cluster1183	6	N/A	N/A	Dehalogenimonas_formicexedens_NSZ-14|WP_076004636.1;Dehalogenimonas_formicexedens_NSZ-14|WP_076003432.1;Dehalogenimonas_W|WP_338739147.1;Dehalogenimonas_alkenigignens_IP3-3|WP_058439904.1;Dehalogenimonas_4OHTPN|WP_353714974.1;Dehalogenimonas_THU2|WP_347001248.1
cluster1184	6	E4UPZ4	GO:0009405; P:pathogenesis; IEA:UniProtKB-KW	Dehalogenimonas_formicexedens_NSZ-14|WP_076004641.1;Dehalogenimonas_formicexedens_NSZ-14|WP_076003437.1;Dehalogenimonas_W|WP_338739135.1;Dehalogenimonas_4OHTPN|WP_353715166.1;Dehalogenimonas_alkenigignens_IP3-3|WP_058438683.1;Dehalogenimonas_THU2|WP_347001242.1
cluster1185	6	N/A	N/A	Dehalogenimonas_formicexedens_NSZ-14|WP_076003424.1;Dehalogenimonas_formicexedens_NSZ-14|WP_076004631.1;Dehalogenimonas_4OHTPN|WP_353714968.1;Dehalogenimonas_alkenigignens_IP3-3|WP_058439907.1;Dehalogenimonas_W|WP_338739161.1;Dehalogenimonas_THU2|WP_347001276.1
cluster1237	6	Q3Z652	GO:0043953; P:protein transport by the Tat complex; IEA:UniProtKB-UniRule	Dehalogenimonas_WBC-2|CP011392.1_prot_AKG54390.1_1697;Dehalogenimonas_W|WP_338738798.1;Dehalogenimonas_THU2|WP_347000668.1;Dehalogenimonas_formicexedens_NSZ-14|WP_076004660.1;Dehalogenimonas_4OHTPN|WP_076004660.1;Dehalogenimonas_THU2|WP_347001210.1
cluster1285	6	N/A	N/A	Dehalogenimonas_formicexedens_NSZ-14|WP_076004823.1;Dehalogenimonas_4OHTPN|WP_058438681.1;Dehalogenimonas_W|WP_338739133.1;Dehalogenimonas_THU2|WP_076004823.1;Dehalogenimonas_alkenigignens_IP3-3|WP_058438681.1;Dehalogenimonas_THU2|WP_347001241.1
cluster1287	6	N/A	N/A	Dehalogenimonas_formicexedens_NSZ-14|WP_058439980.1;Dehalogenimonas_4OHTPN|WP_058438714.1;Dehalogenimonas_W|WP_338739156.1;Dehalogenimonas_THU2|WP_058438714.1;Dehalogenimonas_alkenigignens_IP3-3|WP_058439980.1;Dehalogenimonas_alkenigignens_IP3-3|WP_058438714.1
cluster1288	6	N/A	N/A	Dehalogenimonas_formicexedens_NSZ-14|WP_076003433.1;Dehalogenimonas_4OHTPN|WP_353715161.1;Dehalogenimonas_W|WP_338739145.1;Dehalogenimonas_alkenigignens_IP3-3|WP_058438694.1;Dehalogenimonas_4OHTPN|WP_353714975.1;Dehalogenimonas_THU2|WP_347001247.1
cluster1289	6	P03014	GO:0006310; P:DNA recombination; IMP:EcoCyc	Dehalogenimonas_formicexedens_NSZ-14|WP_058439785.1;Dehalogenimonas_alkenigignens_BRE15M|WP_116633226.1;Dehalogenimonas_4OHTPN|WP_353714212.1;Dehalogenimonas_THU2|WP_347001188.1;Dehalogenimonas_alkenigignens_IP3-3|WP_058439785.1;Dehalogenimonas_alkenigignens_BRE15M|WP_116633136.1
cluster1320	5	N/A	N/A	Dehalogenimonas_formicexedens_NSZ-14|WP_076004630.1;Dehalogenimonas_formicexedens_NSZ-14|WP_076003422.1;Dehalogenimonas_4OHTPN|WP_353714966.1;Dehalogenimonas_W|WP_338739165.1;Dehalogenimonas_alkenigignens_IP3-3|WP_058439909.1
cluster1321	5	N/A	N/A	Dehalogenimonas_formicexedens_NSZ-14|WP_076003439.1;Dehalogenimonas_formicexedens_NSZ-14|WP_076004643.1;Dehalogenimonas_W|WP_338739130.1;Dehalogenimonas_4OHTPN|WP_353715167.1;Dehalogenimonas_THU2|WP_347001240.1
cluster1322	5	N/A	N/A	Dehalogenimonas_formicexedens_NSZ-14|WP_076004640.1;Dehalogenimonas_formicexedens_NSZ-14|WP_225973706.1;Dehalogenimonas_W|WP_338739137.1;Dehalogenimonas_4OHTPN|WP_353715165.1;Dehalogenimonas_THU2|WP_347001243.1
cluster1323	5	N/A	N/A	Dehalogenimonas_formicexedens_NSZ-14|WP_076003435.1;Dehalogenimonas_formicexedens_NSZ-14|WP_076004638.1;Dehalogenimonas_W|WP_338739141.1;Dehalogenimonas_THU2|WP_347001245.1;Dehalogenimonas_alkenigignens_IP3-3|WP_058439902.1
cluster1372	5	Q02R27	GO:0006493; P:protein O-linked glycosylation; IEA:InterPro	Dehalogenimonas_WBC-2|CP011392.1_prot_AKG53010.1_317;Dehalogenimonas_formicexedens_NSZ-14|WP_076004285.1;Dehalogenimonas_alkenigignens_BRE15M|WP_165802735.1;Dehalogenimonas_W|WP_338736834.1;Dehalogenimonas_THU2|WP_346999474.1
cluster1420	5	N/A	N/A	Dehalogenimonas_formicexedens_NSZ-14|WP_225973688.1;Dehalogenimonas_W|WP_338739103.1;Dehalogenimonas_THU2|WP_347001228.1;Dehalogenimonas_formicexedens_NSZ-14|WP_225973672.1;Dehalogenimonas_4OHTPN|WP_225973672.1
cluster1422	5	N/A	N/A	Dehalogenimonas_formicexedens_NSZ-14|WP_076004665.1;Dehalogenimonas_4OHTPN|WP_076004665.1;Dehalogenimonas_W|WP_338736934.1;Dehalogenimonas_THU2|WP_347001170.1;Dehalogenimonas_alkenigignens_IP3-3|WP_058438650.1
cluster1423	5	Q8DMT2	GO:0007623; P:circadian rhythm; IEA:UniProtKB-UniRule	Dehalogenimonas_formicexedens_NSZ-14|WP_076004584.1;Dehalogenimonas_WBC-2|CP011392.1_prot_AKG53521.1_828;Dehalogenimonas_THU2|WP_346999294.1;Dehalogenimonas_THU2|WP_346999289.1;Dehalogenimonas_WBC-2|CP011392.1_prot_AKG53275.1_582
cluster1426	5	P44116	N/A	Dehalogenimonas_formicexedens_NSZ-14|WP_076004898.1;Dehalogenimonas_alkenigignens_BRE15M|WP_116633153.1;Dehalogenimonas_WBC-2|CP011392.1_prot_AKG54357.1_1664;Dehalogenimonas_alkenigignens_IP3-3|WP_065128669.1;Dehalogenimonas_THU2|WP_346999253.1
cluster1430	5	N/A	N/A	Dehalogenimonas_formicexedens_NSZ-14|WP_058439985.1;Dehalogenimonas_4OHTPN|WP_353715162.1;Dehalogenimonas_THU2|WP_346999720.1;Dehalogenimonas_alkenigignens_IP3-3|WP_058439985.1;Dehalogenimonas_alkenigignens_IP3-3|WP_058438691.1
cluster1433	5	N/A	N/A	Dehalogenimonas_formicexedens_NSZ-14|WP_058437841.1;Dehalogenimonas_alkenigignens_BRE15M|WP_116633082.1;Dehalogenimonas_alkenigignens_IP3-3|WP_058437841.1;Dehalogenimonas_formicexedens_NSZ-14|WP_076004675.1;Dehalogenimonas_W|WP_338738989.1
cluster1434	5	Q8R9U5	GO:0008289; F:lipid binding; IEA:UniProtKB-KW	Dehalogenimonas_formicexedens_NSZ-14|WP_076004668.1;Dehalogenimonas_4OHTPN|WP_076004668.1;Dehalogenimonas_W|WP_338736937.1;Dehalogenimonas_THU2|WP_347001209.1;Dehalogenimonas_alkenigignens_IP3-3|WP_058438654.1
cluster1436	5	N/A	N/A	Dehalogenimonas_formicexedens_NSZ-14|WP_076003423.1;Dehalogenimonas_4OHTPN|WP_353714967.1;Dehalogenimonas_W|WP_338739163.1;Dehalogenimonas_alkenigignens_IP3-3|WP_058439908.1;Dehalogenimonas_alkenigignens_IP3-3|WP_058438719.1
cluster1437	5	N/A	N/A	Dehalogenimonas_formicexedens_NSZ-14|WP_076004666.1;Dehalogenimonas_4OHTPN|WP_076004666.1;Dehalogenimonas_W|WP_338736935.1;Dehalogenimonas_THU2|WP_347001171.1;Dehalogenimonas_alkenigignens_IP3-3|WP_144437071.1
cluster1440	5	N/A	N/A	Dehalogenimonas_formicexedens_NSZ-14|WP_076004821.1;Dehalogenimonas_4OHTPN|WP_353714980.1;Dehalogenimonas_THU2|WP_346999724.1;Dehalogenimonas_alkenigignens_IP3-3|WP_058439900.1;Dehalogenimonas_alkenigignens_IP3-3|WP_058438685.1
cluster1443	5	P37512	GO:0003824; F:catalytic activity; IEA:InterPro	Dehalogenimonas_formicexedens_NSZ-14|WP_076003238.1;Dehalogenimonas_alkenigignens_BRE15M|WP_116632775.1;Dehalogenimonas_W|WP_338736912.1;Dehalogenimonas_THU2|WP_346999809.1;Dehalogenimonas_alkenigignens_IP3-3|WP_058439034.1
cluster1543	4	B4XY98	GO:0032259; P:methylation; IDA:UniProtKB	Dehalogenimonas_formicexedens_NSZ-14|WP_076004530.1;Dehalogenimonas_alkenigignens_BRE15M|WP_058439290.1;Dehalogenimonas_THU2|WP_346999312.1;Dehalogenimonas_alkenigignens_IP3-3|WP_058439290.1
cluster1544	4	P81594	GO:0046872; F:metal ion binding; IEA:UniProtKB-KW	Dehalogenimonas_formicexedens_NSZ-14|WP_145925495.1;Dehalogenimonas_W|WP_338736866.1;Dehalogenimonas_formicexedens_NSZ-14|WP_076004323.1;Dehalogenimonas_THU2|WP_346998987.1
cluster1546	4	Q7ZAM3	GO:0006313; P:transposition, DNA-mediated; IEA:UniProtKB-UniRule	Dehalogenimonas_formicexedens_NSZ-14|WP_076003514.1;Dehalogenimonas_THU2|WP_347000645.1;Dehalogenimonas_alkenigignens_IP3-3|WP_058439605.1;Dehalogenimonas_THU2|WP_347000315.1
cluster1549	4	N/A	N/A	Dehalogenimonas_formicexedens_NSZ-14|WP_225973673.1;Dehalogenimonas_alkenigignens_BRE15M|WP_116633081.1;Dehalogenimonas_W|WP_338738991.1;Dehalogenimonas_alkenigignens_IP3-3|WP_244881566.1
cluster1550	4	N/A	N/A	Dehalogenimonas_formicexedens_NSZ-14|WP_076004819.1;Dehalogenimonas_4OHTPN|WP_353714978.1;Dehalogenimonas_THU2|WP_346999721.1;Dehalogenimonas_alkenigignens_IP3-3|WP_058438689.1
cluster1552	4	N/A	N/A	Dehalogenimonas_formicexedens_NSZ-14|WP_058439974.1;Dehalogenimonas_4OHTPN|WP_353715152.1;Dehalogenimonas_THU2|WP_346999708.1;Dehalogenimonas_alkenigignens_IP3-3|WP_058439974.1
cluster1556	4	N/A	N/A	Dehalogenimonas_formicexedens_NSZ-14|WP_076004824.1;Dehalogenimonas_4OHTPN|WP_353714982.1;Dehalogenimonas_THU2|WP_346999726.1;Dehalogenimonas_alkenigignens_IP3-3|WP_058439897.1
cluster1558	4	N/A	N/A	Dehalogenimonas_formicexedens_NSZ-14|WP_058439976.1;Dehalogenimonas_4OHTPN|WP_353715154.1;Dehalogenimonas_THU2|WP_346999711.1;Dehalogenimonas_alkenigignens_IP3-3|WP_058439976.1
cluster1559	4	N/A	N/A	Dehalogenimonas_formicexedens_NSZ-14|WP_058439983.1;Dehalogenimonas_4OHTPN|WP_353715160.1;Dehalogenimonas_THU2|WP_346999717.1;Dehalogenimonas_alkenigignens_IP3-3|WP_058439983.1
cluster1560	4	N/A	N/A	Dehalogenimonas_formicexedens_NSZ-14|WP_076003750.1;Dehalogenimonas_alkenigignens_BRE15M|WP_058439717.1;Dehalogenimonas_WBC-2|CP011392.1_prot_AKG53389.1_696;Dehalogenimonas_alkenigignens_IP3-3|WP_058439717.1
cluster1561	4	N/A	N/A	Dehalogenimonas_formicexedens_NSZ-14|WP_145925562.1;Dehalogenimonas_4OHTPN|WP_353714959.1;Dehalogenimonas_THU2|WP_347001252.1;Dehalogenimonas_4OHTPN|WP_353715146.1
cluster1562	4	C5FX37	GO:0009405; P:pathogenesis; IEA:UniProtKB-KW	Dehalogenimonas_formicexedens_NSZ-14|WP_076004822.1;Dehalogenimonas_4OHTPN|WP_353714981.1;Dehalogenimonas_THU2|WP_346999725.1;Dehalogenimonas_alkenigignens_IP3-3|WP_058439899.1
cluster1563	4	N/A	N/A	Dehalogenimonas_formicexedens_NSZ-14|WP_076004654.1;Dehalogenimonas_4OHTPN|WP_076004654.1;Dehalogenimonas_W|WP_338739101.1;Dehalogenimonas_THU2|WP_347001227.1
cluster1564	4	N/A	N/A	Dehalogenimonas_formicexedens_NSZ-14|WP_058439973.1;Dehalogenimonas_4OHTPN|WP_353715151.1;Dehalogenimonas_THU2|WP_346999706.1;Dehalogenimonas_alkenigignens_IP3-3|WP_058439973.1
cluster1566	4	N/A	N/A	Dehalogenimonas_formicexedens_NSZ-14|WP_058439977.1;Dehalogenimonas_4OHTPN|WP_353715155.1;Dehalogenimonas_THU2|WP_346999712.1;Dehalogenimonas_alkenigignens_IP3-3|WP_058439977.1
cluster1567	4	Q31RR1	GO:0043953; P:protein transport by the Tat complex; IEA:UniProtKB-UniRule	Dehalogenimonas_formicexedens_NSZ-14|WP_076004661.1;Dehalogenimonas_4OHTPN|WP_076004661.1;Dehalogenimonas_W|WP_338736938.1;Dehalogenimonas_THU2|WP_347001211.1
cluster1568	4	O67554	GO:0046872; F:metal ion binding; IEA:UniProtKB-KW	Dehalogenimonas_formicexedens_NSZ-14|WP_076004478.1;Dehalogenimonas_4OHTPN|WP_353714458.1;Dehalogenimonas_W|WP_338737031.1;Dehalogenimonas_THU2|WP_346999301.1
cluster1569	4	N/A	N/A	Dehalogenimonas_formicexedens_NSZ-14|WP_058439966.1;Dehalogenimonas_W|WP_338739186.1;Dehalogenimonas_THU2|WP_347001077.1;Dehalogenimonas_alkenigignens_IP3-3|WP_058439966.1
cluster1571	4	N/A	N/A	Dehalogenimonas_formicexedens_NSZ-14|WP_225973707.1;Dehalogenimonas_4OHTPN|WP_353714943.1;Dehalogenimonas_THU2|WP_347000558.1;Dehalogenimonas_alkenigignens_IP3-3|WP_244881558.1
cluster1573	4	N/A	N/A	Dehalogenimonas_formicexedens_NSZ-14|WP_058439975.1;Dehalogenimonas_4OHTPN|WP_353715153.1;Dehalogenimonas_THU2|WP_346999710.1;Dehalogenimonas_alkenigignens_IP3-3|WP_058439975.1
cluster1574	4	N/A	N/A	Dehalogenimonas_formicexedens_NSZ-14|WP_076004674.1;Dehalogenimonas_alkenigignens_BRE15M|WP_116633086.1;Dehalogenimonas_W|WP_338738987.1;Dehalogenimonas_alkenigignens_IP3-3|WP_058437839.1
cluster1577	4	N/A	N/A	Dehalogenimonas_formicexedens_NSZ-14|WP_076004837.1;Dehalogenimonas_W|WP_338739095.1;Dehalogenimonas_THU2|WP_347001224.1;Dehalogenimonas_alkenigignens_IP3-3|WP_058437588.1
cluster1702	3	P0A4U7	GO:0003700; F:DNA-binding transcription factor activity; IEA:InterPro	Dehalogenimonas_formicexedens_NSZ-14|WP_076004417.1;Dehalogenimonas_THU2|WP_347000530.1;Dehalogenimonas_alkenigignens_IP3-3|WP_058439800.1
cluster1703	3	Q0AXM5	GO:0009231; P:riboflavin biosynthetic process; IEA:UniProtKB-UniRule	Dehalogenimonas_formicexedens_NSZ-14|WP_058437577.1;Dehalogenimonas_THU2|WP_347000533.1;Dehalogenimonas_alkenigignens_IP3-3|WP_058437577.1
cluster1708	3	N/A	N/A	Dehalogenimonas_formicexedens_NSZ-14|WP_076003462.1;Dehalogenimonas_W|WP_338737757.1;Dehalogenimonas_alkenigignens_IP3-3|WP_058437592.1
cluster1709	3	N/A	N/A	Dehalogenimonas_formicexedens_NSZ-14|WP_058439971.1;Dehalogenimonas_THU2|WP_346999703.1;Dehalogenimonas_alkenigignens_IP3-3|WP_058439971.1
cluster1710	3	N/A	N/A	Dehalogenimonas_formicexedens_NSZ-14|WP_076005034.1;Dehalogenimonas_THU2|WP_347001275.1;Dehalogenimonas_alkenigignens_IP3-3|WP_076005034.1
cluster1715	3	N/A	N/A	Dehalogenimonas_formicexedens_NSZ-14|WP_076003603.1;Dehalogenimonas_WBC-2|CP011392.1_prot_AKG53087.1_394;Dehalogenimonas_alkenigignens_IP3-3|WP_144437048.1
cluster1717	3	N/A	N/A	Dehalogenimonas_formicexedens_NSZ-14|WP_145925588.1;Dehalogenimonas_4OHTPN|WP_353714284.1;Dehalogenimonas_W|WP_338738215.1
cluster1718	3	N/A	N/A	Dehalogenimonas_formicexedens_NSZ-14|WP_076004416.1;Dehalogenimonas_4OHTPN|WP_353714234.1;Dehalogenimonas_W|WP_013218939.1
cluster1719	3	P9WMH8	GO:0043565; F:sequence-specific DNA binding; IEA:InterPro	Dehalogenimonas_formicexedens_NSZ-14|WP_076003414.1;Dehalogenimonas_THU2|WP_346999698.1;Dehalogenimonas_alkenigignens_IP3-3|WP_083496434.1
cluster1720	3	Q9HI70	GO:0006260; P:DNA replication; IEA:UniProtKB-UniPathway	Dehalogenimonas_formicexedens_NSZ-14|WP_058437537.1;Dehalogenimonas_THU2|WP_346999451.1;Dehalogenimonas_alkenigignens_IP3-3|WP_058437537.1
cluster1727	3	N/A	N/A	Dehalogenimonas_formicexedens_NSZ-14|WP_058439984.1;Dehalogenimonas_THU2|WP_346999718.1;Dehalogenimonas_alkenigignens_IP3-3|WP_058439984.1
cluster1736	3	Q58096	GO:0046872; F:metal ion binding; IEA:UniProtKB-KW	Dehalogenimonas_formicexedens_NSZ-14|WP_076003520.1;Dehalogenimonas_THU2|WP_347000956.1;Dehalogenimonas_THU2|WP_347001153.1
cluster2048	2	Q3A798	GO:0009163; P:nucleoside biosynthetic process; IEA:InterPro	Dehalogenimonas_formicexedens_NSZ-14|WP_076003578.1;Dehalogenimonas_THU2|WP_347000260.1
cluster2049	2	N/A	N/A	Dehalogenimonas_formicexedens_NSZ-14|WP_076004626.1;Dehalogenimonas_THU2|WP_347000966.1
cluster2050	2	N/A	N/A	Dehalogenimonas_formicexedens_NSZ-14|WP_076005021.1;Dehalogenimonas_W|WP_338739023.1
cluster2052	2	Q732P6	GO:0004659; F:prenyltransferase activity; IEA:UniProtKB-UniRule	Dehalogenimonas_formicexedens_NSZ-14|WP_076004706.1;Dehalogenimonas_WBC-2|CP011392.1_prot_AKG53543.1_850
cluster2053	2	Q9S3Q0	GO:0006268; P:DNA unwinding involved in DNA replication; IEA:InterPro	Dehalogenimonas_formicexedens_NSZ-14|WP_076004632.1;Dehalogenimonas_WBC-2|CP011392.1_prot_AKG53820.1_1127
cluster2054	2	A4J804	GO:0009236; P:cobalamin biosynthetic process; IEA:UniProtKB-UniRule	Dehalogenimonas_formicexedens_NSZ-14|WP_076003577.1;Dehalogenimonas_THU2|WP_347000319.1
cluster2055	2	N/A	N/A	Dehalogenimonas_formicexedens_NSZ-14|WP_225973752.1;Dehalogenimonas_WBC-2|CP011392.1_prot_AKG53561.1_868
cluster2057	2	N/A	N/A	Dehalogenimonas_formicexedens_NSZ-14|WP_076003408.1;Dehalogenimonas_W|WP_338739019.1
cluster2058	2	Q60AV6	GO:0008168; F:methyltransferase activity; IEA:UniProtKB-KW	Dehalogenimonas_formicexedens_NSZ-14|WP_076003580.1;Dehalogenimonas_THU2|WP_347000264.1
cluster2059	2	Q2RHR4	GO:0009228; P:thiamine biosynthetic process; IEA:InterPro	Dehalogenimonas_formicexedens_NSZ-14|WP_076003582.1;Dehalogenimonas_THU2|WP_347000267.1
cluster2060	2	N/A	N/A	Dehalogenimonas_formicexedens_NSZ-14|WP_083635426.1;Dehalogenimonas_THU2|WP_347000968.1
cluster2062	2	Q6M0B4	GO:0008761; F:UDP-N-acetylglucosamine 2-epimerase activity; IEA:InterPro	Dehalogenimonas_formicexedens_NSZ-14|WP_076004727.1;Dehalogenimonas_WBC-2|CP011392.1_prot_AKG53562.1_869
cluster2065	2	N/A	N/A	Dehalogenimonas_formicexedens_NSZ-14|WP_083635384.1;Dehalogenimonas_THU2|WP_346998988.1
cluster2066	2	N/A	N/A	Dehalogenimonas_formicexedens_NSZ-14|WP_158513448.1;Dehalogenimonas_W|WP_338738457.1
cluster2068	2	N/A	N/A	Dehalogenimonas_formicexedens_NSZ-14|WP_076003672.1;Dehalogenimonas_THU2|WP_346999302.1
cluster2070	2	Q50801	GO:0055085; P:transmembrane transport; IEA:InterPro	Dehalogenimonas_formicexedens_NSZ-14|WP_076004693.1;Dehalogenimonas_W|WP_338738247.1
cluster2072	2	B3GSH5	GO:0030187; P:melatonin biosynthetic process; IDA:RGD	Dehalogenimonas_formicexedens_NSZ-14|WP_076003579.1;Dehalogenimonas_THU2|WP_347000262.1
cluster2073	2	O87694	GO:0009236; P:cobalamin biosynthetic process; IEA:UniProtKB-UniPathway	Dehalogenimonas_formicexedens_NSZ-14|WP_076004683.1;Dehalogenimonas_W|WP_338738253.1
cluster2075	2	A6TF41	GO:0045893; P:positive regulation of transcription, DNA-templated; IEA:UniProtKB-UniRule	Dehalogenimonas_formicexedens_NSZ-14|WP_076003404.1;Dehalogenimonas_W|WP_049760388.1
cluster2077	2	N/A	N/A	Dehalogenimonas_formicexedens_NSZ-14|WP_076003410.1;Dehalogenimonas_W|WP_338739013.1
cluster2080	2	O67876	GO:0006782; P:protoporphyrinogen IX biosynthetic process; IEA:UniProtKB-UniPathway	Dehalogenimonas_formicexedens_NSZ-14|WP_076004686.1;Dehalogenimonas_W|WP_338737125.1
cluster2081	2	Q9KSB1	GO:0000160; P:phosphorelay signal transduction system; ISS:TIGR	Dehalogenimonas_formicexedens_NSZ-14|WP_083635417.1;Dehalogenimonas_THU2|WP_346999295.1
cluster2082	2	O87692	GO:0009236; P:cobalamin biosynthetic process; IEA:UniProtKB-UniPathway	Dehalogenimonas_formicexedens_NSZ-14|WP_225973675.1;Dehalogenimonas_W|WP_338738239.1
cluster2083	2	Q2RHR5	GO:0009228; P:thiamine biosynthetic process; IEA:InterPro	Dehalogenimonas_formicexedens_NSZ-14|WP_076003583.1;Dehalogenimonas_THU2|WP_347000269.1
cluster2084	2	P96622	GO:0003723; F:RNA binding; IEA:UniProtKB-KW	Dehalogenimonas_formicexedens_NSZ-14|WP_076004901.1;Dehalogenimonas_WBC-2|CP011392.1_prot_AKG53568.1_875
cluster2085	2	N/A	N/A	Dehalogenimonas_formicexedens_NSZ-14|WP_145925533.1;Dehalogenimonas_WBC-2|CP011392.1_prot_AKG53258.1_565
cluster2087	2	N/A	N/A	Dehalogenimonas_formicexedens_NSZ-14|WP_083635302.1;Dehalogenimonas_W|WP_338739309.1
cluster2088	2	N/A	N/A	Dehalogenimonas_formicexedens_NSZ-14|WP_145925515.1;Dehalogenimonas_W|WP_338738396.1
cluster2091	2	N/A	N/A	Dehalogenimonas_formicexedens_NSZ-14|WP_145925494.1;Dehalogenimonas_THU2|WP_346998989.1
cluster2092	2	Q59294	GO:0019354; P:siroheme biosynthetic process; IEA:UniProtKB-UniPathway	Dehalogenimonas_formicexedens_NSZ-14|WP_076004687.1;Dehalogenimonas_W|WP_338737124.1
cluster2093	2	N/A	N/A	Dehalogenimonas_formicexedens_NSZ-14|WP_076003200.1;Dehalogenimonas_W|WP_338738384.1
cluster2094	2	N/A	N/A	Dehalogenimonas_formicexedens_NSZ-14|WP_076003211.1;Dehalogenimonas_WBC-2|CP011392.1_prot_AKG52968.1_275
cluster2095	2	Q8E9K5	GO:0018117; P:protein adenylylation; IDA:UniProtKB	Dehalogenimonas_formicexedens_NSZ-14|WP_076004652.1;Dehalogenimonas_W|WP_338738730.1
cluster2096	2	Q58489	GO:0006824; P:cobalt ion transport; IBA:GO_Central	Dehalogenimonas_formicexedens_NSZ-14|WP_076004694.1;Dehalogenimonas_W|WP_338738245.1
cluster2098	2	Q7X2C7	GO:0015979; P:photosynthesis; IEA:UniProtKB-KW	Dehalogenimonas_formicexedens_NSZ-14|WP_076003581.1;Dehalogenimonas_THU2|WP_347000266.1
cluster2099	2	N/A	N/A	Dehalogenimonas_formicexedens_NSZ-14|WP_076004608.1;Dehalogenimonas_WBC-2|CP011392.1_prot_AKG53645.1_952
cluster2101	2	Q58973	GO:0019354; P:siroheme biosynthetic process; IEA:InterPro	Dehalogenimonas_formicexedens_NSZ-14|WP_076004681.1;Dehalogenimonas_W|WP_338738257.1
cluster2102	2	N/A	N/A	Dehalogenimonas_formicexedens_NSZ-14|WP_076004734.1;Dehalogenimonas_WBC-2|CP011392.1_prot_AKG53566.1_873
cluster2103	2	N/A	N/A	Dehalogenimonas_formicexedens_NSZ-14|WP_145925543.1;Dehalogenimonas_WBC-2|CP011392.1_prot_AKG52981.1_288
cluster2104	2	P45192	GO:0035435; P:phosphate ion transmembrane transport; IEA:InterPro	Dehalogenimonas_formicexedens_NSZ-14|WP_076004548.1;Dehalogenimonas_WBC-2|CP011392.1_prot_AKG52796.1_103
cluster2105	2	N/A	N/A	Dehalogenimonas_formicexedens_NSZ-14|WP_076004712.1;Dehalogenimonas_WBC-2|CP011392.1_prot_AKG53550.1_857
cluster2106	2	Q8PHY1	GO:0018189; P:pyrroloquinoline quinone biosynthetic process; IEA:UniProtKB-UniRule	Dehalogenimonas_formicexedens_NSZ-14|WP_076004692.1;Dehalogenimonas_W|WP_338737118.1
cluster2107	2	P44014	GO:0006313; P:transposition, DNA-mediated; IEA:InterPro	Dehalogenimonas_formicexedens_NSZ-14|WP_076004992.1;Dehalogenimonas_W|WP_338738569.1
cluster2108	2	B8GLE4	GO:0006782; P:protoporphyrinogen IX biosynthetic process; IEA:UniProtKB-UniPathway	Dehalogenimonas_formicexedens_NSZ-14|WP_076004685.1;Dehalogenimonas_W|WP_338737126.1
cluster2111	2	P15263	GO:0000160; P:phosphorelay signal transduction system; IEA:UniProtKB-KW	Dehalogenimonas_formicexedens_NSZ-14|WP_076004719.1;Dehalogenimonas_WBC-2|CP011392.1_prot_AKG53559.1_866
cluster2113	2	P40332	GO:0006740; P:NADPH regeneration; IBA:GO_Central	Dehalogenimonas_formicexedens_NSZ-14|WP_076004722.1;Dehalogenimonas_WBC-2|CP011392.1_prot_AKG53557.1_864
cluster2114	2	N/A	N/A	Dehalogenimonas_formicexedens_NSZ-14|WP_145925567.1;Dehalogenimonas_WBC-2|CP011392.1_prot_AKG53547.1_854
cluster2116	2	N/A	N/A	Dehalogenimonas_formicexedens_NSZ-14|WP_158513488.1;Dehalogenimonas_THU2|WP_347000967.1
cluster2118	2	Q5KZ00	GO:0046140; P:corrin biosynthetic process; IEA:UniProtKB-UniRule	Dehalogenimonas_formicexedens_NSZ-14|WP_076004684.1;Dehalogenimonas_W|WP_338738251.1
cluster2119	2	Q51703	GO:0043565; F:sequence-specific DNA binding; IEA:InterPro	Dehalogenimonas_formicexedens_NSZ-14|WP_145925563.1;Dehalogenimonas_W|WP_338737120.1
cluster2120	2	N/A	N/A	Dehalogenimonas_formicexedens_NSZ-14|WP_076004711.1;Dehalogenimonas_WBC-2|CP011392.1_prot_AKG53549.1_856
cluster2121	2	O87689	GO:0009236; P:cobalamin biosynthetic process; IEA:UniProtKB-UniPathway	Dehalogenimonas_formicexedens_NSZ-14|WP_076004680.1;Dehalogenimonas_W|WP_338738259.1
cluster2123	2	Q748J7	GO:0006824; P:cobalt ion transport; IBA:GO_Central	Dehalogenimonas_formicexedens_NSZ-14|WP_225973674.1;Dehalogenimonas_W|WP_338738241.1
cluster2124	2	G3XD01	GO:0006065; P:UDP-glucuronate biosynthetic process; EXP:PseudoCAP	Dehalogenimonas_formicexedens_NSZ-14|WP_145925572.1;Dehalogenimonas_WBC-2|CP011392.1_prot_AKG53558.1_865
cluster2125	2	N/A	N/A	Dehalogenimonas_formicexedens_NSZ-14|WP_076004902.1;Dehalogenimonas_THU2|WP_346999488.1
cluster2127	2	Q05593	GO:0055114; P:oxidation-reduction process; IEA:InterPro	Dehalogenimonas_formicexedens_NSZ-14|WP_076004682.1;Dehalogenimonas_W|WP_338738255.1
cluster2128	2	N/A	N/A	Dehalogenimonas_formicexedens_NSZ-14|WP_076004710.1;Dehalogenimonas_WBC-2|CP011392.1_prot_AKG53548.1_855
cluster2134	2	Q748J7	GO:0006824; P:cobalt ion transport; IBA:GO_Central	Dehalogenimonas_formicexedens_NSZ-14|WP_076004695.1;Dehalogenimonas_W|WP_338738243.1
cluster2135	2	A5D3L4	GO:0006782; P:protoporphyrinogen IX biosynthetic process; IEA:UniProtKB-UniPathway	Dehalogenimonas_formicexedens_NSZ-14|WP_076004689.1;Dehalogenimonas_W|WP_338738249.1
cluster2137	2	Q8H0M1	GO:0016491; F:oxidoreductase activity; IEA:UniProtKB-KW	Dehalogenimonas_formicexedens_NSZ-14|WP_076003409.1;Dehalogenimonas_W|WP_338739015.1
cluster2138	2	N/A	N/A	Dehalogenimonas_formicexedens_NSZ-14|WP_076004625.1;Dehalogenimonas_THU2|WP_347000965.1
cluster2139	2	Q39QM7	GO:0006782; P:protoporphyrinogen IX biosynthetic process; IEA:UniProtKB-UniPathway	Dehalogenimonas_formicexedens_NSZ-14|WP_076004688.1;Dehalogenimonas_W|WP_338737123.1
cluster2140	2	P0A0E5	GO:0030001; P:metal ion transport; IEA:InterPro	Dehalogenimonas_formicexedens_NSZ-14|WP_076003505.1;Dehalogenimonas_W|WP_338737547.1

## Sheet: +14_GP
Expanded gene families for strain GP genome
# cluster_name	protein_number	swiss_prot_id	go_annotation	protein_list
cluster9	11	H7FWB6	GO:0005576; C:extracellular region; IEA:UniProtKB-SubCell	Dehalogenimonas_4OHTPN|WP_353715257.1;Dehalogenimonas_etheniformans_GP|WP_102330066.1;Dehalogenimonas_W|WP_338736913.1;Dehalogenimonas_etheniformans_GP|WP_190259857.1;Dehalogenimonas_THU2|WP_347000046.1;Dehalogenimonas_alkenigignens_IP3-3|WP_244881584.1;Dehalogenimonas_etheniformans_GP|WP_190259837.1;Dehalogenimonas_WBC-2|CP011392.1_prot_AKG53991.1_1298;Dehalogenimonas_formicexedens_NSZ-14|WP_145…
cluster27	10	P0DMG1	GO:0016226; P:iron-sulfur cluster assembly; IEA:InterPro	Dehalogenimonas_etheniformans_GP|WP_102331813.1;Dehalogenimonas_alkenigignens_BRE15M|WP_058439279.1;Dehalogenimonas_WBC-2|CP011392.1_prot_AKG52708.1_15;Dehalogenimonas_4OHTPN|WP_353714275.1;Dehalogenimonas_W|WP_338737035.1;Dehalogenimonas_THU2|WP_347000635.1;Dehalogenimonas_alkenigignens_IP3-3|WP_058437859.1;Dehalogenimonas_etheniformans_GP|WP_102331178.1;Dehalogenimonas_formicexedens_NSZ-14|WP_0…
cluster33	9	N/A	N/A	Dehalogenimonas_etheniformans_GP|WP_102330173.1;Dehalogenimonas_etheniformans_GP|WP_102330699.1;Dehalogenimonas_etheniformans_GP|WP_102330014.1;Dehalogenimonas_4OHTPN|WP_353715015.1;Dehalogenimonas_THU2|WP_347000541.1;Dehalogenimonas_formicexedens_NSZ-14|WP_076004361.1;Dehalogenimonas_alkenigignens_BRE15M|WP_058439810.1;Dehalogenimonas_4OHTPN|WP_353715329.1;Dehalogenimonas_alkenigignens_IP3-3|WP_…
cluster43	9	N/A	N/A	Dehalogenimonas_etheniformans_GP|WP_102330069.1;Dehalogenimonas_4OHTPN|WP_353715016.1;Dehalogenimonas_THU2|WP_347000542.1;Dehalogenimonas_etheniformans_GP|WP_162485825.1;Dehalogenimonas_formicexedens_NSZ-14|WP_076004358.1;Dehalogenimonas_etheniformans_GP|WP_102330701.1;Dehalogenimonas_alkenigignens_BRE15M|WP_058439812.1;Dehalogenimonas_4OHTPN|WP_353715327.1;Dehalogenimonas_alkenigignens_IP3-3|WP_…
cluster140	8	N/A	N/A	Dehalogenimonas_etheniformans_GP|WP_102330071.1;Dehalogenimonas_WBC-2|CP011392.1_prot_AKG54212.1_1519;Dehalogenimonas_4OHTPN|WP_353715020.1;Dehalogenimonas_THU2|WP_347000546.1;Dehalogenimonas_etheniformans_GP|WP_102330705.1;Dehalogenimonas_alkenigignens_BRE15M|WP_116632850.1;Dehalogenimonas_4OHTPN|WP_353714629.1;Dehalogenimonas_alkenigignens_IP3-3|WP_058438590.1
cluster492	8	Q3ZX56	GO:0009236; P:cobalamin biosynthetic process; IEA:UniProtKB-UniPathway	Dehalogenimonas_etheniformans_GP|WP_102331422.1;Dehalogenimonas_THU2|WP_346999453.1;Dehalogenimonas_alkenigignens_IP3-3|WP_058437533.1;Dehalogenimonas_formicexedens_NSZ-14|WP_058437533.1;Dehalogenimonas_etheniformans_GP|WP_102331380.1;Dehalogenimonas_alkenigignens_BRE15M|WP_116633219.1;Dehalogenimonas_4OHTPN|WP_353714260.1;Dehalogenimonas_4OHTPN|WP_353714222.1
cluster1181	6	Q55168	GO:0009639; P:response to red or far red light; IDA:UniProtKB	Dehalogenimonas_etheniformans_GP|WP_190259895.1;Dehalogenimonas_etheniformans_GP|WP_190259889.1;Dehalogenimonas_alkenigignens_BRE15M|WP_116633113.1;Dehalogenimonas_WBC-2|CP011392.1_prot_AKG52759.1_66;Dehalogenimonas_4OHTPN|WP_353714525.1;Dehalogenimonas_alkenigignens_IP3-3|WP_058438911.1
cluster1201	6	N/A	N/A	Dehalogenimonas_etheniformans_GP|WP_162485958.1;Dehalogenimonas_alkenigignens_BRE15M|WP_165802793.1;Dehalogenimonas_etheniformans_GP|WP_162485837.1;Dehalogenimonas_4OHTPN|WP_353715018.1;Dehalogenimonas_THU2|WP_347000544.1;Dehalogenimonas_WBC-2|CP011392.1_prot_AKG54198.1_1505
cluster1319	5	N/A	N/A	Dehalogenimonas_etheniformans_GP|WP_102330177.1;Dehalogenimonas_etheniformans_GP|WP_102331403.1;Dehalogenimonas_formicexedens_NSZ-14|WP_076003511.1;Dehalogenimonas_W|WP_338736819.1;Dehalogenimonas_W|WP_338738036.1
cluster1381	5	P81594	GO:0046872; F:metal ion binding; IEA:UniProtKB-KW	Dehalogenimonas_etheniformans_GP|WP_102330535.1;Dehalogenimonas_4OHTPN|WP_353715017.1;Dehalogenimonas_THU2|WP_347000543.1;Dehalogenimonas_etheniformans_GP|WP_102330566.1;Dehalogenimonas_WBC-2|CP011392.1_prot_AKG52966.1_273
cluster1474	4	P39860	GO:0045227; P:capsule polysaccharide biosynthetic process; IEA:UniProtKB-UniPathway	Dehalogenimonas_etheniformans_GP|WP_190259829.1;Dehalogenimonas_etheniformans_GP|WP_162485995.1;Dehalogenimonas_W|WP_338737088.1;Dehalogenimonas_WBC-2|CP011392.1_prot_AKG53563.1_870
cluster1620	3	N/A	N/A	Dehalogenimonas_etheniformans_GP|WP_190259852.1;Dehalogenimonas_etheniformans_GP|WP_190259851.1;Dehalogenimonas_W|WP_338737782.1
cluster1622	3	Q55169	GO:0000160; P:phosphorelay signal transduction system; IEA:UniProtKB-KW	Dehalogenimonas_etheniformans_GP|WP_190259888.1;Dehalogenimonas_etheniformans_GP|WP_102330567.1;Dehalogenimonas_WBC-2|CP011392.1_prot_AKG52760.1_67
cluster1623	3	N/A	N/A	Dehalogenimonas_etheniformans_GP|WP_102331703.1;Dehalogenimonas_etheniformans_GP|WP_102330912.1;Dehalogenimonas_THU2|WP_347000791.1

## Sheet: -55_NSZ-14
Contracted gene families for strain NSZ-14 genome
# cluster_name	protein_number	swiss_prot_id	go_annotation	protein_list
cluster140	8	N/A	N/A	Dehalogenimonas_etheniformans_GP|WP_102330071.1;Dehalogenimonas_WBC-2|CP011392.1_prot_AKG54212.1_1519;Dehalogenimonas_4OHTPN|WP_353715020.1;Dehalogenimonas_THU2|WP_347000546.1;Dehalogenimonas_etheniformans_GP|WP_102330705.1;Dehalogenimonas_alkenigignens_BRE15M|WP_116632850.1;Dehalogenimonas_4OHTPN|WP_353714629.1;Dehalogenimonas_alkenigignens_IP3-3|WP_058438590.1
cluster1181	6	Q55168	GO:0009639; P:response to red or far red light; IDA:UniProtKB	Dehalogenimonas_etheniformans_GP|WP_190259895.1;Dehalogenimonas_etheniformans_GP|WP_190259889.1;Dehalogenimonas_alkenigignens_BRE15M|WP_116633113.1;Dehalogenimonas_WBC-2|CP011392.1_prot_AKG52759.1_66;Dehalogenimonas_4OHTPN|WP_353714525.1;Dehalogenimonas_alkenigignens_IP3-3|WP_058438911.1
cluster1197	6	B1GZY9	GO:0006400; P:tRNA modification; IEA:UniProtKB-UniRule	Dehalogenimonas_etheniformans_GP|WP_226846915.1;Dehalogenimonas_WBC-2|CP011392.1_prot_AKG52814.1_121;Dehalogenimonas_4OHTPN|WP_353715193.1;Dehalogenimonas_W|WP_338736681.1;Dehalogenimonas_THU2|WP_346999463.1;Dehalogenimonas_alkenigignens_IP3-3|WP_058437870.1
cluster1201	6	N/A	N/A	Dehalogenimonas_etheniformans_GP|WP_162485958.1;Dehalogenimonas_alkenigignens_BRE15M|WP_165802793.1;Dehalogenimonas_etheniformans_GP|WP_162485837.1;Dehalogenimonas_4OHTPN|WP_353715018.1;Dehalogenimonas_THU2|WP_347000544.1;Dehalogenimonas_WBC-2|CP011392.1_prot_AKG54198.1_1505
cluster1230	6	P9WGN0	GO:0006355; P:regulation of transcription, DNA-templated; IEA:InterPro	Dehalogenimonas_etheniformans_GP|WP_102330697.1;Dehalogenimonas_alkenigignens_BRE15M|WP_058439809.1;Dehalogenimonas_WBC-2|CP011392.1_prot_AKG53916.1_1223;Dehalogenimonas_4OHTPN|WP_353715330.1;Dehalogenimonas_alkenigignens_IP3-3|WP_058439809.1;Dehalogenimonas_alkenigignens_BRE15M|WP_116633235.1
cluster1236	6	N/A	N/A	Dehalogenimonas_etheniformans_GP|WP_102330741.1;Dehalogenimonas_alkenigignens_BRE15M|WP_058439721.1;Dehalogenimonas_WBC-2|CP011392.1_prot_AKG53799.1_1106;Dehalogenimonas_4OHTPN|WP_353714149.1;Dehalogenimonas_alkenigignens_IP3-3|WP_058439721.1;Dehalogenimonas_WBC-2|CP011392.1_prot_AKG52810.1_117
cluster1241	6	N/A	N/A	Dehalogenimonas_etheniformans_GP|WP_102330740.1;Dehalogenimonas_alkenigignens_BRE15M|WP_058439722.1;Dehalogenimonas_WBC-2|CP011392.1_prot_AKG52811.1_118;Dehalogenimonas_4OHTPN|WP_353714150.1;Dehalogenimonas_alkenigignens_IP3-3|WP_058439722.1;Dehalogenimonas_WBC-2|CP011392.1_prot_AKG53798.1_1105
cluster1258	6	D7E9E0	GO:0009086; P:methionine biosynthetic process; IEA:UniProtKB-UniRule	Dehalogenimonas_etheniformans_GP|WP_336470075.1;Dehalogenimonas_WBC-2|CP011392.1_prot_AKG52704.1_11;Dehalogenimonas_4OHTPN|WP_353714271.1;Dehalogenimonas_W|WP_338737039.1;Dehalogenimonas_THU2|WP_347000631.1;Dehalogenimonas_alkenigignens_IP3-3|WP_058437853.1
cluster1259	6	Q7UG04	GO:0009086; P:methionine biosynthetic process; IBA:GO_Central	Dehalogenimonas_etheniformans_GP|WP_102331816.1;Dehalogenimonas_WBC-2|CP011392.1_prot_AKG52705.1_12;Dehalogenimonas_4OHTPN|WP_353714272.1;Dehalogenimonas_W|WP_338737038.1;Dehalogenimonas_THU2|WP_347000632.1;Dehalogenimonas_alkenigignens_IP3-3|WP_058437855.1
cluster1381	5	P81594	GO:0046872; F:metal ion binding; IEA:UniProtKB-KW	Dehalogenimonas_etheniformans_GP|WP_102330535.1;Dehalogenimonas_4OHTPN|WP_353715017.1;Dehalogenimonas_THU2|WP_347000543.1;Dehalogenimonas_etheniformans_GP|WP_102330566.1;Dehalogenimonas_WBC-2|CP011392.1_prot_AKG52966.1_273
cluster1474	4	P39860	GO:0045227; P:capsule polysaccharide biosynthetic process; IEA:UniProtKB-UniPathway	Dehalogenimonas_etheniformans_GP|WP_190259829.1;Dehalogenimonas_etheniformans_GP|WP_162485995.1;Dehalogenimonas_W|WP_338737088.1;Dehalogenimonas_WBC-2|CP011392.1_prot_AKG53563.1_870
cluster1483	4	P14090	GO:0030245; P:cellulose catabolic process; IEA:UniProtKB-KW	Dehalogenimonas_WBC-2|CP011392.1_prot_AKG53595.1_902;Dehalogenimonas_etheniformans_GP|WP_102329967.1;Dehalogenimonas_alkenigignens_IP3-3|WP_144437057.1;Dehalogenimonas_W|WP_338737575.1
cluster1501	4	N/A	N/A	Dehalogenimonas_etheniformans_GP|WP_102331884.1;Dehalogenimonas_alkenigignens_BRE15M|WP_058438958.1;Dehalogenimonas_WBC-2|CP011392.1_prot_AKG54214.1_1521;Dehalogenimonas_alkenigignens_IP3-3|WP_058438958.1
cluster1509	4	N/A	N/A	Dehalogenimonas_etheniformans_GP|WP_102331671.1;Dehalogenimonas_4OHTPN|WP_353714239.1;Dehalogenimonas_W|WP_338738925.1;Dehalogenimonas_W|WP_338739047.1
cluster1515	4	Q5PQZ3	GO:0006829; P:zinc ion transport; ISS:UniProtKB	Dehalogenimonas_etheniformans_GP|WP_102330615.1;Dehalogenimonas_alkenigignens_BRE15M|WP_116633002.1;Dehalogenimonas_WBC-2|CP011392.1_prot_AKG54095.1_1402;Dehalogenimonas_alkenigignens_IP3-3|WP_058437957.1
cluster1538	4	A7FNW4	GO:0045893; P:positive regulation of transcription, DNA-templated; IEA:UniProtKB-UniRule	Dehalogenimonas_etheniformans_GP|WP_102330163.1;Dehalogenimonas_WBC-2|CP011392.1_prot_AKG52773.1_80;Dehalogenimonas_THU2|WP_347001163.1;Dehalogenimonas_alkenigignens_IP3-3|WP_186007584.1
cluster1620	3	N/A	N/A	Dehalogenimonas_etheniformans_GP|WP_190259852.1;Dehalogenimonas_etheniformans_GP|WP_190259851.1;Dehalogenimonas_W|WP_338737782.1
cluster1622	3	Q55169	GO:0000160; P:phosphorelay signal transduction system; IEA:UniProtKB-KW	Dehalogenimonas_etheniformans_GP|WP_190259888.1;Dehalogenimonas_etheniformans_GP|WP_102330567.1;Dehalogenimonas_WBC-2|CP011392.1_prot_AKG52760.1_67
cluster1623	3	N/A	N/A	Dehalogenimonas_etheniformans_GP|WP_102331703.1;Dehalogenimonas_etheniformans_GP|WP_102330912.1;Dehalogenimonas_THU2|WP_347000791.1
cluster1627	3	N/A	N/A	Dehalogenimonas_etheniformans_GP|WP_102329954.1;Dehalogenimonas_THU2|WP_346999510.1;Dehalogenimonas_alkenigignens_IP3-3|WP_058439315.1
cluster1634	3	N/A	N/A	Dehalogenimonas_etheniformans_GP|WP_102330160.1;Dehalogenimonas_W|WP_338737761.1;Dehalogenimonas_alkenigignens_IP3-3|WP_144437082.1
cluster1638	3	P37894	GO:0006355; P:regulation of transcription, DNA-templated; IEA:InterPro	Dehalogenimonas_etheniformans_GP|WP_162485817.1;Dehalogenimonas_4OHTPN|WP_353715349.1;Dehalogenimonas_THU2|WP_347000547.1
cluster1672	3	Q8IXX0	GO:0007096; P:regulation of exit from mitosis; IBA:GO_Central	Dehalogenimonas_etheniformans_GP|WP_102331371.1;Dehalogenimonas_WBC-2|CP011392.1_prot_AKG53314.1_621;Dehalogenimonas_alkenigignens_IP3-3|WP_058437991.1
cluster1677	3	N/A	N/A	Dehalogenimonas_etheniformans_GP|WP_162485930.1;Dehalogenimonas_4OHTPN|WP_353715019.1;Dehalogenimonas_THU2|WP_347000545.1
cluster1697	3	P0ACI1	GO:0043565; F:sequence-specific DNA binding; IEA:InterPro	Dehalogenimonas_etheniformans_GP|WP_102329949.1;Dehalogenimonas_4OHTPN|WP_353715221.1;Dehalogenimonas_W|WP_338738265.1
cluster1872	2	N/A	N/A	Dehalogenimonas_etheniformans_GP|WP_102331808.1;Dehalogenimonas_W|WP_338739076.1
cluster1878	2	Q45619	GO:0005524; F:ATP binding; IEA:UniProtKB-KW	Dehalogenimonas_etheniformans_GP|WP_102331824.1;Dehalogenimonas_WBC-2|CP011392.1_prot_AKG53091.1_398
cluster1881	2	N/A	N/A	Dehalogenimonas_etheniformans_GP|WP_162485948.1;Dehalogenimonas_THU2|WP_347000626.1
cluster1885	2	P00964	GO:0009399; P:nitrogen fixation; IEA:UniProtKB-KW	Dehalogenimonas_etheniformans_GP|WP_102331453.1;Dehalogenimonas_W|WP_338738523.1
cluster1886	2	N/A	N/A	Dehalogenimonas_etheniformans_GP|WP_102331830.1;Dehalogenimonas_WBC-2|CP011392.1_prot_AKG53095.1_402
cluster1890	2	N/A	N/A	Dehalogenimonas_etheniformans_GP|WP_264294073.1;Dehalogenimonas_WBC-2|CP011392.1_prot_AKG54409.1_1716
cluster1891	2	N/A	N/A	Dehalogenimonas_etheniformans_GP|WP_102331823.1;Dehalogenimonas_WBC-2|CP011392.1_prot_AKG53092.1_399
cluster1895	2	N/A	N/A	Dehalogenimonas_etheniformans_GP|WP_162485900.1;Dehalogenimonas_W|WP_338739074.1
cluster1897	2	N/A	N/A	Dehalogenimonas_etheniformans_GP|WP_226846786.1;Dehalogenimonas_THU2|WP_346999844.1
cluster1900	2	P23941	GO:0009307; P:DNA restriction-modification system; IEA:UniProtKB-KW	Dehalogenimonas_etheniformans_GP|WP_102331258.1;Dehalogenimonas_W|WP_338739058.1
cluster1902	2	N/A	N/A	Dehalogenimonas_etheniformans_GP|WP_190259885.1;Dehalogenimonas_THU2|WP_346999066.1
cluster1910	2	P35163	GO:0000156; F:phosphorelay response regulator activity; IBA:GO_Central	Dehalogenimonas_etheniformans_GP|WP_226846719.1;Dehalogenimonas_THU2|WP_346999643.1
cluster1912	2	O07528	GO:0006355; P:regulation of transcription, DNA-templated; IEA:InterPro	Dehalogenimonas_etheniformans_GP|WP_162485986.1;Dehalogenimonas_WBC-2|CP011392.1_prot_AKG52813.1_120
cluster1913	2	N/A	N/A	Dehalogenimonas_etheniformans_GP|WP_102331869.1;Dehalogenimonas_WBC-2|CP011392.1_prot_AKG53118.1_425
cluster1915	2	N/A	N/A	Dehalogenimonas_etheniformans_GP|WP_102331478.1;Dehalogenimonas_WBC-2|CP011392.1_prot_AKG54068.1_1375
cluster1922	2	N/A	N/A	Dehalogenimonas_etheniformans_GP|WP_102331472.1;Dehalogenimonas_WBC-2|CP011392.1_prot_AKG53315.1_622
cluster1939	2	N/A	N/A	Dehalogenimonas_etheniformans_GP|WP_102331657.1;Dehalogenimonas_WBC-2|CP011392.1_prot_AKG54223.1_1530
cluster1942	2	N/A	N/A	Dehalogenimonas_etheniformans_GP|WP_102331822.1;Dehalogenimonas_WBC-2|CP011392.1_prot_AKG53096.1_403
cluster1951	2	O59484	GO:0008270; F:zinc ion binding; IEA:UniProtKB-UniRule	Dehalogenimonas_etheniformans_GP|WP_162485854.1;Dehalogenimonas_THU2|WP_346999821.1
cluster1954	2	P21866	GO:0006355; P:regulation of transcription, DNA-templated; IMP:EcoCyc	Dehalogenimonas_etheniformans_GP|WP_102331821.1;Dehalogenimonas_WBC-2|CP011392.1_prot_AKG53097.1_404
cluster1963	2	N/A	N/A	Dehalogenimonas_etheniformans_GP|WP_264294062.1;Dehalogenimonas_W|WP_338736931.1
cluster1968	2	P39830	GO:0006813; P:potassium ion transport; IEA:InterPro	Dehalogenimonas_etheniformans_GP|WP_102331667.1;Dehalogenimonas_W|WP_338739041.1
cluster1980	2	N/A	N/A	Dehalogenimonas_etheniformans_GP|WP_102331404.1;Dehalogenimonas_W|WP_338738784.1
cluster1983	2	N/A	N/A	Dehalogenimonas_etheniformans_GP|WP_190259846.1;Dehalogenimonas_W|WP_338737747.1
cluster1992	2	Q58164	N/A	Dehalogenimonas_etheniformans_GP|WP_102330909.1;Dehalogenimonas_W|WP_338739007.1
cluster1996	2	N/A	N/A	Dehalogenimonas_etheniformans_GP|WP_102331485.1;Dehalogenimonas_THU2|WP_347000327.1
cluster2000	2	N/A	N/A	Dehalogenimonas_etheniformans_GP|WP_162485997.1;Dehalogenimonas_W|WP_338738525.1
cluster2008	2	P21866	GO:0006355; P:regulation of transcription, DNA-templated; IMP:EcoCyc	Dehalogenimonas_etheniformans_GP|WP_046736448.1;Dehalogenimonas_WBC-2|CP011392.1_prot_AKG53090.1_397
cluster2032	2	N/A	N/A	Dehalogenimonas_etheniformans_GP|WP_162485965.1;Dehalogenimonas_W|WP_338737298.1
cluster2033	2	N/A	N/A	Dehalogenimonas_etheniformans_GP|WP_102331058.1;Dehalogenimonas_THU2|WP_347000930.1

## Sheet: +35_NSZ-14
Expanded gene families for strain NSZ-14 genome
# cluster_name	protein_number	swiss_prot_id	go_annotation	protein_list
cluster1	18	Q9HI70	GO:0006260; P:DNA replication; IEA:UniProtKB-UniPathway	Dehalogenimonas_etheniformans_GP|WP_102331117.1;Dehalogenimonas_etheniformans_GP|WP_102331831.1;Dehalogenimonas_formicexedens_NSZ-14|WP_225973708.1;Dehalogenimonas_formicexedens_NSZ-14|WP_058439794.1;Dehalogenimonas_formicexedens_NSZ-14|WP_076003706.1;Dehalogenimonas_WBC-2|CP011392.1_prot_AKG54268.1_1575;Dehalogenimonas_WBC-2|CP011392.1_prot_AKG54201.1_1508;Dehalogenimonas_WBC-2|CP011392.1_prot_A…
cluster2	14	Q8KET0	GO:0006313; P:transposition, DNA-mediated; IEA:UniProtKB-UniRule	Dehalogenimonas_etheniformans_GP|WP_102331368.1;Dehalogenimonas_alkenigignens_BRE15M|WP_116633110.1;Dehalogenimonas_4OHTPN|WP_353715171.1;Dehalogenimonas_W|WP_338738985.1;Dehalogenimonas_THU2|WP_346999731.1;Dehalogenimonas_alkenigignens_IP3-3|WP_058437997.1;Dehalogenimonas_formicexedens_NSZ-14|WP_076004673.1;Dehalogenimonas_formicexedens_NSZ-14|WP_076004827.1;Dehalogenimonas_alkenigignens_IP3-3|W…
cluster3	13	N/A	N/A	Dehalogenimonas_formicexedens_NSZ-14|WP_076004653.1;Dehalogenimonas_formicexedens_NSZ-14|WP_076004833.1;Dehalogenimonas_4OHTPN|WP_353715022.1;Dehalogenimonas_formicexedens_NSZ-14|WP_192846593.1;Dehalogenimonas_4OHTPN|WP_353715176.1;Dehalogenimonas_W|WP_338739105.1;Dehalogenimonas_THU2|WP_347000559.1;Dehalogenimonas_alkenigignens_IP3-3|WP_186007558.1;Dehalogenimonas_THU2|WP_346999740.1;Dehalogenim…
cluster4	12	N/A	N/A	Dehalogenimonas_formicexedens_NSZ-14|WP_065128761.1;Dehalogenimonas_formicexedens_NSZ-14|WP_225973671.1;Dehalogenimonas_formicexedens_NSZ-14|WP_225973705.1;Dehalogenimonas_4OHTPN|WP_353715148.1;Dehalogenimonas_4OHTPN|WP_353714961.1;Dehalogenimonas_W|WP_338739176.1;Dehalogenimonas_THU2|WP_347001266.1;Dehalogenimonas_THU2|WP_347001261.1;Dehalogenimonas_THU2|WP_346999702.1;Dehalogenimonas_alkenigign…
cluster15	10	N/A	N/A	Dehalogenimonas_formicexedens_NSZ-14|WP_076003418.1;Dehalogenimonas_formicexedens_NSZ-14|WP_076004628.1;Dehalogenimonas_formicexedens_NSZ-14|WP_058439972.1;Dehalogenimonas_4OHTPN|WP_353714963.1;Dehalogenimonas_THU2|WP_346999704.1;Dehalogenimonas_alkenigignens_IP3-3|WP_058439972.1;Dehalogenimonas_W|WP_338739172.1;Dehalogenimonas_alkenigignens_IP3-3|WP_058439912.1;Dehalogenimonas_4OHTPN|WP_35371515…
cluster16	10	N/A	N/A	Dehalogenimonas_formicexedens_NSZ-14|WP_076004639.1;Dehalogenimonas_formicexedens_NSZ-14|WP_076003436.1;Dehalogenimonas_formicexedens_NSZ-14|WP_076004820.1;Dehalogenimonas_4OHTPN|WP_353714979.1;Dehalogenimonas_THU2|WP_346999722.1;Dehalogenimonas_alkenigignens_IP3-3|WP_058438687.1;Dehalogenimonas_4OHTPN|WP_353715164.1;Dehalogenimonas_W|WP_338739139.1;Dehalogenimonas_THU2|WP_347001244.1;Dehalogenim…
cluster19	10	P33395	GO:0003677; F:DNA binding; IEA:UniProtKB-KW	Dehalogenimonas_etheniformans_GP|WP_102331818.1;Dehalogenimonas_alkenigignens_BRE15M|WP_058439282.1;Dehalogenimonas_WBC-2|CP011392.1_prot_AKG52702.1_9;Dehalogenimonas_4OHTPN|WP_353714269.1;Dehalogenimonas_W|WP_338737042.1;Dehalogenimonas_THU2|WP_347000629.1;Dehalogenimonas_alkenigignens_IP3-3|WP_058437849.1;Dehalogenimonas_formicexedens_NSZ-14|WP_076003274.1;Dehalogenimonas_formicexedens_NSZ-14|W…
cluster23	10	N/A	N/A	Dehalogenimonas_etheniformans_GP|WP_102331474.1;Dehalogenimonas_alkenigignens_BRE15M|WP_058438833.1;Dehalogenimonas_WBC-2|CP011392.1_prot_AKG54118.1_1425;Dehalogenimonas_4OHTPN|WP_353714573.1;Dehalogenimonas_W|WP_338738300.1;Dehalogenimonas_THU2|WP_347000445.1;Dehalogenimonas_alkenigignens_IP3-3|WP_058437899.1;Dehalogenimonas_formicexedens_NSZ-14|WP_076004602.1;Dehalogenimonas_alkenigignens_IP3-3…
cluster34	9	N/A	N/A	Dehalogenimonas_formicexedens_NSZ-14|WP_076003429.1;Dehalogenimonas_formicexedens_NSZ-14|WP_076004633.1;Dehalogenimonas_W|WP_338739154.1;Dehalogenimonas_THU2|WP_338739154.1;Dehalogenimonas_formicexedens_NSZ-14|WP_058439981.1;Dehalogenimonas_4OHTPN|WP_058438706.1;Dehalogenimonas_THU2|WP_346999714.1;Dehalogenimonas_alkenigignens_IP3-3|WP_058439981.1;Dehalogenimonas_alkenigignens_IP3-3|WP_058438706.1
cluster35	9	N/A	N/A	Dehalogenimonas_formicexedens_NSZ-14|WP_076003441.1;Dehalogenimonas_formicexedens_NSZ-14|WP_076004645.1;Dehalogenimonas_4OHTPN|WP_353714984.1;Dehalogenimonas_alkenigignens_IP3-3|WP_058438675.1;Dehalogenimonas_formicexedens_NSZ-14|WP_076004826.1;Dehalogenimonas_W|WP_338739126.1;Dehalogenimonas_THU2|WP_346999728.1;Dehalogenimonas_alkenigignens_IP3-3|WP_058439895.1;Dehalogenimonas_THU2|WP_347001238.1
cluster54	9	N/A	N/A	Dehalogenimonas_formicexedens_NSZ-14|WP_058439967.1;Dehalogenimonas_W|WP_338739184.1;Dehalogenimonas_THU2|WP_347001078.1;Dehalogenimonas_alkenigignens_IP3-3|WP_058439967.1;Dehalogenimonas_formicexedens_NSZ-14|WP_076003413.1;Dehalogenimonas_4OHTPN|WP_353714956.1;Dehalogenimonas_THU2|WP_346999697.1;Dehalogenimonas_4OHTPN|WP_353715143.1;Dehalogenimonas_THU2|WP_347001259.1
cluster55	9	N/A	N/A	Dehalogenimonas_formicexedens_NSZ-14|WP_076004649.1;Dehalogenimonas_W|WP_338739118.1;Dehalogenimonas_formicexedens_NSZ-14|WP_058437521.1;Dehalogenimonas_4OHTPN|WP_353715173.1;Dehalogenimonas_THU2|WP_346999734.1;Dehalogenimonas_alkenigignens_IP3-3|WP_058437521.1;Dehalogenimonas_4OHTPN|WP_353714988.1;Dehalogenimonas_alkenigignens_IP3-3|WP_058439891.1;Dehalogenimonas_alkenigignens_IP3-3|WP_058438658…
cluster58	8	N/A	N/A	Dehalogenimonas_formicexedens_NSZ-14|WP_192846592.1;Dehalogenimonas_formicexedens_NSZ-14|WP_192846586.1;Dehalogenimonas_formicexedens_NSZ-14|WP_192846596.1;Dehalogenimonas_W|WP_338737737.1;Dehalogenimonas_THU2|WP_347000531.1;Dehalogenimonas_alkenigignens_BRE15M|WP_165802761.1;Dehalogenimonas_4OHTPN|WP_165802761.1;Dehalogenimonas_alkenigignens_IP3-3|WP_165802761.1
cluster59	8	N/A	N/A	Dehalogenimonas_formicexedens_NSZ-14|WP_076003430.1;Dehalogenimonas_formicexedens_NSZ-14|WP_076004634.1;Dehalogenimonas_formicexedens_NSZ-14|WP_058439982.1;Dehalogenimonas_4OHTPN|WP_353714972.1;Dehalogenimonas_alkenigignens_IP3-3|WP_058439982.1;Dehalogenimonas_W|WP_338739152.1;Dehalogenimonas_THU2|WP_338739152.1;Dehalogenimonas_alkenigignens_IP3-3|WP_058438703.1
cluster60	8	P81594	GO:0046872; F:metal ion binding; IEA:UniProtKB-KW	Dehalogenimonas_formicexedens_NSZ-14|WP_076004532.1;Dehalogenimonas_formicexedens_NSZ-14|WP_076003487.1;Dehalogenimonas_etheniformans_GP|WP_102331732.1;Dehalogenimonas_alkenigignens_BRE15M|WP_065128687.1;Dehalogenimonas_W|WP_338736679.1;Dehalogenimonas_THU2|WP_346999464.1;Dehalogenimonas_alkenigignens_IP3-3|WP_065128687.1;Dehalogenimonas_W|WP_338736678.1
cluster62	8	N/A	N/A	Dehalogenimonas_formicexedens_NSZ-14|WP_076003419.1;Dehalogenimonas_formicexedens_NSZ-14|WP_145925560.1;Dehalogenimonas_4OHTPN|WP_353714964.1;Dehalogenimonas_W|WP_338739170.1;Dehalogenimonas_alkenigignens_IP3-3|WP_083496332.1;Dehalogenimonas_THU2|WP_347001269.1;Dehalogenimonas_THU2|WP_347001264.1;Dehalogenimonas_alkenigignens_IP3-3|WP_144437106.1
cluster1011	8	N/A	N/A	Dehalogenimonas_formicexedens_NSZ-14|WP_058439894.1;Dehalogenimonas_4OHTPN|WP_353714985.1;Dehalogenimonas_THU2|WP_346999730.1;Dehalogenimonas_alkenigignens_IP3-3|WP_058439894.1;Dehalogenimonas_formicexedens_NSZ-14|WP_076003442.1;Dehalogenimonas_W|WP_338739124.1;Dehalogenimonas_4OHTPN|WP_353715170.1;Dehalogenimonas_THU2|WP_347001237.1
cluster1013	8	N/A	N/A	Dehalogenimonas_formicexedens_NSZ-14|WP_076003452.1;Dehalogenimonas_4OHTPN|WP_353714944.1;Dehalogenimonas_THU2|WP_347000557.1;Dehalogenimonas_alkenigignens_IP3-3|WP_058439885.1;Dehalogenimonas_formicexedens_NSZ-14|WP_076004835.1;Dehalogenimonas_W|WP_338739099.1;Dehalogenimonas_THU2|WP_346999744.1;Dehalogenimonas_alkenigignens_IP3-3|WP_058440024.1
cluster1015	8	N/A	N/A	Dehalogenimonas_formicexedens_NSZ-14|WP_076003448.1;Dehalogenimonas_4OHTPN|WP_353715172.1;Dehalogenimonas_THU2|WP_346999733.1;Dehalogenimonas_formicexedens_NSZ-14|WP_225973680.1;Dehalogenimonas_W|WP_338739120.1;Dehalogenimonas_alkenigignens_IP3-3|WP_058437518.1;Dehalogenimonas_4OHTPN|WP_353714987.1;Dehalogenimonas_alkenigignens_IP3-3|WP_058439892.1
cluster1019	7	N/A	N/A	Dehalogenimonas_formicexedens_NSZ-14|WP_076004629.1;Dehalogenimonas_formicexedens_NSZ-14|WP_076003420.1;Dehalogenimonas_W|WP_338739168.1;Dehalogenimonas_alkenigignens_IP3-3|WP_058439910.1;Dehalogenimonas_alkenigignens_IP3-3|WP_058438724.1;Dehalogenimonas_4OHTPN|WP_353714965.1;Dehalogenimonas_THU2|WP_347001270.1
cluster1170	7	N/A	N/A	Dehalogenimonas_formicexedens_NSZ-14|WP_076004836.1;Dehalogenimonas_W|WP_338739097.1;Dehalogenimonas_THU2|WP_347001225.1;Dehalogenimonas_formicexedens_NSZ-14|WP_076004677.1;Dehalogenimonas_alkenigignens_BRE15M|WP_116633080.1;Dehalogenimonas_W|WP_338738993.1;Dehalogenimonas_alkenigignens_IP3-3|WP_058437845.1
cluster1173	7	N/A	N/A	Dehalogenimonas_formicexedens_NSZ-14|WP_076005146.1;Dehalogenimonas_THU2|WP_347001223.1;Dehalogenimonas_alkenigignens_IP3-3|WP_058438629.1;Dehalogenimonas_formicexedens_NSZ-14|WP_076004657.1;Dehalogenimonas_4OHTPN|WP_076004657.1;Dehalogenimonas_W|WP_338739093.1;Dehalogenimonas_alkenigignens_IP3-3|WP_058437590.1
cluster1182	6	N/A	N/A	Dehalogenimonas_formicexedens_NSZ-14|WP_076004637.1;Dehalogenimonas_formicexedens_NSZ-14|WP_076003434.1;Dehalogenimonas_W|WP_338739143.1;Dehalogenimonas_4OHTPN|WP_353714977.1;Dehalogenimonas_alkenigignens_IP3-3|WP_058439903.1;Dehalogenimonas_THU2|WP_347001246.1
cluster1183	6	N/A	N/A	Dehalogenimonas_formicexedens_NSZ-14|WP_076004636.1;Dehalogenimonas_formicexedens_NSZ-14|WP_076003432.1;Dehalogenimonas_W|WP_338739147.1;Dehalogenimonas_alkenigignens_IP3-3|WP_058439904.1;Dehalogenimonas_4OHTPN|WP_353714974.1;Dehalogenimonas_THU2|WP_347001248.1
cluster1184	6	E4UPZ4	GO:0009405; P:pathogenesis; IEA:UniProtKB-KW	Dehalogenimonas_formicexedens_NSZ-14|WP_076004641.1;Dehalogenimonas_formicexedens_NSZ-14|WP_076003437.1;Dehalogenimonas_W|WP_338739135.1;Dehalogenimonas_4OHTPN|WP_353715166.1;Dehalogenimonas_alkenigignens_IP3-3|WP_058438683.1;Dehalogenimonas_THU2|WP_347001242.1
cluster1185	6	N/A	N/A	Dehalogenimonas_formicexedens_NSZ-14|WP_076003424.1;Dehalogenimonas_formicexedens_NSZ-14|WP_076004631.1;Dehalogenimonas_4OHTPN|WP_353714968.1;Dehalogenimonas_alkenigignens_IP3-3|WP_058439907.1;Dehalogenimonas_W|WP_338739161.1;Dehalogenimonas_THU2|WP_347001276.1
cluster1195	6	Q0W4I8	GO:0005975; P:carbohydrate metabolic process; IEA:InterPro	Dehalogenimonas_etheniformans_GP|WP_190259836.1;Dehalogenimonas_WBC-2|CP011392.1_prot_AKG53554.1_861;Dehalogenimonas_THU2|WP_346999861.1;Dehalogenimonas_formicexedens_NSZ-14|WP_076004186.1;Dehalogenimonas_formicexedens_NSZ-14|WP_083635434.1;Dehalogenimonas_WBC-2|CP011392.1_prot_AKG53277.1_584
cluster1320	5	N/A	N/A	Dehalogenimonas_formicexedens_NSZ-14|WP_076004630.1;Dehalogenimonas_formicexedens_NSZ-14|WP_076003422.1;Dehalogenimonas_4OHTPN|WP_353714966.1;Dehalogenimonas_W|WP_338739165.1;Dehalogenimonas_alkenigignens_IP3-3|WP_058439909.1
cluster1321	5	N/A	N/A	Dehalogenimonas_formicexedens_NSZ-14|WP_076003439.1;Dehalogenimonas_formicexedens_NSZ-14|WP_076004643.1;Dehalogenimonas_W|WP_338739130.1;Dehalogenimonas_4OHTPN|WP_353715167.1;Dehalogenimonas_THU2|WP_347001240.1
cluster1322	5	N/A	N/A	Dehalogenimonas_formicexedens_NSZ-14|WP_076004640.1;Dehalogenimonas_formicexedens_NSZ-14|WP_225973706.1;Dehalogenimonas_W|WP_338739137.1;Dehalogenimonas_4OHTPN|WP_353715165.1;Dehalogenimonas_THU2|WP_347001243.1
cluster1323	5	N/A	N/A	Dehalogenimonas_formicexedens_NSZ-14|WP_076003435.1;Dehalogenimonas_formicexedens_NSZ-14|WP_076004638.1;Dehalogenimonas_W|WP_338739141.1;Dehalogenimonas_THU2|WP_347001245.1;Dehalogenimonas_alkenigignens_IP3-3|WP_058439902.1
cluster1407	5	P9WMB4	GO:0046488; P:phosphatidylinositol metabolic process; IEA:UniProtKB-UniPathway	Dehalogenimonas_etheniformans_GP|WP_162485829.1;Dehalogenimonas_4OHTPN|WP_076004659.1;Dehalogenimonas_THU2|WP_347001168.1;Dehalogenimonas_formicexedens_NSZ-14|WP_158513460.1;Dehalogenimonas_formicexedens_NSZ-14|WP_076004659.1
cluster1420	5	N/A	N/A	Dehalogenimonas_formicexedens_NSZ-14|WP_225973688.1;Dehalogenimonas_W|WP_338739103.1;Dehalogenimonas_THU2|WP_347001228.1;Dehalogenimonas_formicexedens_NSZ-14|WP_225973672.1;Dehalogenimonas_4OHTPN|WP_225973672.1
cluster1433	5	N/A	N/A	Dehalogenimonas_formicexedens_NSZ-14|WP_058437841.1;Dehalogenimonas_alkenigignens_BRE15M|WP_116633082.1;Dehalogenimonas_alkenigignens_IP3-3|WP_058437841.1;Dehalogenimonas_formicexedens_NSZ-14|WP_076004675.1;Dehalogenimonas_W|WP_338738989.1
cluster1544	4	P81594	GO:0046872; F:metal ion binding; IEA:UniProtKB-KW	Dehalogenimonas_formicexedens_NSZ-14|WP_145925495.1;Dehalogenimonas_W|WP_338736866.1;Dehalogenimonas_formicexedens_NSZ-14|WP_076004323.1;Dehalogenimonas_THU2|WP_346998987.1

## Sheet: -101_4OHTPN
Contracted gene families for strain 4OHTPN genome
# cluster_name	protein_number	swiss_prot_id	go_annotation	protein_list
cluster60	8	P81594	GO:0046872; F:metal ion binding; IEA:UniProtKB-KW	Dehalogenimonas_formicexedens_NSZ-14|WP_076004532.1;Dehalogenimonas_formicexedens_NSZ-14|WP_076003487.1;Dehalogenimonas_etheniformans_GP|WP_102331732.1;Dehalogenimonas_alkenigignens_BRE15M|WP_065128687.1;Dehalogenimonas_W|WP_338736679.1;Dehalogenimonas_THU2|WP_346999464.1;Dehalogenimonas_alkenigignens_IP3-3|WP_065128687.1;Dehalogenimonas_W|WP_338736678.1
cluster1012	8	N/A	N/A	Dehalogenimonas_formicexedens_NSZ-14|WP_076004345.1;Dehalogenimonas_alkenigignens_BRE15M|WP_083496466.1;Dehalogenimonas_WBC-2|CP011392.1_prot_AKG52822.1_129;Dehalogenimonas_W|WP_338736744.1;Dehalogenimonas_THU2|WP_347001002.1;Dehalogenimonas_alkenigignens_IP3-3|WP_275477476.1;Dehalogenimonas_THU2|WP_347001102.1;Dehalogenimonas_THU2|WP_347000843.1
cluster1170	7	N/A	N/A	Dehalogenimonas_formicexedens_NSZ-14|WP_076004836.1;Dehalogenimonas_W|WP_338739097.1;Dehalogenimonas_THU2|WP_347001225.1;Dehalogenimonas_formicexedens_NSZ-14|WP_076004677.1;Dehalogenimonas_alkenigignens_BRE15M|WP_116633080.1;Dehalogenimonas_W|WP_338738993.1;Dehalogenimonas_alkenigignens_IP3-3|WP_058437845.1
cluster1171	7	N/A	N/A	Dehalogenimonas_formicexedens_NSZ-14|WP_058437928.1;Dehalogenimonas_alkenigignens_BRE15M|WP_058438023.1;Dehalogenimonas_WBC-2|CP011392.1_prot_AKG53012.1_319;Dehalogenimonas_W|WP_338736838.1;Dehalogenimonas_THU2|WP_346999478.1;Dehalogenimonas_alkenigignens_IP3-3|WP_058437928.1;Dehalogenimonas_alkenigignens_IP3-3|WP_058438023.1
cluster1205	6	Q8CXM8	GO:0000105; P:histidine biosynthetic process; IEA:UniProtKB-UniRule	Dehalogenimonas_etheniformans_GP|WP_102331635.1;Dehalogenimonas_alkenigignens_BRE15M|WP_276310099.1;Dehalogenimonas_WBC-2|CP011392.1_prot_AKG54012.1_1319;Dehalogenimonas_W|WP_338738194.1;Dehalogenimonas_THU2|WP_346999640.1;Dehalogenimonas_formicexedens_NSZ-14|WP_076004456.1
cluster1206	6	Q9USQ7	GO:0017183; P:peptidyl-diphthamide biosynthetic process from peptidyl-histidine; ISO:PomBase	Dehalogenimonas_etheniformans_GP|WP_102331466.1;Dehalogenimonas_W|WP_338736676.1;Dehalogenimonas_THU2|WP_346999444.1;Dehalogenimonas_alkenigignens_IP3-3|WP_225973685.1;Dehalogenimonas_formicexedens_NSZ-14|WP_225973685.1;Dehalogenimonas_THU2|WP_347001048.1
cluster1212	6	O31661	GO:0030435; P:sporulation resulting in formation of a cellular spore; IEA:UniProtKB-KW	Dehalogenimonas_W|WP_338738192.1;Dehalogenimonas_etheniformans_GP|WP_226846715.1;Dehalogenimonas_formicexedens_NSZ-14|WP_076004514.1;Dehalogenimonas_alkenigignens_IP3-3|WP_058437920.1;Dehalogenimonas_WBC-2|CP011392.1_prot_AKG53132.1_439;Dehalogenimonas_THU2|WP_346999642.1
cluster1323	5	N/A	N/A	Dehalogenimonas_formicexedens_NSZ-14|WP_076003435.1;Dehalogenimonas_formicexedens_NSZ-14|WP_076004638.1;Dehalogenimonas_W|WP_338739141.1;Dehalogenimonas_THU2|WP_347001245.1;Dehalogenimonas_alkenigignens_IP3-3|WP_058439902.1
cluster1336	5	P23545	GO:0006355; P:regulation of transcription, DNA-templated; IEA:InterPro	Dehalogenimonas_etheniformans_GP|WP_102331415.1;Dehalogenimonas_WBC-2|CP011392.1_prot_AKG54164.1_1471;Dehalogenimonas_formicexedens_NSZ-14|WP_076003510.1;Dehalogenimonas_W|WP_338738453.1;Dehalogenimonas_alkenigignens_BRE15M|WP_116633234.1
cluster1340	5	Q8ZPK4	GO:0031460; P:glycine betaine transport; IEA:InterPro	Dehalogenimonas_etheniformans_GP|WP_102329996.1;Dehalogenimonas_W|WP_338737627.1;Dehalogenimonas_THU2|WP_347000863.1;Dehalogenimonas_alkenigignens_IP3-3|WP_058437886.1;Dehalogenimonas_formicexedens_NSZ-14|WP_076004377.1
cluster1372	5	Q02R27	GO:0006493; P:protein O-linked glycosylation; IEA:InterPro	Dehalogenimonas_WBC-2|CP011392.1_prot_AKG53010.1_317;Dehalogenimonas_formicexedens_NSZ-14|WP_076004285.1;Dehalogenimonas_alkenigignens_BRE15M|WP_165802735.1;Dehalogenimonas_W|WP_338736834.1;Dehalogenimonas_THU2|WP_346999474.1
cluster1393	5	Q18E71	N/A	Dehalogenimonas_etheniformans_GP|WP_343215965.1;Dehalogenimonas_W|WP_338739294.1;Dehalogenimonas_formicexedens_NSZ-14|WP_076003804.1;Dehalogenimonas_W|WP_338739296.1;Dehalogenimonas_alkenigignens_IP3-3|WP_058439247.1
cluster1426	5	P44116	N/A	Dehalogenimonas_formicexedens_NSZ-14|WP_076004898.1;Dehalogenimonas_alkenigignens_BRE15M|WP_116633153.1;Dehalogenimonas_WBC-2|CP011392.1_prot_AKG54357.1_1664;Dehalogenimonas_alkenigignens_IP3-3|WP_065128669.1;Dehalogenimonas_THU2|WP_346999253.1
cluster1433	5	N/A	N/A	Dehalogenimonas_formicexedens_NSZ-14|WP_058437841.1;Dehalogenimonas_alkenigignens_BRE15M|WP_116633082.1;Dehalogenimonas_alkenigignens_IP3-3|WP_058437841.1;Dehalogenimonas_formicexedens_NSZ-14|WP_076004675.1;Dehalogenimonas_W|WP_338738989.1
cluster1443	5	P37512	GO:0003824; F:catalytic activity; IEA:InterPro	Dehalogenimonas_formicexedens_NSZ-14|WP_076003238.1;Dehalogenimonas_alkenigignens_BRE15M|WP_116632775.1;Dehalogenimonas_W|WP_338736912.1;Dehalogenimonas_THU2|WP_346999809.1;Dehalogenimonas_alkenigignens_IP3-3|WP_058439034.1
cluster1446	5	P40814	GO:0009307; P:DNA restriction-modification system; IEA:UniProtKB-KW	Dehalogenimonas_W|WP_338736977.1;Dehalogenimonas_W|WP_338737751.1;Dehalogenimonas_W|WP_338739082.1;Dehalogenimonas_THU2|WP_346999754.1;Dehalogenimonas_alkenigignens_IP3-3|WP_058439880.1
cluster1461	5	N/A	N/A	Dehalogenimonas_alkenigignens_BRE15M|WP_116633000.1;Dehalogenimonas_WBC-2|CP011392.1_prot_AKG54072.1_1379;Dehalogenimonas_THU2|WP_346999902.1;Dehalogenimonas_alkenigignens_IP3-3|WP_116633000.1;Dehalogenimonas_THU2|WP_347000701.1
cluster1478	4	O34805	GO:0005886; C:plasma membrane; IEA:UniProtKB-SubCell	Dehalogenimonas_etheniformans_GP|WP_162485810.1;Dehalogenimonas_THU2|WP_346999458.1;Dehalogenimonas_alkenigignens_IP3-3|WP_225973682.1;Dehalogenimonas_formicexedens_NSZ-14|WP_225973682.1
cluster1483	4	P14090	GO:0030245; P:cellulose catabolic process; IEA:UniProtKB-KW	Dehalogenimonas_WBC-2|CP011392.1_prot_AKG53595.1_902;Dehalogenimonas_etheniformans_GP|WP_102329967.1;Dehalogenimonas_alkenigignens_IP3-3|WP_144437057.1;Dehalogenimonas_W|WP_338737575.1
cluster1490	4	Q58917	GO:0009236; P:cobalamin biosynthetic process; IEA:UniProtKB-UniPathway	Dehalogenimonas_etheniformans_GP|WP_162485809.1;Dehalogenimonas_THU2|WP_346999449.1;Dehalogenimonas_alkenigignens_IP3-3|WP_058437548.1;Dehalogenimonas_formicexedens_NSZ-14|WP_058437548.1
cluster1495	4	N/A	N/A	Dehalogenimonas_etheniformans_GP|WP_102331421.1;Dehalogenimonas_THU2|WP_346999450.1;Dehalogenimonas_alkenigignens_IP3-3|WP_058437538.1;Dehalogenimonas_formicexedens_NSZ-14|WP_058437538.1
cluster1498	4	P0AA55	GO:0016021; C:integral component of membrane; IEA:UniProtKB-KW	Dehalogenimonas_WBC-2|CP011392.1_prot_AKG53133.1_440;Dehalogenimonas_alkenigignens_BRE15M|WP_058439025.1;Dehalogenimonas_THU2|WP_346999788.1;Dehalogenimonas_alkenigignens_IP3-3|WP_058439025.1
cluster1500	4	Q59026	GO:0006783; P:heme biosynthetic process; IBA:GO_Central	Dehalogenimonas_etheniformans_GP|WP_102331417.1;Dehalogenimonas_THU2|WP_346999445.1;Dehalogenimonas_alkenigignens_IP3-3|WP_058437551.1;Dehalogenimonas_formicexedens_NSZ-14|WP_058437551.1
cluster1501	4	N/A	N/A	Dehalogenimonas_etheniformans_GP|WP_102331884.1;Dehalogenimonas_alkenigignens_BRE15M|WP_058438958.1;Dehalogenimonas_WBC-2|CP011392.1_prot_AKG54214.1_1521;Dehalogenimonas_alkenigignens_IP3-3|WP_058438958.1
cluster1502	4	Q02998	GO:0006935; P:chemotaxis; IEA:InterPro	Dehalogenimonas_etheniformans_GP|WP_102330900.1;Dehalogenimonas_alkenigignens_BRE15M|WP_116632943.1;Dehalogenimonas_WBC-2|CP011392.1_prot_AKG54097.1_1404;Dehalogenimonas_formicexedens_NSZ-14|WP_076004990.1
cluster1506	4	Q4ZSY3	GO:0018298; P:protein-chromophore linkage; IEA:UniProtKB-KW	Dehalogenimonas_THU2|WP_346998976.1;Dehalogenimonas_alkenigignens_IP3-3|WP_058437989.1;Dehalogenimonas_WBC-2|CP011392.1_prot_AKG52761.1_68;Dehalogenimonas_W|WP_338736843.1
cluster1511	4	P57795	GO:0006520; P:cellular amino acid metabolic process; IEA:InterPro	Dehalogenimonas_etheniformans_GP|WP_102331467.1;Dehalogenimonas_THU2|WP_346999456.1;Dehalogenimonas_alkenigignens_IP3-3|WP_225973684.1;Dehalogenimonas_formicexedens_NSZ-14|WP_225973684.1
cluster1515	4	Q5PQZ3	GO:0006829; P:zinc ion transport; ISS:UniProtKB	Dehalogenimonas_etheniformans_GP|WP_102330615.1;Dehalogenimonas_alkenigignens_BRE15M|WP_116633002.1;Dehalogenimonas_WBC-2|CP011392.1_prot_AKG54095.1_1402;Dehalogenimonas_alkenigignens_IP3-3|WP_058437957.1
cluster1519	4	P17867	GO:0006310; P:DNA recombination; IBA:GO_Central	Dehalogenimonas_etheniformans_GP|WP_102330602.1;Dehalogenimonas_W|WP_338737718.1;Dehalogenimonas_alkenigignens_IP3-3|WP_058439168.1;Dehalogenimonas_formicexedens_NSZ-14|WP_076003623.1
cluster1523	4	N/A	N/A	Dehalogenimonas_etheniformans_GP|WP_102331423.1;Dehalogenimonas_THU2|WP_346999454.1;Dehalogenimonas_alkenigignens_IP3-3|WP_058437531.1;Dehalogenimonas_formicexedens_NSZ-14|WP_058437531.1
cluster1535	4	N/A	N/A	Dehalogenimonas_etheniformans_GP|WP_102331696.1;Dehalogenimonas_alkenigignens_BRE15M|WP_116632865.1;Dehalogenimonas_WBC-2|CP011392.1_prot_AKG53002.1_309;Dehalogenimonas_formicexedens_NSZ-14|WP_076004503.1
cluster1537	4	N/A	N/A	Dehalogenimonas_etheniformans_GP|WP_102330872.1;Dehalogenimonas_alkenigignens_BRE15M|WP_116633069.1;Dehalogenimonas_THU2|WP_346999913.1;Dehalogenimonas_formicexedens_NSZ-14|WP_076003195.1
cluster1538	4	A7FNW4	GO:0045893; P:positive regulation of transcription, DNA-templated; IEA:UniProtKB-UniRule	Dehalogenimonas_etheniformans_GP|WP_102330163.1;Dehalogenimonas_WBC-2|CP011392.1_prot_AKG52773.1_80;Dehalogenimonas_THU2|WP_347001163.1;Dehalogenimonas_alkenigignens_IP3-3|WP_186007584.1
cluster1540	4	Q58917	GO:0009236; P:cobalamin biosynthetic process; IEA:UniProtKB-UniPathway	Dehalogenimonas_etheniformans_GP|WP_162485811.1;Dehalogenimonas_THU2|WP_346999460.1;Dehalogenimonas_alkenigignens_IP3-3|WP_225973681.1;Dehalogenimonas_formicexedens_NSZ-14|WP_225973681.1
cluster1541	4	Q59008	N/A	Dehalogenimonas_etheniformans_GP|WP_102331424.1;Dehalogenimonas_THU2|WP_346999457.1;Dehalogenimonas_alkenigignens_IP3-3|WP_225973683.1;Dehalogenimonas_formicexedens_NSZ-14|WP_225973683.1
cluster1543	4	B4XY98	GO:0032259; P:methylation; IDA:UniProtKB	Dehalogenimonas_formicexedens_NSZ-14|WP_076004530.1;Dehalogenimonas_alkenigignens_BRE15M|WP_058439290.1;Dehalogenimonas_THU2|WP_346999312.1;Dehalogenimonas_alkenigignens_IP3-3|WP_058439290.1
cluster1546	4	Q7ZAM3	GO:0006313; P:transposition, DNA-mediated; IEA:UniProtKB-UniRule	Dehalogenimonas_formicexedens_NSZ-14|WP_076003514.1;Dehalogenimonas_THU2|WP_347000645.1;Dehalogenimonas_alkenigignens_IP3-3|WP_058439605.1;Dehalogenimonas_THU2|WP_347000315.1
cluster1549	4	N/A	N/A	Dehalogenimonas_formicexedens_NSZ-14|WP_225973673.1;Dehalogenimonas_alkenigignens_BRE15M|WP_116633081.1;Dehalogenimonas_W|WP_338738991.1;Dehalogenimonas_alkenigignens_IP3-3|WP_244881566.1
cluster1560	4	N/A	N/A	Dehalogenimonas_formicexedens_NSZ-14|WP_076003750.1;Dehalogenimonas_alkenigignens_BRE15M|WP_058439717.1;Dehalogenimonas_WBC-2|CP011392.1_prot_AKG53389.1_696;Dehalogenimonas_alkenigignens_IP3-3|WP_058439717.1
cluster1569	4	N/A	N/A	Dehalogenimonas_formicexedens_NSZ-14|WP_058439966.1;Dehalogenimonas_W|WP_338739186.1;Dehalogenimonas_THU2|WP_347001077.1;Dehalogenimonas_alkenigignens_IP3-3|WP_058439966.1
cluster1574	4	N/A	N/A	Dehalogenimonas_formicexedens_NSZ-14|WP_076004674.1;Dehalogenimonas_alkenigignens_BRE15M|WP_116633086.1;Dehalogenimonas_W|WP_338738987.1;Dehalogenimonas_alkenigignens_IP3-3|WP_058437839.1
cluster1577	4	N/A	N/A	Dehalogenimonas_formicexedens_NSZ-14|WP_076004837.1;Dehalogenimonas_W|WP_338739095.1;Dehalogenimonas_THU2|WP_347001224.1;Dehalogenimonas_alkenigignens_IP3-3|WP_058437588.1
cluster1582	4	P08764	GO:0009307; P:DNA restriction-modification system; IEA:UniProtKB-KW	Dehalogenimonas_W|WP_338739086.1;Dehalogenimonas_W|WP_338736979.1;Dehalogenimonas_THU2|WP_346999931.1;Dehalogenimonas_alkenigignens_IP3-3|WP_058440116.1
cluster1597	4	O32222	GO:0000976; F:transcription regulatory region sequence-specific DNA binding; IDA:CollecTF	Dehalogenimonas_alkenigignens_BRE15M|WP_058440029.1;Dehalogenimonas_W|WP_338738294.1;Dehalogenimonas_alkenigignens_IP3-3|WP_058440029.1;Dehalogenimonas_alkenigignens_IP3-3|WP_058437893.1
cluster1598	4	N/A	N/A	Dehalogenimonas_alkenigignens_BRE15M|WP_058439746.1;Dehalogenimonas_W|WP_338737774.1;Dehalogenimonas_THU2|WP_347000842.1;Dehalogenimonas_alkenigignens_IP3-3|WP_058439746.1
cluster1604	4	N/A	N/A	Dehalogenimonas_alkenigignens_BRE15M|WP_116633001.1;Dehalogenimonas_WBC-2|CP011392.1_prot_AKG54074.1_1381;Dehalogenimonas_THU2|WP_346999906.1;Dehalogenimonas_alkenigignens_IP3-3|WP_058437955.1
cluster1610	4	N/A	N/A	Dehalogenimonas_alkenigignens_BRE15M|WP_165802770.1;Dehalogenimonas_WBC-2|CP011392.1_prot_AKG54071.1_1378;Dehalogenimonas_THU2|WP_346999901.1;Dehalogenimonas_alkenigignens_IP3-3|WP_165802770.1
cluster1612	4	N/A	N/A	Dehalogenimonas_alkenigignens_BRE15M|WP_116632803.1;Dehalogenimonas_WBC-2|CP011392.1_prot_AKG53011.1_318;Dehalogenimonas_W|WP_338736836.1;Dehalogenimonas_THU2|WP_346999480.1
cluster1615	4	N/A	N/A	Dehalogenimonas_WBC-2|CP011392.1_prot_AKG54331.1_1638;Dehalogenimonas_W|WP_338738701.1;Dehalogenimonas_THU2|WP_347000937.1;Dehalogenimonas_alkenigignens_IP3-3|WP_186007583.1
cluster1627	3	N/A	N/A	Dehalogenimonas_etheniformans_GP|WP_102329954.1;Dehalogenimonas_THU2|WP_346999510.1;Dehalogenimonas_alkenigignens_IP3-3|WP_058439315.1
cluster1634	3	N/A	N/A	Dehalogenimonas_etheniformans_GP|WP_102330160.1;Dehalogenimonas_W|WP_338737761.1;Dehalogenimonas_alkenigignens_IP3-3|WP_144437082.1
cluster1672	3	Q8IXX0	GO:0007096; P:regulation of exit from mitosis; IBA:GO_Central	Dehalogenimonas_etheniformans_GP|WP_102331371.1;Dehalogenimonas_WBC-2|CP011392.1_prot_AKG53314.1_621;Dehalogenimonas_alkenigignens_IP3-3|WP_058437991.1
cluster1701	3	O26979	GO:0006313; P:transposition, DNA-mediated; IEA:UniProtKB-UniRule	Dehalogenimonas_alkenigignens_BRE15M|WP_133240231.1;Dehalogenimonas_WBC-2|CP011392.1_prot_AKG53540.1_847;Dehalogenimonas_THU2|WP_347001186.1
cluster1702	3	P0A4U7	GO:0003700; F:DNA-binding transcription factor activity; IEA:InterPro	Dehalogenimonas_formicexedens_NSZ-14|WP_076004417.1;Dehalogenimonas_THU2|WP_347000530.1;Dehalogenimonas_alkenigignens_IP3-3|WP_058439800.1
cluster1703	3	Q0AXM5	GO:0009231; P:riboflavin biosynthetic process; IEA:UniProtKB-UniRule	Dehalogenimonas_formicexedens_NSZ-14|WP_058437577.1;Dehalogenimonas_THU2|WP_347000533.1;Dehalogenimonas_alkenigignens_IP3-3|WP_058437577.1
cluster1708	3	N/A	N/A	Dehalogenimonas_formicexedens_NSZ-14|WP_076003462.1;Dehalogenimonas_W|WP_338737757.1;Dehalogenimonas_alkenigignens_IP3-3|WP_058437592.1
cluster1709	3	N/A	N/A	Dehalogenimonas_formicexedens_NSZ-14|WP_058439971.1;Dehalogenimonas_THU2|WP_346999703.1;Dehalogenimonas_alkenigignens_IP3-3|WP_058439971.1
cluster1710	3	N/A	N/A	Dehalogenimonas_formicexedens_NSZ-14|WP_076005034.1;Dehalogenimonas_THU2|WP_347001275.1;Dehalogenimonas_alkenigignens_IP3-3|WP_076005034.1
cluster1715	3	N/A	N/A	Dehalogenimonas_formicexedens_NSZ-14|WP_076003603.1;Dehalogenimonas_WBC-2|CP011392.1_prot_AKG53087.1_394;Dehalogenimonas_alkenigignens_IP3-3|WP_144437048.1
cluster1719	3	P9WMH8	GO:0043565; F:sequence-specific DNA binding; IEA:InterPro	Dehalogenimonas_formicexedens_NSZ-14|WP_076003414.1;Dehalogenimonas_THU2|WP_346999698.1;Dehalogenimonas_alkenigignens_IP3-3|WP_083496434.1
cluster1720	3	Q9HI70	GO:0006260; P:DNA replication; IEA:UniProtKB-UniPathway	Dehalogenimonas_formicexedens_NSZ-14|WP_058437537.1;Dehalogenimonas_THU2|WP_346999451.1;Dehalogenimonas_alkenigignens_IP3-3|WP_058437537.1
cluster1727	3	N/A	N/A	Dehalogenimonas_formicexedens_NSZ-14|WP_058439984.1;Dehalogenimonas_THU2|WP_346999718.1;Dehalogenimonas_alkenigignens_IP3-3|WP_058439984.1
cluster1747	3	N/A	N/A	Dehalogenimonas_alkenigignens_BRE15M|WP_116632678.1;Dehalogenimonas_W|WP_338739368.1;Dehalogenimonas_alkenigignens_IP3-3|WP_058439636.1
cluster1767	3	N/A	N/A	Dehalogenimonas_alkenigignens_BRE15M|WP_116633208.1;Dehalogenimonas_WBC-2|CP011392.1_prot_AKG54093.1_1400;Dehalogenimonas_W|WP_338738360.1
cluster1784	3	N/A	N/A	Dehalogenimonas_alkenigignens_BRE15M|WP_058438555.1;Dehalogenimonas_W|WP_338737142.1;Dehalogenimonas_alkenigignens_IP3-3|WP_058438555.1
cluster1788	3	N/A	N/A	Dehalogenimonas_alkenigignens_BRE15M|WP_133240230.1;Dehalogenimonas_THU2|WP_346999827.1;Dehalogenimonas_alkenigignens_IP3-3|WP_144437061.1
cluster1796	3	P31802	GO:0006355; P:regulation of transcription, DNA-templated; IMP:EcoCyc	Dehalogenimonas_alkenigignens_BRE15M|WP_205684204.1;Dehalogenimonas_THU2|WP_346999898.1;Dehalogenimonas_alkenigignens_IP3-3|WP_058437951.1
cluster1810	3	N/A	N/A	Dehalogenimonas_WBC-2|CP011392.1_prot_AKG53304.1_611;Dehalogenimonas_W|WP_338739111.1;Dehalogenimonas_alkenigignens_IP3-3|WP_244881603.1
cluster1845	3	P54509	GO:0004386; F:helicase activity; IEA:UniProtKB-KW	Dehalogenimonas_W|WP_338737755.1;Dehalogenimonas_alkenigignens_IP3-3|WP_058439882.1;Dehalogenimonas_THU2|WP_346999750.1
cluster1848	3	N/A	N/A	Dehalogenimonas_W|WP_338736705.1;Dehalogenimonas_THU2|WP_346999297.1;Dehalogenimonas_alkenigignens_IP3-3|WP_058439313.1
cluster1849	3	M4MR97	GO:0006364; P:rRNA processing; IEA:UniProtKB-UniRule	Dehalogenimonas_W|WP_338739109.1;Dehalogenimonas_THU2|WP_347000593.1;Dehalogenimonas_alkenigignens_IP3-3|WP_186007598.1
cluster2169	2	N/A	N/A	Dehalogenimonas_alkenigignens_BRE15M|WP_116633041.1;Dehalogenimonas_THU2|WP_347001194.1
cluster2172	2	P19241	GO:0015074; P:DNA integration; IEA:UniProtKB-KW	Dehalogenimonas_alkenigignens_BRE15M|WP_116633049.1;Dehalogenimonas_THU2|WP_347000974.1
cluster2176	2	N/A	N/A	Dehalogenimonas_alkenigignens_BRE15M|WP_116633034.1;Dehalogenimonas_THU2|WP_347001201.1
cluster2178	2	Q81AU5	GO:0046872; F:metal ion binding; IEA:UniProtKB-KW	Dehalogenimonas_alkenigignens_BRE15M|WP_116633078.1;Dehalogenimonas_W|WP_338736710.1
cluster2181	2	N/A	N/A	Dehalogenimonas_alkenigignens_BRE15M|WP_116633044.1;Dehalogenimonas_THU2|WP_347001192.1
cluster2186	2	N/A	N/A	Dehalogenimonas_alkenigignens_BRE15M|WP_116633037.1;Dehalogenimonas_THU2|WP_347001198.1
cluster2188	2	N/A	N/A	Dehalogenimonas_alkenigignens_BRE15M|WP_165802776.1;Dehalogenimonas_THU2|WP_347000552.1
cluster2194	2	N/A	N/A	Dehalogenimonas_alkenigignens_BRE15M|WP_133240233.1;Dehalogenimonas_THU2|WP_347001197.1
cluster2195	2	N/A	N/A	Dehalogenimonas_alkenigignens_BRE15M|WP_133240232.1;Dehalogenimonas_THU2|WP_347001202.1
cluster2200	2	N/A	N/A	Dehalogenimonas_alkenigignens_BRE15M|WP_116633035.1;Dehalogenimonas_THU2|WP_347001200.1
cluster2203	2	N/A	N/A	Dehalogenimonas_alkenigignens_BRE15M|WP_116633040.1;Dehalogenimonas_THU2|WP_347001195.1
cluster2205	2	N/A	N/A	Dehalogenimonas_alkenigignens_BRE15M|WP_116632929.1;Dehalogenimonas_W|WP_338737772.1
cluster2210	2	N/A	N/A	Dehalogenimonas_alkenigignens_BRE15M|WP_116633043.1;Dehalogenimonas_THU2|WP_347001193.1
cluster2211	2	N/A	N/A	Dehalogenimonas_alkenigignens_BRE15M|WP_116633036.1;Dehalogenimonas_THU2|WP_347001199.1
cluster2213	2	N/A	N/A	Dehalogenimonas_alkenigignens_BRE15M|WP_116633032.1;Dehalogenimonas_THU2|WP_347001203.1
cluster2217	2	N/A	N/A	Dehalogenimonas_alkenigignens_BRE15M|WP_116633042.1;Dehalogenimonas_THU2|WP_347001205.1
cluster2220	2	P9WGN0	GO:0006355; P:regulation of transcription, DNA-templated; IEA:InterPro	Dehalogenimonas_alkenigignens_BRE15M|WP_116632942.1;Dehalogenimonas_THU2|WP_347001164.1
cluster2225	2	N/A	N/A	Dehalogenimonas_alkenigignens_BRE15M|WP_116633068.1;Dehalogenimonas_THU2|WP_346999062.1
cluster2234	2	N/A	N/A	Dehalogenimonas_alkenigignens_BRE15M|WP_133240238.1;Dehalogenimonas_W|WP_338738983.1
cluster2235	2	Q88LK1	GO:0046685; P:response to arsenic-containing substance; IEA:UniProtKB-KW	Dehalogenimonas_alkenigignens_BRE15M|WP_116633079.1;Dehalogenimonas_W|WP_338736712.1
cluster2265	2	N/A	N/A	Dehalogenimonas_WBC-2|CP011392.1_prot_AKG53072.1_379;Dehalogenimonas_alkenigignens_IP3-3|WP_058439930.1
cluster2273	2	Q88419	GO:0006310; P:DNA recombination; IEA:UniProtKB-KW	Dehalogenimonas_WBC-2|CP011392.1_prot_AKG54002.1_1309;Dehalogenimonas_alkenigignens_IP3-3|WP_058438821.1
cluster2315	2	N/A	N/A	Dehalogenimonas_W|WP_338738618.1;Dehalogenimonas_alkenigignens_IP3-3|WP_058439163.1
cluster2316	2	N/A	N/A	Dehalogenimonas_W|WP_338739114.1;Dehalogenimonas_alkenigignens_IP3-3|WP_058439889.1
cluster2329	2	N/A	N/A	Dehalogenimonas_W|WP_338739107.1;Dehalogenimonas_alkenigignens_IP3-3|WP_144437103.1
cluster2336	2	N/A	N/A	Dehalogenimonas_THU2|WP_346999748.1;Dehalogenimonas_alkenigignens_IP3-3|WP_058439883.1
cluster2337	2	N/A	N/A	Dehalogenimonas_THU2|WP_346999760.1;Dehalogenimonas_alkenigignens_IP3-3|WP_186007597.1
cluster2338	2	N/A	N/A	Dehalogenimonas_THU2|WP_346999758.1;Dehalogenimonas_alkenigignens_IP3-3|WP_338032942.1
cluster2339	2	N/A	N/A	Dehalogenimonas_THU2|WP_346999756.1;Dehalogenimonas_alkenigignens_IP3-3|WP_144437101.1
cluster2340	2	N/A	N/A	Dehalogenimonas_THU2|WP_346999752.1;Dehalogenimonas_alkenigignens_IP3-3|WP_058439881.1

## Sheet: +14_4OHTPN
Expanded gene families for strain 4OHTPN genome
# cluster_name	protein_number	swiss_prot_id	go_annotation	protein_list
cluster1	18	Q9HI70	GO:0006260; P:DNA replication; IEA:UniProtKB-UniPathway	Dehalogenimonas_etheniformans_GP|WP_102331117.1;Dehalogenimonas_etheniformans_GP|WP_102331831.1;Dehalogenimonas_formicexedens_NSZ-14|WP_225973708.1;Dehalogenimonas_formicexedens_NSZ-14|WP_058439794.1;Dehalogenimonas_formicexedens_NSZ-14|WP_076003706.1;Dehalogenimonas_WBC-2|CP011392.1_prot_AKG54268.1_1575;Dehalogenimonas_WBC-2|CP011392.1_prot_AKG54201.1_1508;Dehalogenimonas_WBC-2|CP011392.1_prot_A…
cluster8	12	P24577	GO:0015074; P:DNA integration; IEA:InterPro	Dehalogenimonas_formicexedens_NSZ-14|WP_099092355.1;Dehalogenimonas_4OHTPN|WP_353713949.1;Dehalogenimonas_W|WP_338737770.1;Dehalogenimonas_alkenigignens_IP3-3|WP_099092355.1;Dehalogenimonas_formicexedens_NSZ-14|WP_257787733.1;Dehalogenimonas_alkenigignens_BRE15M|WP_116633131.1;Dehalogenimonas_WBC-2|CP011392.1_prot_AKG52959.1_266;Dehalogenimonas_4OHTPN|WP_257787733.1;Dehalogenimonas_WBC-2|CP011392…
cluster33	9	N/A	N/A	Dehalogenimonas_etheniformans_GP|WP_102330173.1;Dehalogenimonas_etheniformans_GP|WP_102330699.1;Dehalogenimonas_etheniformans_GP|WP_102330014.1;Dehalogenimonas_4OHTPN|WP_353715015.1;Dehalogenimonas_THU2|WP_347000541.1;Dehalogenimonas_formicexedens_NSZ-14|WP_076004361.1;Dehalogenimonas_alkenigignens_BRE15M|WP_058439810.1;Dehalogenimonas_4OHTPN|WP_353715329.1;Dehalogenimonas_alkenigignens_IP3-3|WP_…
cluster43	9	N/A	N/A	Dehalogenimonas_etheniformans_GP|WP_102330069.1;Dehalogenimonas_4OHTPN|WP_353715016.1;Dehalogenimonas_THU2|WP_347000542.1;Dehalogenimonas_etheniformans_GP|WP_162485825.1;Dehalogenimonas_formicexedens_NSZ-14|WP_076004358.1;Dehalogenimonas_etheniformans_GP|WP_102330701.1;Dehalogenimonas_alkenigignens_BRE15M|WP_058439812.1;Dehalogenimonas_4OHTPN|WP_353715327.1;Dehalogenimonas_alkenigignens_IP3-3|WP_…
cluster54	9	N/A	N/A	Dehalogenimonas_formicexedens_NSZ-14|WP_058439967.1;Dehalogenimonas_W|WP_338739184.1;Dehalogenimonas_THU2|WP_347001078.1;Dehalogenimonas_alkenigignens_IP3-3|WP_058439967.1;Dehalogenimonas_formicexedens_NSZ-14|WP_076003413.1;Dehalogenimonas_4OHTPN|WP_353714956.1;Dehalogenimonas_THU2|WP_346999697.1;Dehalogenimonas_4OHTPN|WP_353715143.1;Dehalogenimonas_THU2|WP_347001259.1
cluster140	8	N/A	N/A	Dehalogenimonas_etheniformans_GP|WP_102330071.1;Dehalogenimonas_WBC-2|CP011392.1_prot_AKG54212.1_1519;Dehalogenimonas_4OHTPN|WP_353715020.1;Dehalogenimonas_THU2|WP_347000546.1;Dehalogenimonas_etheniformans_GP|WP_102330705.1;Dehalogenimonas_alkenigignens_BRE15M|WP_116632850.1;Dehalogenimonas_4OHTPN|WP_353714629.1;Dehalogenimonas_alkenigignens_IP3-3|WP_058438590.1
cluster389	8	Q59589	GO:0009289; C:pilus; IEA:UniProtKB-SubCell	Dehalogenimonas_etheniformans_GP|WP_102330102.1;Dehalogenimonas_alkenigignens_BRE15M|WP_116632807.1;Dehalogenimonas_WBC-2|CP011392.1_prot_AKG53009.1_316;Dehalogenimonas_4OHTPN|WP_353715387.1;Dehalogenimonas_THU2|WP_346999247.1;Dehalogenimonas_formicexedens_NSZ-14|WP_076004282.1;Dehalogenimonas_4OHTPN|WP_353714354.1;Dehalogenimonas_W|WP_338736833.1
cluster492	8	Q3ZX56	GO:0009236; P:cobalamin biosynthetic process; IEA:UniProtKB-UniPathway	Dehalogenimonas_etheniformans_GP|WP_102331422.1;Dehalogenimonas_THU2|WP_346999453.1;Dehalogenimonas_alkenigignens_IP3-3|WP_058437533.1;Dehalogenimonas_formicexedens_NSZ-14|WP_058437533.1;Dehalogenimonas_etheniformans_GP|WP_102331380.1;Dehalogenimonas_alkenigignens_BRE15M|WP_116633219.1;Dehalogenimonas_4OHTPN|WP_353714260.1;Dehalogenimonas_4OHTPN|WP_353714222.1
cluster702	8	P17867	GO:0006310; P:DNA recombination; IBA:GO_Central	Dehalogenimonas_etheniformans_GP|WP_102330146.1;Dehalogenimonas_WBC-2|CP011392.1_prot_AKG53316.1_623;Dehalogenimonas_4OHTPN|WP_353714955.1;Dehalogenimonas_W|WP_338738981.1;Dehalogenimonas_THU2|WP_346999695.1;Dehalogenimonas_formicexedens_NSZ-14|WP_076004670.1;Dehalogenimonas_4OHTPN|WP_353715142.1;Dehalogenimonas_THU2|WP_347001255.1
cluster1011	8	N/A	N/A	Dehalogenimonas_formicexedens_NSZ-14|WP_058439894.1;Dehalogenimonas_4OHTPN|WP_353714985.1;Dehalogenimonas_THU2|WP_346999730.1;Dehalogenimonas_alkenigignens_IP3-3|WP_058439894.1;Dehalogenimonas_formicexedens_NSZ-14|WP_076003442.1;Dehalogenimonas_W|WP_338739124.1;Dehalogenimonas_4OHTPN|WP_353715170.1;Dehalogenimonas_THU2|WP_347001237.1
cluster1033	7	N/A	N/A	Dehalogenimonas_etheniformans_GP|WP_102331364.1;Dehalogenimonas_WBC-2|CP011392.1_prot_AKG54033.1_1340;Dehalogenimonas_4OHTPN|WP_353713835.1;Dehalogenimonas_formicexedens_NSZ-14|WP_076003575.1;Dehalogenimonas_alkenigignens_BRE15M|WP_116632885.1;Dehalogenimonas_4OHTPN|WP_353715351.1;Dehalogenimonas_THU2|WP_347000957.1
cluster1165	7	N/A	N/A	Dehalogenimonas_formicexedens_NSZ-14|WP_076003417.1;Dehalogenimonas_4OHTPN|WP_353715149.1;Dehalogenimonas_W|WP_338739174.1;Dehalogenimonas_4OHTPN|WP_353714962.1;Dehalogenimonas_THU2|WP_347001267.1;Dehalogenimonas_alkenigignens_IP3-3|WP_058439913.1;Dehalogenimonas_THU2|WP_347001262.1
cluster1288	6	N/A	N/A	Dehalogenimonas_formicexedens_NSZ-14|WP_076003433.1;Dehalogenimonas_4OHTPN|WP_353715161.1;Dehalogenimonas_W|WP_338739145.1;Dehalogenimonas_alkenigignens_IP3-3|WP_058438694.1;Dehalogenimonas_4OHTPN|WP_353714975.1;Dehalogenimonas_THU2|WP_347001247.1
cluster1561	4	N/A	N/A	Dehalogenimonas_formicexedens_NSZ-14|WP_145925562.1;Dehalogenimonas_4OHTPN|WP_353714959.1;Dehalogenimonas_THU2|WP_347001252.1;Dehalogenimonas_4OHTPN|WP_353715146.1

## Sheet: -36_IP3-3
Contracted gene families for strain IP3-3 genome
# cluster_name	protein_number	swiss_prot_id	go_annotation	protein_list
cluster389	8	Q59589	GO:0009289; C:pilus; IEA:UniProtKB-SubCell	Dehalogenimonas_etheniformans_GP|WP_102330102.1;Dehalogenimonas_alkenigignens_BRE15M|WP_116632807.1;Dehalogenimonas_WBC-2|CP011392.1_prot_AKG53009.1_316;Dehalogenimonas_4OHTPN|WP_353715387.1;Dehalogenimonas_THU2|WP_346999247.1;Dehalogenimonas_formicexedens_NSZ-14|WP_076004282.1;Dehalogenimonas_4OHTPN|WP_353714354.1;Dehalogenimonas_W|WP_338736833.1
cluster1033	7	N/A	N/A	Dehalogenimonas_etheniformans_GP|WP_102331364.1;Dehalogenimonas_WBC-2|CP011392.1_prot_AKG54033.1_1340;Dehalogenimonas_4OHTPN|WP_353713835.1;Dehalogenimonas_formicexedens_NSZ-14|WP_076003575.1;Dehalogenimonas_alkenigignens_BRE15M|WP_116632885.1;Dehalogenimonas_4OHTPN|WP_353715351.1;Dehalogenimonas_THU2|WP_347000957.1
cluster1107	7	P20657	GO:0007155; P:cell adhesion; IEA:InterPro	Dehalogenimonas_etheniformans_GP|WP_102330100.1;Dehalogenimonas_alkenigignens_BRE15M|WP_116632805.1;Dehalogenimonas_4OHTPN|WP_353714355.1;Dehalogenimonas_W|WP_338736835.1;Dehalogenimonas_THU2|WP_346999472.1;Dehalogenimonas_formicexedens_NSZ-14|WP_076004284.1;Dehalogenimonas_THU2|WP_346999486.1
cluster1201	6	N/A	N/A	Dehalogenimonas_etheniformans_GP|WP_162485958.1;Dehalogenimonas_alkenigignens_BRE15M|WP_165802793.1;Dehalogenimonas_etheniformans_GP|WP_162485837.1;Dehalogenimonas_4OHTPN|WP_353715018.1;Dehalogenimonas_THU2|WP_347000544.1;Dehalogenimonas_WBC-2|CP011392.1_prot_AKG54198.1_1505
cluster1205	6	Q8CXM8	GO:0000105; P:histidine biosynthetic process; IEA:UniProtKB-UniRule	Dehalogenimonas_etheniformans_GP|WP_102331635.1;Dehalogenimonas_alkenigignens_BRE15M|WP_276310099.1;Dehalogenimonas_WBC-2|CP011392.1_prot_AKG54012.1_1319;Dehalogenimonas_W|WP_338738194.1;Dehalogenimonas_THU2|WP_346999640.1;Dehalogenimonas_formicexedens_NSZ-14|WP_076004456.1
cluster1336	5	P23545	GO:0006355; P:regulation of transcription, DNA-templated; IEA:InterPro	Dehalogenimonas_etheniformans_GP|WP_102331415.1;Dehalogenimonas_WBC-2|CP011392.1_prot_AKG54164.1_1471;Dehalogenimonas_formicexedens_NSZ-14|WP_076003510.1;Dehalogenimonas_W|WP_338738453.1;Dehalogenimonas_alkenigignens_BRE15M|WP_116633234.1
cluster1338	5	N/A	N/A	Dehalogenimonas_etheniformans_GP|WP_102331070.1;Dehalogenimonas_alkenigignens_BRE15M|WP_165802762.1;Dehalogenimonas_WBC-2|CP011392.1_prot_AKG54362.1_1669;Dehalogenimonas_4OHTPN|WP_353715101.1;Dehalogenimonas_formicexedens_NSZ-14|WP_076004853.1
cluster1372	5	Q02R27	GO:0006493; P:protein O-linked glycosylation; IEA:InterPro	Dehalogenimonas_WBC-2|CP011392.1_prot_AKG53010.1_317;Dehalogenimonas_formicexedens_NSZ-14|WP_076004285.1;Dehalogenimonas_alkenigignens_BRE15M|WP_165802735.1;Dehalogenimonas_W|WP_338736834.1;Dehalogenimonas_THU2|WP_346999474.1
cluster1502	4	Q02998	GO:0006935; P:chemotaxis; IEA:InterPro	Dehalogenimonas_etheniformans_GP|WP_102330900.1;Dehalogenimonas_alkenigignens_BRE15M|WP_116632943.1;Dehalogenimonas_WBC-2|CP011392.1_prot_AKG54097.1_1404;Dehalogenimonas_formicexedens_NSZ-14|WP_076004990.1
cluster1535	4	N/A	N/A	Dehalogenimonas_etheniformans_GP|WP_102331696.1;Dehalogenimonas_alkenigignens_BRE15M|WP_116632865.1;Dehalogenimonas_WBC-2|CP011392.1_prot_AKG53002.1_309;Dehalogenimonas_formicexedens_NSZ-14|WP_076004503.1
cluster1537	4	N/A	N/A	Dehalogenimonas_etheniformans_GP|WP_102330872.1;Dehalogenimonas_alkenigignens_BRE15M|WP_116633069.1;Dehalogenimonas_THU2|WP_346999913.1;Dehalogenimonas_formicexedens_NSZ-14|WP_076003195.1
cluster1539	4	P81594	GO:0046872; F:metal ion binding; IEA:UniProtKB-KW	Dehalogenimonas_WBC-2|CP011392.1_prot_AKG53917.1_1224;Dehalogenimonas_alkenigignens_BRE15M|WP_116633214.1;Dehalogenimonas_4OHTPN|WP_353714262.1;Dehalogenimonas_W|WP_338738786.1
cluster1612	4	N/A	N/A	Dehalogenimonas_alkenigignens_BRE15M|WP_116632803.1;Dehalogenimonas_WBC-2|CP011392.1_prot_AKG53011.1_318;Dehalogenimonas_W|WP_338736836.1;Dehalogenimonas_THU2|WP_346999480.1
cluster1701	3	O26979	GO:0006313; P:transposition, DNA-mediated; IEA:UniProtKB-UniRule	Dehalogenimonas_alkenigignens_BRE15M|WP_133240231.1;Dehalogenimonas_WBC-2|CP011392.1_prot_AKG53540.1_847;Dehalogenimonas_THU2|WP_347001186.1
cluster1767	3	N/A	N/A	Dehalogenimonas_alkenigignens_BRE15M|WP_116633208.1;Dehalogenimonas_WBC-2|CP011392.1_prot_AKG54093.1_1400;Dehalogenimonas_W|WP_338738360.1
cluster1794	3	N/A	N/A	Dehalogenimonas_alkenigignens_BRE15M|WP_133240200.1;Dehalogenimonas_4OHTPN|WP_353715323.1;Dehalogenimonas_THU2|WP_347001131.1
cluster2169	2	N/A	N/A	Dehalogenimonas_alkenigignens_BRE15M|WP_116633041.1;Dehalogenimonas_THU2|WP_347001194.1
cluster2172	2	P19241	GO:0015074; P:DNA integration; IEA:UniProtKB-KW	Dehalogenimonas_alkenigignens_BRE15M|WP_116633049.1;Dehalogenimonas_THU2|WP_347000974.1
cluster2176	2	N/A	N/A	Dehalogenimonas_alkenigignens_BRE15M|WP_116633034.1;Dehalogenimonas_THU2|WP_347001201.1
cluster2178	2	Q81AU5	GO:0046872; F:metal ion binding; IEA:UniProtKB-KW	Dehalogenimonas_alkenigignens_BRE15M|WP_116633078.1;Dehalogenimonas_W|WP_338736710.1
cluster2181	2	N/A	N/A	Dehalogenimonas_alkenigignens_BRE15M|WP_116633044.1;Dehalogenimonas_THU2|WP_347001192.1
cluster2186	2	N/A	N/A	Dehalogenimonas_alkenigignens_BRE15M|WP_116633037.1;Dehalogenimonas_THU2|WP_347001198.1
cluster2188	2	N/A	N/A	Dehalogenimonas_alkenigignens_BRE15M|WP_165802776.1;Dehalogenimonas_THU2|WP_347000552.1
cluster2194	2	N/A	N/A	Dehalogenimonas_alkenigignens_BRE15M|WP_133240233.1;Dehalogenimonas_THU2|WP_347001197.1
cluster2195	2	N/A	N/A	Dehalogenimonas_alkenigignens_BRE15M|WP_133240232.1;Dehalogenimonas_THU2|WP_347001202.1
cluster2200	2	N/A	N/A	Dehalogenimonas_alkenigignens_BRE15M|WP_116633035.1;Dehalogenimonas_THU2|WP_347001200.1
cluster2203	2	N/A	N/A	Dehalogenimonas_alkenigignens_BRE15M|WP_116633040.1;Dehalogenimonas_THU2|WP_347001195.1
cluster2205	2	N/A	N/A	Dehalogenimonas_alkenigignens_BRE15M|WP_116632929.1;Dehalogenimonas_W|WP_338737772.1
cluster2210	2	N/A	N/A	Dehalogenimonas_alkenigignens_BRE15M|WP_116633043.1;Dehalogenimonas_THU2|WP_347001193.1
cluster2211	2	N/A	N/A	Dehalogenimonas_alkenigignens_BRE15M|WP_116633036.1;Dehalogenimonas_THU2|WP_347001199.1
cluster2213	2	N/A	N/A	Dehalogenimonas_alkenigignens_BRE15M|WP_116633032.1;Dehalogenimonas_THU2|WP_347001203.1
cluster2217	2	N/A	N/A	Dehalogenimonas_alkenigignens_BRE15M|WP_116633042.1;Dehalogenimonas_THU2|WP_347001205.1
cluster2220	2	P9WGN0	GO:0006355; P:regulation of transcription, DNA-templated; IEA:InterPro	Dehalogenimonas_alkenigignens_BRE15M|WP_116632942.1;Dehalogenimonas_THU2|WP_347001164.1
cluster2225	2	N/A	N/A	Dehalogenimonas_alkenigignens_BRE15M|WP_116633068.1;Dehalogenimonas_THU2|WP_346999062.1
cluster2234	2	N/A	N/A	Dehalogenimonas_alkenigignens_BRE15M|WP_133240238.1;Dehalogenimonas_W|WP_338738983.1
cluster2235	2	Q88LK1	GO:0046685; P:response to arsenic-containing substance; IEA:UniProtKB-KW	Dehalogenimonas_alkenigignens_BRE15M|WP_116633079.1;Dehalogenimonas_W|WP_338736712.1

## Sheet: +24_IP3-3
Expanded gene families for strain IP3-3 genome
# cluster_name	protein_number	swiss_prot_id	go_annotation	protein_list
cluster2	14	Q8KET0	GO:0006313; P:transposition, DNA-mediated; IEA:UniProtKB-UniRule	Dehalogenimonas_etheniformans_GP|WP_102331368.1;Dehalogenimonas_alkenigignens_BRE15M|WP_116633110.1;Dehalogenimonas_4OHTPN|WP_353715171.1;Dehalogenimonas_W|WP_338738985.1;Dehalogenimonas_THU2|WP_346999731.1;Dehalogenimonas_alkenigignens_IP3-3|WP_058437997.1;Dehalogenimonas_formicexedens_NSZ-14|WP_076004673.1;Dehalogenimonas_formicexedens_NSZ-14|WP_076004827.1;Dehalogenimonas_alkenigignens_IP3-3|W…
cluster4	12	N/A	N/A	Dehalogenimonas_formicexedens_NSZ-14|WP_065128761.1;Dehalogenimonas_formicexedens_NSZ-14|WP_225973671.1;Dehalogenimonas_formicexedens_NSZ-14|WP_225973705.1;Dehalogenimonas_4OHTPN|WP_353715148.1;Dehalogenimonas_4OHTPN|WP_353714961.1;Dehalogenimonas_W|WP_338739176.1;Dehalogenimonas_THU2|WP_347001266.1;Dehalogenimonas_THU2|WP_347001261.1;Dehalogenimonas_THU2|WP_346999702.1;Dehalogenimonas_alkenigign…
cluster9	11	H7FWB6	GO:0005576; C:extracellular region; IEA:UniProtKB-SubCell	Dehalogenimonas_4OHTPN|WP_353715257.1;Dehalogenimonas_etheniformans_GP|WP_102330066.1;Dehalogenimonas_W|WP_338736913.1;Dehalogenimonas_etheniformans_GP|WP_190259857.1;Dehalogenimonas_THU2|WP_347000046.1;Dehalogenimonas_alkenigignens_IP3-3|WP_244881584.1;Dehalogenimonas_etheniformans_GP|WP_190259837.1;Dehalogenimonas_WBC-2|CP011392.1_prot_AKG53991.1_1298;Dehalogenimonas_formicexedens_NSZ-14|WP_145…
cluster19	10	P33395	GO:0003677; F:DNA binding; IEA:UniProtKB-KW	Dehalogenimonas_etheniformans_GP|WP_102331818.1;Dehalogenimonas_alkenigignens_BRE15M|WP_058439282.1;Dehalogenimonas_WBC-2|CP011392.1_prot_AKG52702.1_9;Dehalogenimonas_4OHTPN|WP_353714269.1;Dehalogenimonas_W|WP_338737042.1;Dehalogenimonas_THU2|WP_347000629.1;Dehalogenimonas_alkenigignens_IP3-3|WP_058437849.1;Dehalogenimonas_formicexedens_NSZ-14|WP_076003274.1;Dehalogenimonas_formicexedens_NSZ-14|W…
cluster23	10	N/A	N/A	Dehalogenimonas_etheniformans_GP|WP_102331474.1;Dehalogenimonas_alkenigignens_BRE15M|WP_058438833.1;Dehalogenimonas_WBC-2|CP011392.1_prot_AKG54118.1_1425;Dehalogenimonas_4OHTPN|WP_353714573.1;Dehalogenimonas_W|WP_338738300.1;Dehalogenimonas_THU2|WP_347000445.1;Dehalogenimonas_alkenigignens_IP3-3|WP_058437899.1;Dehalogenimonas_formicexedens_NSZ-14|WP_076004602.1;Dehalogenimonas_alkenigignens_IP3-3…
cluster27	10	P0DMG1	GO:0016226; P:iron-sulfur cluster assembly; IEA:InterPro	Dehalogenimonas_etheniformans_GP|WP_102331813.1;Dehalogenimonas_alkenigignens_BRE15M|WP_058439279.1;Dehalogenimonas_WBC-2|CP011392.1_prot_AKG52708.1_15;Dehalogenimonas_4OHTPN|WP_353714275.1;Dehalogenimonas_W|WP_338737035.1;Dehalogenimonas_THU2|WP_347000635.1;Dehalogenimonas_alkenigignens_IP3-3|WP_058437859.1;Dehalogenimonas_etheniformans_GP|WP_102331178.1;Dehalogenimonas_formicexedens_NSZ-14|WP_0…
cluster28	10	N/A	N/A	Dehalogenimonas_formicexedens_NSZ-14|WP_076003450.1;Dehalogenimonas_alkenigignens_IP3-3|WP_058439890.1;Dehalogenimonas_formicexedens_NSZ-14|WP_225973756.1;Dehalogenimonas_4OHTPN|WP_353714989.1;Dehalogenimonas_W|WP_338739116.1;Dehalogenimonas_THU2|WP_346999736.1;Dehalogenimonas_alkenigignens_IP3-3|WP_225973756.1;Dehalogenimonas_4OHTPN|WP_353715174.1;Dehalogenimonas_alkenigignens_IP3-3|WP_244881573…
cluster31	10	N/A	N/A	Dehalogenimonas_formicexedens_NSZ-14|WP_076003416.1;Dehalogenimonas_W|WP_338739311.1;Dehalogenimonas_THU2|WP_346999700.1;Dehalogenimonas_formicexedens_NSZ-14|WP_058439970.1;Dehalogenimonas_4OHTPN|WP_353714960.1;Dehalogenimonas_alkenigignens_IP3-3|WP_058439970.1;Dehalogenimonas_4OHTPN|WP_353715147.1;Dehalogenimonas_alkenigignens_IP3-3|WP_058439914.1;Dehalogenimonas_alkenigignens_IP3-3|WP_058438737…
cluster34	9	N/A	N/A	Dehalogenimonas_formicexedens_NSZ-14|WP_076003429.1;Dehalogenimonas_formicexedens_NSZ-14|WP_076004633.1;Dehalogenimonas_W|WP_338739154.1;Dehalogenimonas_THU2|WP_338739154.1;Dehalogenimonas_formicexedens_NSZ-14|WP_058439981.1;Dehalogenimonas_4OHTPN|WP_058438706.1;Dehalogenimonas_THU2|WP_346999714.1;Dehalogenimonas_alkenigignens_IP3-3|WP_058439981.1;Dehalogenimonas_alkenigignens_IP3-3|WP_058438706.1
cluster35	9	N/A	N/A	Dehalogenimonas_formicexedens_NSZ-14|WP_076003441.1;Dehalogenimonas_formicexedens_NSZ-14|WP_076004645.1;Dehalogenimonas_4OHTPN|WP_353714984.1;Dehalogenimonas_alkenigignens_IP3-3|WP_058438675.1;Dehalogenimonas_formicexedens_NSZ-14|WP_076004826.1;Dehalogenimonas_W|WP_338739126.1;Dehalogenimonas_THU2|WP_346999728.1;Dehalogenimonas_alkenigignens_IP3-3|WP_058439895.1;Dehalogenimonas_THU2|WP_347001238.1
cluster38	9	Q9WY30	GO:0000160; P:phosphorelay signal transduction system; IEA:InterPro	Dehalogenimonas_etheniformans_GP|WP_102330249.1;Dehalogenimonas_alkenigignens_BRE15M|WP_065128677.1;Dehalogenimonas_WBC-2|CP011392.1_prot_AKG53519.1_826;Dehalogenimonas_4OHTPN|WP_353714707.1;Dehalogenimonas_THU2|WP_346999031.1;Dehalogenimonas_alkenigignens_IP3-3|WP_065128677.1;Dehalogenimonas_formicexedens_NSZ-14|WP_076004164.1;Dehalogenimonas_THU2|WP_346999296.1;Dehalogenimonas_alkenigignens_IP3…
cluster55	9	N/A	N/A	Dehalogenimonas_formicexedens_NSZ-14|WP_076004649.1;Dehalogenimonas_W|WP_338739118.1;Dehalogenimonas_formicexedens_NSZ-14|WP_058437521.1;Dehalogenimonas_4OHTPN|WP_353715173.1;Dehalogenimonas_THU2|WP_346999734.1;Dehalogenimonas_alkenigignens_IP3-3|WP_058437521.1;Dehalogenimonas_4OHTPN|WP_353714988.1;Dehalogenimonas_alkenigignens_IP3-3|WP_058439891.1;Dehalogenimonas_alkenigignens_IP3-3|WP_058438658…
cluster59	8	N/A	N/A	Dehalogenimonas_formicexedens_NSZ-14|WP_076003430.1;Dehalogenimonas_formicexedens_NSZ-14|WP_076004634.1;Dehalogenimonas_formicexedens_NSZ-14|WP_058439982.1;Dehalogenimonas_4OHTPN|WP_353714972.1;Dehalogenimonas_alkenigignens_IP3-3|WP_058439982.1;Dehalogenimonas_W|WP_338739152.1;Dehalogenimonas_THU2|WP_338739152.1;Dehalogenimonas_alkenigignens_IP3-3|WP_058438703.1
cluster62	8	N/A	N/A	Dehalogenimonas_formicexedens_NSZ-14|WP_076003419.1;Dehalogenimonas_formicexedens_NSZ-14|WP_145925560.1;Dehalogenimonas_4OHTPN|WP_353714964.1;Dehalogenimonas_W|WP_338739170.1;Dehalogenimonas_alkenigignens_IP3-3|WP_083496332.1;Dehalogenimonas_THU2|WP_347001269.1;Dehalogenimonas_THU2|WP_347001264.1;Dehalogenimonas_alkenigignens_IP3-3|WP_144437106.1
cluster1013	8	N/A	N/A	Dehalogenimonas_formicexedens_NSZ-14|WP_076003452.1;Dehalogenimonas_4OHTPN|WP_353714944.1;Dehalogenimonas_THU2|WP_347000557.1;Dehalogenimonas_alkenigignens_IP3-3|WP_058439885.1;Dehalogenimonas_formicexedens_NSZ-14|WP_076004835.1;Dehalogenimonas_W|WP_338739099.1;Dehalogenimonas_THU2|WP_346999744.1;Dehalogenimonas_alkenigignens_IP3-3|WP_058440024.1
cluster1019	7	N/A	N/A	Dehalogenimonas_formicexedens_NSZ-14|WP_076004629.1;Dehalogenimonas_formicexedens_NSZ-14|WP_076003420.1;Dehalogenimonas_W|WP_338739168.1;Dehalogenimonas_alkenigignens_IP3-3|WP_058439910.1;Dehalogenimonas_alkenigignens_IP3-3|WP_058438724.1;Dehalogenimonas_4OHTPN|WP_353714965.1;Dehalogenimonas_THU2|WP_347001270.1
cluster1025	7	O32221	GO:0006825; P:copper ion transport; IEA:InterPro	Dehalogenimonas_etheniformans_GP|WP_336470085.1;Dehalogenimonas_alkenigignens_BRE15M|WP_058438825.1;Dehalogenimonas_4OHTPN|WP_353714575.1;Dehalogenimonas_W|WP_338738296.1;Dehalogenimonas_alkenigignens_IP3-3|WP_058437895.1;Dehalogenimonas_formicexedens_NSZ-14|WP_076004600.1;Dehalogenimonas_alkenigignens_IP3-3|WP_058438825.1
cluster1171	7	N/A	N/A	Dehalogenimonas_formicexedens_NSZ-14|WP_058437928.1;Dehalogenimonas_alkenigignens_BRE15M|WP_058438023.1;Dehalogenimonas_WBC-2|CP011392.1_prot_AKG53012.1_319;Dehalogenimonas_W|WP_338736838.1;Dehalogenimonas_THU2|WP_346999478.1;Dehalogenimonas_alkenigignens_IP3-3|WP_058437928.1;Dehalogenimonas_alkenigignens_IP3-3|WP_058438023.1
cluster1173	7	N/A	N/A	Dehalogenimonas_formicexedens_NSZ-14|WP_076005146.1;Dehalogenimonas_THU2|WP_347001223.1;Dehalogenimonas_alkenigignens_IP3-3|WP_058438629.1;Dehalogenimonas_formicexedens_NSZ-14|WP_076004657.1;Dehalogenimonas_4OHTPN|WP_076004657.1;Dehalogenimonas_W|WP_338739093.1;Dehalogenimonas_alkenigignens_IP3-3|WP_058437590.1
cluster1287	6	N/A	N/A	Dehalogenimonas_formicexedens_NSZ-14|WP_058439980.1;Dehalogenimonas_4OHTPN|WP_058438714.1;Dehalogenimonas_W|WP_338739156.1;Dehalogenimonas_THU2|WP_058438714.1;Dehalogenimonas_alkenigignens_IP3-3|WP_058439980.1;Dehalogenimonas_alkenigignens_IP3-3|WP_058438714.1
cluster1430	5	N/A	N/A	Dehalogenimonas_formicexedens_NSZ-14|WP_058439985.1;Dehalogenimonas_4OHTPN|WP_353715162.1;Dehalogenimonas_THU2|WP_346999720.1;Dehalogenimonas_alkenigignens_IP3-3|WP_058439985.1;Dehalogenimonas_alkenigignens_IP3-3|WP_058438691.1
cluster1436	5	N/A	N/A	Dehalogenimonas_formicexedens_NSZ-14|WP_076003423.1;Dehalogenimonas_4OHTPN|WP_353714967.1;Dehalogenimonas_W|WP_338739163.1;Dehalogenimonas_alkenigignens_IP3-3|WP_058439908.1;Dehalogenimonas_alkenigignens_IP3-3|WP_058438719.1
cluster1440	5	N/A	N/A	Dehalogenimonas_formicexedens_NSZ-14|WP_076004821.1;Dehalogenimonas_4OHTPN|WP_353714980.1;Dehalogenimonas_THU2|WP_346999724.1;Dehalogenimonas_alkenigignens_IP3-3|WP_058439900.1;Dehalogenimonas_alkenigignens_IP3-3|WP_058438685.1
cluster1597	4	O32222	GO:0000976; F:transcription regulatory region sequence-specific DNA binding; IDA:CollecTF	Dehalogenimonas_alkenigignens_BRE15M|WP_058440029.1;Dehalogenimonas_W|WP_338738294.1;Dehalogenimonas_alkenigignens_IP3-3|WP_058440029.1;Dehalogenimonas_alkenigignens_IP3-3|WP_058437893.1

## Sheet: -170_W
Contracted gene families for strain W genome
# cluster_name	protein_number	swiss_prot_id	go_annotation	protein_list
cluster1	18	Q9HI70	GO:0006260; P:DNA replication; IEA:UniProtKB-UniPathway	Dehalogenimonas_etheniformans_GP|WP_102331117.1;Dehalogenimonas_etheniformans_GP|WP_102331831.1;Dehalogenimonas_formicexedens_NSZ-14|WP_225973708.1;Dehalogenimonas_formicexedens_NSZ-14|WP_058439794.1;Dehalogenimonas_formicexedens_NSZ-14|WP_076003706.1;Dehalogenimonas_WBC-2|CP011392.1_prot_AKG54268.1_1575;Dehalogenimonas_WBC-2|CP011392.1_prot_AKG54201.1_1508;Dehalogenimonas_WBC-2|CP011392.1_prot_A…
cluster3	13	N/A	N/A	Dehalogenimonas_formicexedens_NSZ-14|WP_076004653.1;Dehalogenimonas_formicexedens_NSZ-14|WP_076004833.1;Dehalogenimonas_4OHTPN|WP_353715022.1;Dehalogenimonas_formicexedens_NSZ-14|WP_192846593.1;Dehalogenimonas_4OHTPN|WP_353715176.1;Dehalogenimonas_W|WP_338739105.1;Dehalogenimonas_THU2|WP_347000559.1;Dehalogenimonas_alkenigignens_IP3-3|WP_186007558.1;Dehalogenimonas_THU2|WP_346999740.1;Dehalogenim…
cluster4	12	N/A	N/A	Dehalogenimonas_formicexedens_NSZ-14|WP_065128761.1;Dehalogenimonas_formicexedens_NSZ-14|WP_225973671.1;Dehalogenimonas_formicexedens_NSZ-14|WP_225973705.1;Dehalogenimonas_4OHTPN|WP_353715148.1;Dehalogenimonas_4OHTPN|WP_353714961.1;Dehalogenimonas_W|WP_338739176.1;Dehalogenimonas_THU2|WP_347001266.1;Dehalogenimonas_THU2|WP_347001261.1;Dehalogenimonas_THU2|WP_346999702.1;Dehalogenimonas_alkenigign…
cluster6	12	Q58957	GO:0005886; C:plasma membrane; IEA:UniProtKB-SubCell	Dehalogenimonas_etheniformans_GP|WP_102331434.1;Dehalogenimonas_alkenigignens_BRE15M|WP_116633188.1;Dehalogenimonas_WBC-2|CP011392.1_prot_AKG53866.1_1173;Dehalogenimonas_4OHTPN|WP_353715286.1;Dehalogenimonas_W|WP_338736936.1;Dehalogenimonas_THU2|WP_346999911.1;Dehalogenimonas_alkenigignens_IP3-3|WP_058439850.1;Dehalogenimonas_alkenigignens_IP3-3|WP_058438646.1;Dehalogenimonas_formicexedens_NSZ-14…
cluster8	12	P24577	GO:0015074; P:DNA integration; IEA:InterPro	Dehalogenimonas_formicexedens_NSZ-14|WP_099092355.1;Dehalogenimonas_4OHTPN|WP_353713949.1;Dehalogenimonas_W|WP_338737770.1;Dehalogenimonas_alkenigignens_IP3-3|WP_099092355.1;Dehalogenimonas_formicexedens_NSZ-14|WP_257787733.1;Dehalogenimonas_alkenigignens_BRE15M|WP_116633131.1;Dehalogenimonas_WBC-2|CP011392.1_prot_AKG52959.1_266;Dehalogenimonas_4OHTPN|WP_257787733.1;Dehalogenimonas_WBC-2|CP011392…
cluster15	10	N/A	N/A	Dehalogenimonas_formicexedens_NSZ-14|WP_076003418.1;Dehalogenimonas_formicexedens_NSZ-14|WP_076004628.1;Dehalogenimonas_formicexedens_NSZ-14|WP_058439972.1;Dehalogenimonas_4OHTPN|WP_353714963.1;Dehalogenimonas_THU2|WP_346999704.1;Dehalogenimonas_alkenigignens_IP3-3|WP_058439972.1;Dehalogenimonas_W|WP_338739172.1;Dehalogenimonas_alkenigignens_IP3-3|WP_058439912.1;Dehalogenimonas_4OHTPN|WP_35371515…
cluster16	10	N/A	N/A	Dehalogenimonas_formicexedens_NSZ-14|WP_076004639.1;Dehalogenimonas_formicexedens_NSZ-14|WP_076003436.1;Dehalogenimonas_formicexedens_NSZ-14|WP_076004820.1;Dehalogenimonas_4OHTPN|WP_353714979.1;Dehalogenimonas_THU2|WP_346999722.1;Dehalogenimonas_alkenigignens_IP3-3|WP_058438687.1;Dehalogenimonas_4OHTPN|WP_353715164.1;Dehalogenimonas_W|WP_338739139.1;Dehalogenimonas_THU2|WP_347001244.1;Dehalogenim…
cluster24	10	N/A	N/A	Dehalogenimonas_etheniformans_GP|WP_102331098.1;Dehalogenimonas_formicexedens_NSZ-14|WP_076003705.1;Dehalogenimonas_etheniformans_GP|WP_102330594.1;Dehalogenimonas_alkenigignens_BRE15M|WP_058439295.1;Dehalogenimonas_4OHTPN|WP_353714249.1;Dehalogenimonas_THU2|WP_346999436.1;Dehalogenimonas_alkenigignens_IP3-3|WP_058439295.1;Dehalogenimonas_formicexedens_NSZ-14|WP_076003474.1;Dehalogenimonas_THU2|W…
cluster28	10	N/A	N/A	Dehalogenimonas_formicexedens_NSZ-14|WP_076003450.1;Dehalogenimonas_alkenigignens_IP3-3|WP_058439890.1;Dehalogenimonas_formicexedens_NSZ-14|WP_225973756.1;Dehalogenimonas_4OHTPN|WP_353714989.1;Dehalogenimonas_W|WP_338739116.1;Dehalogenimonas_THU2|WP_346999736.1;Dehalogenimonas_alkenigignens_IP3-3|WP_225973756.1;Dehalogenimonas_4OHTPN|WP_353715174.1;Dehalogenimonas_alkenigignens_IP3-3|WP_244881573…
cluster29	10	N/A	N/A	Dehalogenimonas_formicexedens_NSZ-14|WP_058437579.1;Dehalogenimonas_4OHTPN|WP_353715010.1;Dehalogenimonas_THU2|WP_347000532.1;Dehalogenimonas_alkenigignens_IP3-3|WP_058437579.1;Dehalogenimonas_formicexedens_NSZ-14|WP_076003412.1;Dehalogenimonas_alkenigignens_BRE15M|WP_116632939.1;Dehalogenimonas_4OHTPN|WP_353715104.1;Dehalogenimonas_W|WP_338737739.1;Dehalogenimonas_alkenigignens_IP3-3|WP_05843767…
cluster30	10	N/A	N/A	Dehalogenimonas_formicexedens_NSZ-14|WP_076003415.1;Dehalogenimonas_4OHTPN|WP_353715145.1;Dehalogenimonas_THU2|WP_346999699.1;Dehalogenimonas_formicexedens_NSZ-14|WP_058439969.1;Dehalogenimonas_W|WP_338739180.1;Dehalogenimonas_alkenigignens_IP3-3|WP_058439969.1;Dehalogenimonas_4OHTPN|WP_353714958.1;Dehalogenimonas_THU2|WP_347001253.1;Dehalogenimonas_alkenigignens_IP3-3|WP_058439915.1;Dehalogenimo…
cluster31	10	N/A	N/A	Dehalogenimonas_formicexedens_NSZ-14|WP_076003416.1;Dehalogenimonas_W|WP_338739311.1;Dehalogenimonas_THU2|WP_346999700.1;Dehalogenimonas_formicexedens_NSZ-14|WP_058439970.1;Dehalogenimonas_4OHTPN|WP_353714960.1;Dehalogenimonas_alkenigignens_IP3-3|WP_058439970.1;Dehalogenimonas_4OHTPN|WP_353715147.1;Dehalogenimonas_alkenigignens_IP3-3|WP_058439914.1;Dehalogenimonas_alkenigignens_IP3-3|WP_058438737…
cluster33	9	N/A	N/A	Dehalogenimonas_etheniformans_GP|WP_102330173.1;Dehalogenimonas_etheniformans_GP|WP_102330699.1;Dehalogenimonas_etheniformans_GP|WP_102330014.1;Dehalogenimonas_4OHTPN|WP_353715015.1;Dehalogenimonas_THU2|WP_347000541.1;Dehalogenimonas_formicexedens_NSZ-14|WP_076004361.1;Dehalogenimonas_alkenigignens_BRE15M|WP_058439810.1;Dehalogenimonas_4OHTPN|WP_353715329.1;Dehalogenimonas_alkenigignens_IP3-3|WP_…
cluster38	9	Q9WY30	GO:0000160; P:phosphorelay signal transduction system; IEA:InterPro	Dehalogenimonas_etheniformans_GP|WP_102330249.1;Dehalogenimonas_alkenigignens_BRE15M|WP_065128677.1;Dehalogenimonas_WBC-2|CP011392.1_prot_AKG53519.1_826;Dehalogenimonas_4OHTPN|WP_353714707.1;Dehalogenimonas_THU2|WP_346999031.1;Dehalogenimonas_alkenigignens_IP3-3|WP_065128677.1;Dehalogenimonas_formicexedens_NSZ-14|WP_076004164.1;Dehalogenimonas_THU2|WP_346999296.1;Dehalogenimonas_alkenigignens_IP3…
cluster43	9	N/A	N/A	Dehalogenimonas_etheniformans_GP|WP_102330069.1;Dehalogenimonas_4OHTPN|WP_353715016.1;Dehalogenimonas_THU2|WP_347000542.1;Dehalogenimonas_etheniformans_GP|WP_162485825.1;Dehalogenimonas_formicexedens_NSZ-14|WP_076004358.1;Dehalogenimonas_etheniformans_GP|WP_102330701.1;Dehalogenimonas_alkenigignens_BRE15M|WP_058439812.1;Dehalogenimonas_4OHTPN|WP_353715327.1;Dehalogenimonas_alkenigignens_IP3-3|WP_…
cluster140	8	N/A	N/A	Dehalogenimonas_etheniformans_GP|WP_102330071.1;Dehalogenimonas_WBC-2|CP011392.1_prot_AKG54212.1_1519;Dehalogenimonas_4OHTPN|WP_353715020.1;Dehalogenimonas_THU2|WP_347000546.1;Dehalogenimonas_etheniformans_GP|WP_102330705.1;Dehalogenimonas_alkenigignens_BRE15M|WP_116632850.1;Dehalogenimonas_4OHTPN|WP_353714629.1;Dehalogenimonas_alkenigignens_IP3-3|WP_058438590.1
cluster492	8	Q3ZX56	GO:0009236; P:cobalamin biosynthetic process; IEA:UniProtKB-UniPathway	Dehalogenimonas_etheniformans_GP|WP_102331422.1;Dehalogenimonas_THU2|WP_346999453.1;Dehalogenimonas_alkenigignens_IP3-3|WP_058437533.1;Dehalogenimonas_formicexedens_NSZ-14|WP_058437533.1;Dehalogenimonas_etheniformans_GP|WP_102331380.1;Dehalogenimonas_alkenigignens_BRE15M|WP_116633219.1;Dehalogenimonas_4OHTPN|WP_353714260.1;Dehalogenimonas_4OHTPN|WP_353714222.1
cluster1033	7	N/A	N/A	Dehalogenimonas_etheniformans_GP|WP_102331364.1;Dehalogenimonas_WBC-2|CP011392.1_prot_AKG54033.1_1340;Dehalogenimonas_4OHTPN|WP_353713835.1;Dehalogenimonas_formicexedens_NSZ-14|WP_076003575.1;Dehalogenimonas_alkenigignens_BRE15M|WP_116632885.1;Dehalogenimonas_4OHTPN|WP_353715351.1;Dehalogenimonas_THU2|WP_347000957.1
cluster1163	7	N/A	N/A	Dehalogenimonas_formicexedens_NSZ-14|WP_076004656.1;Dehalogenimonas_4OHTPN|WP_076004656.1;Dehalogenimonas_THU2|WP_346999746.1;Dehalogenimonas_alkenigignens_IP3-3|WP_065128683.1;Dehalogenimonas_alkenigignens_IP3-3|WP_058439884.1;Dehalogenimonas_4OHTPN|WP_353714945.1;Dehalogenimonas_THU2|WP_347000556.1
cluster1181	6	Q55168	GO:0009639; P:response to red or far red light; IDA:UniProtKB	Dehalogenimonas_etheniformans_GP|WP_190259895.1;Dehalogenimonas_etheniformans_GP|WP_190259889.1;Dehalogenimonas_alkenigignens_BRE15M|WP_116633113.1;Dehalogenimonas_WBC-2|CP011392.1_prot_AKG52759.1_66;Dehalogenimonas_4OHTPN|WP_353714525.1;Dehalogenimonas_alkenigignens_IP3-3|WP_058438911.1
cluster1195	6	Q0W4I8	GO:0005975; P:carbohydrate metabolic process; IEA:InterPro	Dehalogenimonas_etheniformans_GP|WP_190259836.1;Dehalogenimonas_WBC-2|CP011392.1_prot_AKG53554.1_861;Dehalogenimonas_THU2|WP_346999861.1;Dehalogenimonas_formicexedens_NSZ-14|WP_076004186.1;Dehalogenimonas_formicexedens_NSZ-14|WP_083635434.1;Dehalogenimonas_WBC-2|CP011392.1_prot_AKG53277.1_584
cluster1201	6	N/A	N/A	Dehalogenimonas_etheniformans_GP|WP_162485958.1;Dehalogenimonas_alkenigignens_BRE15M|WP_165802793.1;Dehalogenimonas_etheniformans_GP|WP_162485837.1;Dehalogenimonas_4OHTPN|WP_353715018.1;Dehalogenimonas_THU2|WP_347000544.1;Dehalogenimonas_WBC-2|CP011392.1_prot_AKG54198.1_1505
cluster1230	6	P9WGN0	GO:0006355; P:regulation of transcription, DNA-templated; IEA:InterPro	Dehalogenimonas_etheniformans_GP|WP_102330697.1;Dehalogenimonas_alkenigignens_BRE15M|WP_058439809.1;Dehalogenimonas_WBC-2|CP011392.1_prot_AKG53916.1_1223;Dehalogenimonas_4OHTPN|WP_353715330.1;Dehalogenimonas_alkenigignens_IP3-3|WP_058439809.1;Dehalogenimonas_alkenigignens_BRE15M|WP_116633235.1
cluster1236	6	N/A	N/A	Dehalogenimonas_etheniformans_GP|WP_102330741.1;Dehalogenimonas_alkenigignens_BRE15M|WP_058439721.1;Dehalogenimonas_WBC-2|CP011392.1_prot_AKG53799.1_1106;Dehalogenimonas_4OHTPN|WP_353714149.1;Dehalogenimonas_alkenigignens_IP3-3|WP_058439721.1;Dehalogenimonas_WBC-2|CP011392.1_prot_AKG52810.1_117
cluster1241	6	N/A	N/A	Dehalogenimonas_etheniformans_GP|WP_102330740.1;Dehalogenimonas_alkenigignens_BRE15M|WP_058439722.1;Dehalogenimonas_WBC-2|CP011392.1_prot_AKG52811.1_118;Dehalogenimonas_4OHTPN|WP_353714150.1;Dehalogenimonas_alkenigignens_IP3-3|WP_058439722.1;Dehalogenimonas_WBC-2|CP011392.1_prot_AKG53798.1_1105
cluster1289	6	P03014	GO:0006310; P:DNA recombination; IMP:EcoCyc	Dehalogenimonas_formicexedens_NSZ-14|WP_058439785.1;Dehalogenimonas_alkenigignens_BRE15M|WP_116633226.1;Dehalogenimonas_4OHTPN|WP_353714212.1;Dehalogenimonas_THU2|WP_347001188.1;Dehalogenimonas_alkenigignens_IP3-3|WP_058439785.1;Dehalogenimonas_alkenigignens_BRE15M|WP_116633136.1
cluster1338	5	N/A	N/A	Dehalogenimonas_etheniformans_GP|WP_102331070.1;Dehalogenimonas_alkenigignens_BRE15M|WP_165802762.1;Dehalogenimonas_WBC-2|CP011392.1_prot_AKG54362.1_1669;Dehalogenimonas_4OHTPN|WP_353715101.1;Dehalogenimonas_formicexedens_NSZ-14|WP_076004853.1
cluster1381	5	P81594	GO:0046872; F:metal ion binding; IEA:UniProtKB-KW	Dehalogenimonas_etheniformans_GP|WP_102330535.1;Dehalogenimonas_4OHTPN|WP_353715017.1;Dehalogenimonas_THU2|WP_347000543.1;Dehalogenimonas_etheniformans_GP|WP_102330566.1;Dehalogenimonas_WBC-2|CP011392.1_prot_AKG52966.1_273
cluster1391	5	N/A	N/A	Dehalogenimonas_etheniformans_GP|WP_190259883.1;Dehalogenimonas_4OHTPN|WP_353715259.1;Dehalogenimonas_alkenigignens_IP3-3|WP_058439877.1;Dehalogenimonas_formicexedens_NSZ-14|WP_076003305.1;Dehalogenimonas_THU2|WP_347000815.1
cluster1407	5	P9WMB4	GO:0046488; P:phosphatidylinositol metabolic process; IEA:UniProtKB-UniPathway	Dehalogenimonas_etheniformans_GP|WP_162485829.1;Dehalogenimonas_4OHTPN|WP_076004659.1;Dehalogenimonas_THU2|WP_347001168.1;Dehalogenimonas_formicexedens_NSZ-14|WP_158513460.1;Dehalogenimonas_formicexedens_NSZ-14|WP_076004659.1
cluster1412	5	P81594	GO:0046872; F:metal ion binding; IEA:UniProtKB-KW	Dehalogenimonas_THU2|WP_347000553.1;Dehalogenimonas_WBC-2|CP011392.1_prot_AKG54217.1_1524;Dehalogenimonas_WBC-2|CP011392.1_prot_AKG54216.1_1523;Dehalogenimonas_WBC-2|CP011392.1_prot_AKG54218.1_1525;Dehalogenimonas_4OHTPN|WP_353715008.1
cluster1413	5	N/A	N/A	Dehalogenimonas_etheniformans_GP|WP_102330869.1;Dehalogenimonas_WBC-2|CP011392.1_prot_AKG53032.1_339;Dehalogenimonas_4OHTPN|WP_353714387.1;Dehalogenimonas_alkenigignens_IP3-3|WP_058438452.1;Dehalogenimonas_formicexedens_NSZ-14|WP_076003199.1
cluster1423	5	Q8DMT2	GO:0007623; P:circadian rhythm; IEA:UniProtKB-UniRule	Dehalogenimonas_formicexedens_NSZ-14|WP_076004584.1;Dehalogenimonas_WBC-2|CP011392.1_prot_AKG53521.1_828;Dehalogenimonas_THU2|WP_346999294.1;Dehalogenimonas_THU2|WP_346999289.1;Dehalogenimonas_WBC-2|CP011392.1_prot_AKG53275.1_582
cluster1426	5	P44116	N/A	Dehalogenimonas_formicexedens_NSZ-14|WP_076004898.1;Dehalogenimonas_alkenigignens_BRE15M|WP_116633153.1;Dehalogenimonas_WBC-2|CP011392.1_prot_AKG54357.1_1664;Dehalogenimonas_alkenigignens_IP3-3|WP_065128669.1;Dehalogenimonas_THU2|WP_346999253.1
cluster1430	5	N/A	N/A	Dehalogenimonas_formicexedens_NSZ-14|WP_058439985.1;Dehalogenimonas_4OHTPN|WP_353715162.1;Dehalogenimonas_THU2|WP_346999720.1;Dehalogenimonas_alkenigignens_IP3-3|WP_058439985.1;Dehalogenimonas_alkenigignens_IP3-3|WP_058438691.1
cluster1440	5	N/A	N/A	Dehalogenimonas_formicexedens_NSZ-14|WP_076004821.1;Dehalogenimonas_4OHTPN|WP_353714980.1;Dehalogenimonas_THU2|WP_346999724.1;Dehalogenimonas_alkenigignens_IP3-3|WP_058439900.1;Dehalogenimonas_alkenigignens_IP3-3|WP_058438685.1
cluster1461	5	N/A	N/A	Dehalogenimonas_alkenigignens_BRE15M|WP_116633000.1;Dehalogenimonas_WBC-2|CP011392.1_prot_AKG54072.1_1379;Dehalogenimonas_THU2|WP_346999902.1;Dehalogenimonas_alkenigignens_IP3-3|WP_116633000.1;Dehalogenimonas_THU2|WP_347000701.1
cluster1478	4	O34805	GO:0005886; C:plasma membrane; IEA:UniProtKB-SubCell	Dehalogenimonas_etheniformans_GP|WP_162485810.1;Dehalogenimonas_THU2|WP_346999458.1;Dehalogenimonas_alkenigignens_IP3-3|WP_225973682.1;Dehalogenimonas_formicexedens_NSZ-14|WP_225973682.1
cluster1490	4	Q58917	GO:0009236; P:cobalamin biosynthetic process; IEA:UniProtKB-UniPathway	Dehalogenimonas_etheniformans_GP|WP_162485809.1;Dehalogenimonas_THU2|WP_346999449.1;Dehalogenimonas_alkenigignens_IP3-3|WP_058437548.1;Dehalogenimonas_formicexedens_NSZ-14|WP_058437548.1
cluster1495	4	N/A	N/A	Dehalogenimonas_etheniformans_GP|WP_102331421.1;Dehalogenimonas_THU2|WP_346999450.1;Dehalogenimonas_alkenigignens_IP3-3|WP_058437538.1;Dehalogenimonas_formicexedens_NSZ-14|WP_058437538.1
cluster1498	4	P0AA55	GO:0016021; C:integral component of membrane; IEA:UniProtKB-KW	Dehalogenimonas_WBC-2|CP011392.1_prot_AKG53133.1_440;Dehalogenimonas_alkenigignens_BRE15M|WP_058439025.1;Dehalogenimonas_THU2|WP_346999788.1;Dehalogenimonas_alkenigignens_IP3-3|WP_058439025.1
cluster1500	4	Q59026	GO:0006783; P:heme biosynthetic process; IBA:GO_Central	Dehalogenimonas_etheniformans_GP|WP_102331417.1;Dehalogenimonas_THU2|WP_346999445.1;Dehalogenimonas_alkenigignens_IP3-3|WP_058437551.1;Dehalogenimonas_formicexedens_NSZ-14|WP_058437551.1
cluster1501	4	N/A	N/A	Dehalogenimonas_etheniformans_GP|WP_102331884.1;Dehalogenimonas_alkenigignens_BRE15M|WP_058438958.1;Dehalogenimonas_WBC-2|CP011392.1_prot_AKG54214.1_1521;Dehalogenimonas_alkenigignens_IP3-3|WP_058438958.1
cluster1502	4	Q02998	GO:0006935; P:chemotaxis; IEA:InterPro	Dehalogenimonas_etheniformans_GP|WP_102330900.1;Dehalogenimonas_alkenigignens_BRE15M|WP_116632943.1;Dehalogenimonas_WBC-2|CP011392.1_prot_AKG54097.1_1404;Dehalogenimonas_formicexedens_NSZ-14|WP_076004990.1
cluster1511	4	P57795	GO:0006520; P:cellular amino acid metabolic process; IEA:InterPro	Dehalogenimonas_etheniformans_GP|WP_102331467.1;Dehalogenimonas_THU2|WP_346999456.1;Dehalogenimonas_alkenigignens_IP3-3|WP_225973684.1;Dehalogenimonas_formicexedens_NSZ-14|WP_225973684.1
cluster1515	4	Q5PQZ3	GO:0006829; P:zinc ion transport; ISS:UniProtKB	Dehalogenimonas_etheniformans_GP|WP_102330615.1;Dehalogenimonas_alkenigignens_BRE15M|WP_116633002.1;Dehalogenimonas_WBC-2|CP011392.1_prot_AKG54095.1_1402;Dehalogenimonas_alkenigignens_IP3-3|WP_058437957.1
cluster1523	4	N/A	N/A	Dehalogenimonas_etheniformans_GP|WP_102331423.1;Dehalogenimonas_THU2|WP_346999454.1;Dehalogenimonas_alkenigignens_IP3-3|WP_058437531.1;Dehalogenimonas_formicexedens_NSZ-14|WP_058437531.1
cluster1535	4	N/A	N/A	Dehalogenimonas_etheniformans_GP|WP_102331696.1;Dehalogenimonas_alkenigignens_BRE15M|WP_116632865.1;Dehalogenimonas_WBC-2|CP011392.1_prot_AKG53002.1_309;Dehalogenimonas_formicexedens_NSZ-14|WP_076004503.1
cluster1537	4	N/A	N/A	Dehalogenimonas_etheniformans_GP|WP_102330872.1;Dehalogenimonas_alkenigignens_BRE15M|WP_116633069.1;Dehalogenimonas_THU2|WP_346999913.1;Dehalogenimonas_formicexedens_NSZ-14|WP_076003195.1
cluster1538	4	A7FNW4	GO:0045893; P:positive regulation of transcription, DNA-templated; IEA:UniProtKB-UniRule	Dehalogenimonas_etheniformans_GP|WP_102330163.1;Dehalogenimonas_WBC-2|CP011392.1_prot_AKG52773.1_80;Dehalogenimonas_THU2|WP_347001163.1;Dehalogenimonas_alkenigignens_IP3-3|WP_186007584.1
cluster1540	4	Q58917	GO:0009236; P:cobalamin biosynthetic process; IEA:UniProtKB-UniPathway	Dehalogenimonas_etheniformans_GP|WP_162485811.1;Dehalogenimonas_THU2|WP_346999460.1;Dehalogenimonas_alkenigignens_IP3-3|WP_225973681.1;Dehalogenimonas_formicexedens_NSZ-14|WP_225973681.1
cluster1541	4	Q59008	N/A	Dehalogenimonas_etheniformans_GP|WP_102331424.1;Dehalogenimonas_THU2|WP_346999457.1;Dehalogenimonas_alkenigignens_IP3-3|WP_225973683.1;Dehalogenimonas_formicexedens_NSZ-14|WP_225973683.1
cluster1543	4	B4XY98	GO:0032259; P:methylation; IDA:UniProtKB	Dehalogenimonas_formicexedens_NSZ-14|WP_076004530.1;Dehalogenimonas_alkenigignens_BRE15M|WP_058439290.1;Dehalogenimonas_THU2|WP_346999312.1;Dehalogenimonas_alkenigignens_IP3-3|WP_058439290.1
cluster1546	4	Q7ZAM3	GO:0006313; P:transposition, DNA-mediated; IEA:UniProtKB-UniRule	Dehalogenimonas_formicexedens_NSZ-14|WP_076003514.1;Dehalogenimonas_THU2|WP_347000645.1;Dehalogenimonas_alkenigignens_IP3-3|WP_058439605.1;Dehalogenimonas_THU2|WP_347000315.1
cluster1550	4	N/A	N/A	Dehalogenimonas_formicexedens_NSZ-14|WP_076004819.1;Dehalogenimonas_4OHTPN|WP_353714978.1;Dehalogenimonas_THU2|WP_346999721.1;Dehalogenimonas_alkenigignens_IP3-3|WP_058438689.1
cluster1552	4	N/A	N/A	Dehalogenimonas_formicexedens_NSZ-14|WP_058439974.1;Dehalogenimonas_4OHTPN|WP_353715152.1;Dehalogenimonas_THU2|WP_346999708.1;Dehalogenimonas_alkenigignens_IP3-3|WP_058439974.1
cluster1556	4	N/A	N/A	Dehalogenimonas_formicexedens_NSZ-14|WP_076004824.1;Dehalogenimonas_4OHTPN|WP_353714982.1;Dehalogenimonas_THU2|WP_346999726.1;Dehalogenimonas_alkenigignens_IP3-3|WP_058439897.1
cluster1558	4	N/A	N/A	Dehalogenimonas_formicexedens_NSZ-14|WP_058439976.1;Dehalogenimonas_4OHTPN|WP_353715154.1;Dehalogenimonas_THU2|WP_346999711.1;Dehalogenimonas_alkenigignens_IP3-3|WP_058439976.1
cluster1559	4	N/A	N/A	Dehalogenimonas_formicexedens_NSZ-14|WP_058439983.1;Dehalogenimonas_4OHTPN|WP_353715160.1;Dehalogenimonas_THU2|WP_346999717.1;Dehalogenimonas_alkenigignens_IP3-3|WP_058439983.1
cluster1560	4	N/A	N/A	Dehalogenimonas_formicexedens_NSZ-14|WP_076003750.1;Dehalogenimonas_alkenigignens_BRE15M|WP_058439717.1;Dehalogenimonas_WBC-2|CP011392.1_prot_AKG53389.1_696;Dehalogenimonas_alkenigignens_IP3-3|WP_058439717.1
cluster1561	4	N/A	N/A	Dehalogenimonas_formicexedens_NSZ-14|WP_145925562.1;Dehalogenimonas_4OHTPN|WP_353714959.1;Dehalogenimonas_THU2|WP_347001252.1;Dehalogenimonas_4OHTPN|WP_353715146.1
cluster1562	4	C5FX37	GO:0009405; P:pathogenesis; IEA:UniProtKB-KW	Dehalogenimonas_formicexedens_NSZ-14|WP_076004822.1;Dehalogenimonas_4OHTPN|WP_353714981.1;Dehalogenimonas_THU2|WP_346999725.1;Dehalogenimonas_alkenigignens_IP3-3|WP_058439899.1
cluster1564	4	N/A	N/A	Dehalogenimonas_formicexedens_NSZ-14|WP_058439973.1;Dehalogenimonas_4OHTPN|WP_353715151.1;Dehalogenimonas_THU2|WP_346999706.1;Dehalogenimonas_alkenigignens_IP3-3|WP_058439973.1
cluster1566	4	N/A	N/A	Dehalogenimonas_formicexedens_NSZ-14|WP_058439977.1;Dehalogenimonas_4OHTPN|WP_353715155.1;Dehalogenimonas_THU2|WP_346999712.1;Dehalogenimonas_alkenigignens_IP3-3|WP_058439977.1
cluster1571	4	N/A	N/A	Dehalogenimonas_formicexedens_NSZ-14|WP_225973707.1;Dehalogenimonas_4OHTPN|WP_353714943.1;Dehalogenimonas_THU2|WP_347000558.1;Dehalogenimonas_alkenigignens_IP3-3|WP_244881558.1
cluster1573	4	N/A	N/A	Dehalogenimonas_formicexedens_NSZ-14|WP_058439975.1;Dehalogenimonas_4OHTPN|WP_353715153.1;Dehalogenimonas_THU2|WP_346999710.1;Dehalogenimonas_alkenigignens_IP3-3|WP_058439975.1
cluster1604	4	N/A	N/A	Dehalogenimonas_alkenigignens_BRE15M|WP_116633001.1;Dehalogenimonas_WBC-2|CP011392.1_prot_AKG54074.1_1381;Dehalogenimonas_THU2|WP_346999906.1;Dehalogenimonas_alkenigignens_IP3-3|WP_058437955.1
cluster1610	4	N/A	N/A	Dehalogenimonas_alkenigignens_BRE15M|WP_165802770.1;Dehalogenimonas_WBC-2|CP011392.1_prot_AKG54071.1_1378;Dehalogenimonas_THU2|WP_346999901.1;Dehalogenimonas_alkenigignens_IP3-3|WP_165802770.1
cluster1622	3	Q55169	GO:0000160; P:phosphorelay signal transduction system; IEA:UniProtKB-KW	Dehalogenimonas_etheniformans_GP|WP_190259888.1;Dehalogenimonas_etheniformans_GP|WP_102330567.1;Dehalogenimonas_WBC-2|CP011392.1_prot_AKG52760.1_67
cluster1623	3	N/A	N/A	Dehalogenimonas_etheniformans_GP|WP_102331703.1;Dehalogenimonas_etheniformans_GP|WP_102330912.1;Dehalogenimonas_THU2|WP_347000791.1
cluster1627	3	N/A	N/A	Dehalogenimonas_etheniformans_GP|WP_102329954.1;Dehalogenimonas_THU2|WP_346999510.1;Dehalogenimonas_alkenigignens_IP3-3|WP_058439315.1
cluster1638	3	P37894	GO:0006355; P:regulation of transcription, DNA-templated; IEA:InterPro	Dehalogenimonas_etheniformans_GP|WP_162485817.1;Dehalogenimonas_4OHTPN|WP_353715349.1;Dehalogenimonas_THU2|WP_347000547.1
cluster1672	3	Q8IXX0	GO:0007096; P:regulation of exit from mitosis; IBA:GO_Central	Dehalogenimonas_etheniformans_GP|WP_102331371.1;Dehalogenimonas_WBC-2|CP011392.1_prot_AKG53314.1_621;Dehalogenimonas_alkenigignens_IP3-3|WP_058437991.1
cluster1677	3	N/A	N/A	Dehalogenimonas_etheniformans_GP|WP_162485930.1;Dehalogenimonas_4OHTPN|WP_353715019.1;Dehalogenimonas_THU2|WP_347000545.1
cluster1701	3	O26979	GO:0006313; P:transposition, DNA-mediated; IEA:UniProtKB-UniRule	Dehalogenimonas_alkenigignens_BRE15M|WP_133240231.1;Dehalogenimonas_WBC-2|CP011392.1_prot_AKG53540.1_847;Dehalogenimonas_THU2|WP_347001186.1
cluster1702	3	P0A4U7	GO:0003700; F:DNA-binding transcription factor activity; IEA:InterPro	Dehalogenimonas_formicexedens_NSZ-14|WP_076004417.1;Dehalogenimonas_THU2|WP_347000530.1;Dehalogenimonas_alkenigignens_IP3-3|WP_058439800.1
cluster1703	3	Q0AXM5	GO:0009231; P:riboflavin biosynthetic process; IEA:UniProtKB-UniRule	Dehalogenimonas_formicexedens_NSZ-14|WP_058437577.1;Dehalogenimonas_THU2|WP_347000533.1;Dehalogenimonas_alkenigignens_IP3-3|WP_058437577.1
cluster1709	3	N/A	N/A	Dehalogenimonas_formicexedens_NSZ-14|WP_058439971.1;Dehalogenimonas_THU2|WP_346999703.1;Dehalogenimonas_alkenigignens_IP3-3|WP_058439971.1
cluster1710	3	N/A	N/A	Dehalogenimonas_formicexedens_NSZ-14|WP_076005034.1;Dehalogenimonas_THU2|WP_347001275.1;Dehalogenimonas_alkenigignens_IP3-3|WP_076005034.1
cluster1715	3	N/A	N/A	Dehalogenimonas_formicexedens_NSZ-14|WP_076003603.1;Dehalogenimonas_WBC-2|CP011392.1_prot_AKG53087.1_394;Dehalogenimonas_alkenigignens_IP3-3|WP_144437048.1
cluster1719	3	P9WMH8	GO:0043565; F:sequence-specific DNA binding; IEA:InterPro	Dehalogenimonas_formicexedens_NSZ-14|WP_076003414.1;Dehalogenimonas_THU2|WP_346999698.1;Dehalogenimonas_alkenigignens_IP3-3|WP_083496434.1
cluster1720	3	Q9HI70	GO:0006260; P:DNA replication; IEA:UniProtKB-UniPathway	Dehalogenimonas_formicexedens_NSZ-14|WP_058437537.1;Dehalogenimonas_THU2|WP_346999451.1;Dehalogenimonas_alkenigignens_IP3-3|WP_058437537.1
cluster1727	3	N/A	N/A	Dehalogenimonas_formicexedens_NSZ-14|WP_058439984.1;Dehalogenimonas_THU2|WP_346999718.1;Dehalogenimonas_alkenigignens_IP3-3|WP_058439984.1
cluster1736	3	Q58096	GO:0046872; F:metal ion binding; IEA:UniProtKB-KW	Dehalogenimonas_formicexedens_NSZ-14|WP_076003520.1;Dehalogenimonas_THU2|WP_347000956.1;Dehalogenimonas_THU2|WP_347001153.1
cluster1788	3	N/A	N/A	Dehalogenimonas_alkenigignens_BRE15M|WP_133240230.1;Dehalogenimonas_THU2|WP_346999827.1;Dehalogenimonas_alkenigignens_IP3-3|WP_144437061.1
cluster1794	3	N/A	N/A	Dehalogenimonas_alkenigignens_BRE15M|WP_133240200.1;Dehalogenimonas_4OHTPN|WP_353715323.1;Dehalogenimonas_THU2|WP_347001131.1
cluster1796	3	P31802	GO:0006355; P:regulation of transcription, DNA-templated; IMP:EcoCyc	Dehalogenimonas_alkenigignens_BRE15M|WP_205684204.1;Dehalogenimonas_THU2|WP_346999898.1;Dehalogenimonas_alkenigignens_IP3-3|WP_058437951.1
cluster1844	3	A7X624	GO:0046983; F:protein dimerization activity; IEA:InterPro	Dehalogenimonas_WBC-2|CP011392.1_prot_AKG53800.1_1107;Dehalogenimonas_4OHTPN|WP_353715014.1;Dehalogenimonas_THU2|WP_347000540.1
cluster1878	2	Q45619	GO:0005524; F:ATP binding; IEA:UniProtKB-KW	Dehalogenimonas_etheniformans_GP|WP_102331824.1;Dehalogenimonas_WBC-2|CP011392.1_prot_AKG53091.1_398
cluster1881	2	N/A	N/A	Dehalogenimonas_etheniformans_GP|WP_162485948.1;Dehalogenimonas_THU2|WP_347000626.1
cluster1886	2	N/A	N/A	Dehalogenimonas_etheniformans_GP|WP_102331830.1;Dehalogenimonas_WBC-2|CP011392.1_prot_AKG53095.1_402
cluster1890	2	N/A	N/A	Dehalogenimonas_etheniformans_GP|WP_264294073.1;Dehalogenimonas_WBC-2|CP011392.1_prot_AKG54409.1_1716
cluster1891	2	N/A	N/A	Dehalogenimonas_etheniformans_GP|WP_102331823.1;Dehalogenimonas_WBC-2|CP011392.1_prot_AKG53092.1_399
cluster1897	2	N/A	N/A	Dehalogenimonas_etheniformans_GP|WP_226846786.1;Dehalogenimonas_THU2|WP_346999844.1
cluster1902	2	N/A	N/A	Dehalogenimonas_etheniformans_GP|WP_190259885.1;Dehalogenimonas_THU2|WP_346999066.1
cluster1910	2	P35163	GO:0000156; F:phosphorelay response regulator activity; IBA:GO_Central	Dehalogenimonas_etheniformans_GP|WP_226846719.1;Dehalogenimonas_THU2|WP_346999643.1
cluster1912	2	O07528	GO:0006355; P:regulation of transcription, DNA-templated; IEA:InterPro	Dehalogenimonas_etheniformans_GP|WP_162485986.1;Dehalogenimonas_WBC-2|CP011392.1_prot_AKG52813.1_120
cluster1913	2	N/A	N/A	Dehalogenimonas_etheniformans_GP|WP_102331869.1;Dehalogenimonas_WBC-2|CP011392.1_prot_AKG53118.1_425
cluster1915	2	N/A	N/A	Dehalogenimonas_etheniformans_GP|WP_102331478.1;Dehalogenimonas_WBC-2|CP011392.1_prot_AKG54068.1_1375
cluster1922	2	N/A	N/A	Dehalogenimonas_etheniformans_GP|WP_102331472.1;Dehalogenimonas_WBC-2|CP011392.1_prot_AKG53315.1_622
cluster1939	2	N/A	N/A	Dehalogenimonas_etheniformans_GP|WP_102331657.1;Dehalogenimonas_WBC-2|CP011392.1_prot_AKG54223.1_1530
cluster1942	2	N/A	N/A	Dehalogenimonas_etheniformans_GP|WP_102331822.1;Dehalogenimonas_WBC-2|CP011392.1_prot_AKG53096.1_403
cluster1951	2	O59484	GO:0008270; F:zinc ion binding; IEA:UniProtKB-UniRule	Dehalogenimonas_etheniformans_GP|WP_162485854.1;Dehalogenimonas_THU2|WP_346999821.1
cluster1954	2	P21866	GO:0006355; P:regulation of transcription, DNA-templated; IMP:EcoCyc	Dehalogenimonas_etheniformans_GP|WP_102331821.1;Dehalogenimonas_WBC-2|CP011392.1_prot_AKG53097.1_404
cluster1996	2	N/A	N/A	Dehalogenimonas_etheniformans_GP|WP_102331485.1;Dehalogenimonas_THU2|WP_347000327.1
cluster2008	2	P21866	GO:0006355; P:regulation of transcription, DNA-templated; IMP:EcoCyc	Dehalogenimonas_etheniformans_GP|WP_046736448.1;Dehalogenimonas_WBC-2|CP011392.1_prot_AKG53090.1_397
cluster2033	2	N/A	N/A	Dehalogenimonas_etheniformans_GP|WP_102331058.1;Dehalogenimonas_THU2|WP_347000930.1
cluster2048	2	Q3A798	GO:0009163; P:nucleoside biosynthetic process; IEA:InterPro	Dehalogenimonas_formicexedens_NSZ-14|WP_076003578.1;Dehalogenimonas_THU2|WP_347000260.1
cluster2049	2	N/A	N/A	Dehalogenimonas_formicexedens_NSZ-14|WP_076004626.1;Dehalogenimonas_THU2|WP_347000966.1
cluster2052	2	Q732P6	GO:0004659; F:prenyltransferase activity; IEA:UniProtKB-UniRule	Dehalogenimonas_formicexedens_NSZ-14|WP_076004706.1;Dehalogenimonas_WBC-2|CP011392.1_prot_AKG53543.1_850
cluster2053	2	Q9S3Q0	GO:0006268; P:DNA unwinding involved in DNA replication; IEA:InterPro	Dehalogenimonas_formicexedens_NSZ-14|WP_076004632.1;Dehalogenimonas_WBC-2|CP011392.1_prot_AKG53820.1_1127
cluster2054	2	A4J804	GO:0009236; P:cobalamin biosynthetic process; IEA:UniProtKB-UniRule	Dehalogenimonas_formicexedens_NSZ-14|WP_076003577.1;Dehalogenimonas_THU2|WP_347000319.1
cluster2055	2	N/A	N/A	Dehalogenimonas_formicexedens_NSZ-14|WP_225973752.1;Dehalogenimonas_WBC-2|CP011392.1_prot_AKG53561.1_868
cluster2058	2	Q60AV6	GO:0008168; F:methyltransferase activity; IEA:UniProtKB-KW	Dehalogenimonas_formicexedens_NSZ-14|WP_076003580.1;Dehalogenimonas_THU2|WP_347000264.1
cluster2059	2	Q2RHR4	GO:0009228; P:thiamine biosynthetic process; IEA:InterPro	Dehalogenimonas_formicexedens_NSZ-14|WP_076003582.1;Dehalogenimonas_THU2|WP_347000267.1
cluster2060	2	N/A	N/A	Dehalogenimonas_formicexedens_NSZ-14|WP_083635426.1;Dehalogenimonas_THU2|WP_347000968.1
cluster2062	2	Q6M0B4	GO:0008761; F:UDP-N-acetylglucosamine 2-epimerase activity; IEA:InterPro	Dehalogenimonas_formicexedens_NSZ-14|WP_076004727.1;Dehalogenimonas_WBC-2|CP011392.1_prot_AKG53562.1_869
cluster2065	2	N/A	N/A	Dehalogenimonas_formicexedens_NSZ-14|WP_083635384.1;Dehalogenimonas_THU2|WP_346998988.1
cluster2068	2	N/A	N/A	Dehalogenimonas_formicexedens_NSZ-14|WP_076003672.1;Dehalogenimonas_THU2|WP_346999302.1
cluster2072	2	B3GSH5	GO:0030187; P:melatonin biosynthetic process; IDA:RGD	Dehalogenimonas_formicexedens_NSZ-14|WP_076003579.1;Dehalogenimonas_THU2|WP_347000262.1
cluster2081	2	Q9KSB1	GO:0000160; P:phosphorelay signal transduction system; ISS:TIGR	Dehalogenimonas_formicexedens_NSZ-14|WP_083635417.1;Dehalogenimonas_THU2|WP_346999295.1
cluster2083	2	Q2RHR5	GO:0009228; P:thiamine biosynthetic process; IEA:InterPro	Dehalogenimonas_formicexedens_NSZ-14|WP_076003583.1;Dehalogenimonas_THU2|WP_347000269.1
cluster2084	2	P96622	GO:0003723; F:RNA binding; IEA:UniProtKB-KW	Dehalogenimonas_formicexedens_NSZ-14|WP_076004901.1;Dehalogenimonas_WBC-2|CP011392.1_prot_AKG53568.1_875
cluster2085	2	N/A	N/A	Dehalogenimonas_formicexedens_NSZ-14|WP_145925533.1;Dehalogenimonas_WBC-2|CP011392.1_prot_AKG53258.1_565
cluster2091	2	N/A	N/A	Dehalogenimonas_formicexedens_NSZ-14|WP_145925494.1;Dehalogenimonas_THU2|WP_346998989.1
cluster2094	2	N/A	N/A	Dehalogenimonas_formicexedens_NSZ-14|WP_076003211.1;Dehalogenimonas_WBC-2|CP011392.1_prot_AKG52968.1_275
cluster2098	2	Q7X2C7	GO:0015979; P:photosynthesis; IEA:UniProtKB-KW	Dehalogenimonas_formicexedens_NSZ-14|WP_076003581.1;Dehalogenimonas_THU2|WP_347000266.1
cluster2099	2	N/A	N/A	Dehalogenimonas_formicexedens_NSZ-14|WP_076004608.1;Dehalogenimonas_WBC-2|CP011392.1_prot_AKG53645.1_952
cluster2102	2	N/A	N/A	Dehalogenimonas_formicexedens_NSZ-14|WP_076004734.1;Dehalogenimonas_WBC-2|CP011392.1_prot_AKG53566.1_873
cluster2103	2	N/A	N/A	Dehalogenimonas_formicexedens_NSZ-14|WP_145925543.1;Dehalogenimonas_WBC-2|CP011392.1_prot_AKG52981.1_288
cluster2104	2	P45192	GO:0035435; P:phosphate ion transmembrane transport; IEA:InterPro	Dehalogenimonas_formicexedens_NSZ-14|WP_076004548.1;Dehalogenimonas_WBC-2|CP011392.1_prot_AKG52796.1_103
cluster2105	2	N/A	N/A	Dehalogenimonas_formicexedens_NSZ-14|WP_076004712.1;Dehalogenimonas_WBC-2|CP011392.1_prot_AKG53550.1_857
cluster2111	2	P15263	GO:0000160; P:phosphorelay signal transduction system; IEA:UniProtKB-KW	Dehalogenimonas_formicexedens_NSZ-14|WP_076004719.1;Dehalogenimonas_WBC-2|CP011392.1_prot_AKG53559.1_866
cluster2113	2	P40332	GO:0006740; P:NADPH regeneration; IBA:GO_Central	Dehalogenimonas_formicexedens_NSZ-14|WP_076004722.1;Dehalogenimonas_WBC-2|CP011392.1_prot_AKG53557.1_864
cluster2114	2	N/A	N/A	Dehalogenimonas_formicexedens_NSZ-14|WP_145925567.1;Dehalogenimonas_WBC-2|CP011392.1_prot_AKG53547.1_854
cluster2116	2	N/A	N/A	Dehalogenimonas_formicexedens_NSZ-14|WP_158513488.1;Dehalogenimonas_THU2|WP_347000967.1
cluster2120	2	N/A	N/A	Dehalogenimonas_formicexedens_NSZ-14|WP_076004711.1;Dehalogenimonas_WBC-2|CP011392.1_prot_AKG53549.1_856
cluster2124	2	G3XD01	GO:0006065; P:UDP-glucuronate biosynthetic process; EXP:PseudoCAP	Dehalogenimonas_formicexedens_NSZ-14|WP_145925572.1;Dehalogenimonas_WBC-2|CP011392.1_prot_AKG53558.1_865
cluster2125	2	N/A	N/A	Dehalogenimonas_formicexedens_NSZ-14|WP_076004902.1;Dehalogenimonas_THU2|WP_346999488.1
cluster2128	2	N/A	N/A	Dehalogenimonas_formicexedens_NSZ-14|WP_076004710.1;Dehalogenimonas_WBC-2|CP011392.1_prot_AKG53548.1_855
cluster2138	2	N/A	N/A	Dehalogenimonas_formicexedens_NSZ-14|WP_076004625.1;Dehalogenimonas_THU2|WP_347000965.1
cluster2169	2	N/A	N/A	Dehalogenimonas_alkenigignens_BRE15M|WP_116633041.1;Dehalogenimonas_THU2|WP_347001194.1
cluster2172	2	P19241	GO:0015074; P:DNA integration; IEA:UniProtKB-KW	Dehalogenimonas_alkenigignens_BRE15M|WP_116633049.1;Dehalogenimonas_THU2|WP_347000974.1
cluster2176	2	N/A	N/A	Dehalogenimonas_alkenigignens_BRE15M|WP_116633034.1;Dehalogenimonas_THU2|WP_347001201.1
cluster2181	2	N/A	N/A	Dehalogenimonas_alkenigignens_BRE15M|WP_116633044.1;Dehalogenimonas_THU2|WP_347001192.1
cluster2186	2	N/A	N/A	Dehalogenimonas_alkenigignens_BRE15M|WP_116633037.1;Dehalogenimonas_THU2|WP_347001198.1
cluster2188	2	N/A	N/A	Dehalogenimonas_alkenigignens_BRE15M|WP_165802776.1;Dehalogenimonas_THU2|WP_347000552.1
cluster2194	2	N/A	N/A	Dehalogenimonas_alkenigignens_BRE15M|WP_133240233.1;Dehalogenimonas_THU2|WP_347001197.1
cluster2195	2	N/A	N/A	Dehalogenimonas_alkenigignens_BRE15M|WP_133240232.1;Dehalogenimonas_THU2|WP_347001202.1
cluster2200	2	N/A	N/A	Dehalogenimonas_alkenigignens_BRE15M|WP_116633035.1;Dehalogenimonas_THU2|WP_347001200.1
cluster2203	2	N/A	N/A	Dehalogenimonas_alkenigignens_BRE15M|WP_116633040.1;Dehalogenimonas_THU2|WP_347001195.1
cluster2210	2	N/A	N/A	Dehalogenimonas_alkenigignens_BRE15M|WP_116633043.1;Dehalogenimonas_THU2|WP_347001193.1
cluster2211	2	N/A	N/A	Dehalogenimonas_alkenigignens_BRE15M|WP_116633036.1;Dehalogenimonas_THU2|WP_347001199.1
cluster2213	2	N/A	N/A	Dehalogenimonas_alkenigignens_BRE15M|WP_116633032.1;Dehalogenimonas_THU2|WP_347001203.1
cluster2217	2	N/A	N/A	Dehalogenimonas_alkenigignens_BRE15M|WP_116633042.1;Dehalogenimonas_THU2|WP_347001205.1
cluster2220	2	P9WGN0	GO:0006355; P:regulation of transcription, DNA-templated; IEA:InterPro	Dehalogenimonas_alkenigignens_BRE15M|WP_116632942.1;Dehalogenimonas_THU2|WP_347001164.1
cluster2225	2	N/A	N/A	Dehalogenimonas_alkenigignens_BRE15M|WP_116633068.1;Dehalogenimonas_THU2|WP_346999062.1
cluster2265	2	N/A	N/A	Dehalogenimonas_WBC-2|CP011392.1_prot_AKG53072.1_379;Dehalogenimonas_alkenigignens_IP3-3|WP_058439930.1
cluster2273	2	Q88419	GO:0006310; P:DNA recombination; IEA:UniProtKB-KW	Dehalogenimonas_WBC-2|CP011392.1_prot_AKG54002.1_1309;Dehalogenimonas_alkenigignens_IP3-3|WP_058438821.1
cluster2286	2	Q60301	GO:0009007; F:site-specific DNA-methyltransferase (adenine-specific) activity; IEA:UniProtKB-EC	Dehalogenimonas_4OHTPN|WP_353714947.1;Dehalogenimonas_THU2|WP_347000977.1
cluster2290	2	Q5E881	GO:0006355; P:regulation of transcription, DNA-templated; IEA:UniProtKB-UniRule	Dehalogenimonas_4OHTPN|WP_353714946.1;Dehalogenimonas_THU2|WP_347000978.1
cluster2292	2	Q4L481	GO:0046677; P:response to antibiotic; IEA:UniProtKB-KW	Dehalogenimonas_4OHTPN|WP_353715011.1;Dehalogenimonas_THU2|WP_347000537.1
cluster2298	2	N/A	N/A	Dehalogenimonas_4OHTPN|WP_353715181.1;Dehalogenimonas_THU2|WP_347000555.1
cluster2302	2	Q04942	GO:0000156; F:phosphorelay response regulator activity; IBA:GO_Central	Dehalogenimonas_4OHTPN|WP_353714994.1;Dehalogenimonas_THU2|WP_347000548.1
cluster2304	2	N/A	N/A	Dehalogenimonas_4OHTPN|WP_353715012.1;Dehalogenimonas_THU2|WP_347000538.1
cluster2336	2	N/A	N/A	Dehalogenimonas_THU2|WP_346999748.1;Dehalogenimonas_alkenigignens_IP3-3|WP_058439883.1
cluster2337	2	N/A	N/A	Dehalogenimonas_THU2|WP_346999760.1;Dehalogenimonas_alkenigignens_IP3-3|WP_186007597.1
cluster2338	2	N/A	N/A	Dehalogenimonas_THU2|WP_346999758.1;Dehalogenimonas_alkenigignens_IP3-3|WP_338032942.1
cluster2339	2	N/A	N/A	Dehalogenimonas_THU2|WP_346999756.1;Dehalogenimonas_alkenigignens_IP3-3|WP_144437101.1
cluster2340	2	N/A	N/A	Dehalogenimonas_THU2|WP_346999752.1;Dehalogenimonas_alkenigignens_IP3-3|WP_058439881.1

## Sheet: +9_W
Expanded gene families for strain W genome
# cluster_name	protein_number	swiss_prot_id	go_annotation	protein_list
cluster60	8	P81594	GO:0046872; F:metal ion binding; IEA:UniProtKB-KW	Dehalogenimonas_formicexedens_NSZ-14|WP_076004532.1;Dehalogenimonas_formicexedens_NSZ-14|WP_076003487.1;Dehalogenimonas_etheniformans_GP|WP_102331732.1;Dehalogenimonas_alkenigignens_BRE15M|WP_065128687.1;Dehalogenimonas_W|WP_338736679.1;Dehalogenimonas_THU2|WP_346999464.1;Dehalogenimonas_alkenigignens_IP3-3|WP_065128687.1;Dehalogenimonas_W|WP_338736678.1
cluster1137	7	N/A	N/A	Dehalogenimonas_W|WP_338736945.1;Dehalogenimonas_formicexedens_NSZ-14|WP_145925496.1;Dehalogenimonas_alkenigignens_BRE15M|WP_058439299.1;Dehalogenimonas_4OHTPN|WP_353714245.1;Dehalogenimonas_W|WP_338738927.1;Dehalogenimonas_alkenigignens_IP3-3|WP_058439299.1;Dehalogenimonas_W|WP_338738928.1
cluster1170	7	N/A	N/A	Dehalogenimonas_formicexedens_NSZ-14|WP_076004836.1;Dehalogenimonas_W|WP_338739097.1;Dehalogenimonas_THU2|WP_347001225.1;Dehalogenimonas_formicexedens_NSZ-14|WP_076004677.1;Dehalogenimonas_alkenigignens_BRE15M|WP_116633080.1;Dehalogenimonas_W|WP_338738993.1;Dehalogenimonas_alkenigignens_IP3-3|WP_058437845.1
cluster1319	5	N/A	N/A	Dehalogenimonas_etheniformans_GP|WP_102330177.1;Dehalogenimonas_etheniformans_GP|WP_102331403.1;Dehalogenimonas_formicexedens_NSZ-14|WP_076003511.1;Dehalogenimonas_W|WP_338736819.1;Dehalogenimonas_W|WP_338738036.1
cluster1393	5	Q18E71	N/A	Dehalogenimonas_etheniformans_GP|WP_343215965.1;Dehalogenimonas_W|WP_338739294.1;Dehalogenimonas_formicexedens_NSZ-14|WP_076003804.1;Dehalogenimonas_W|WP_338739296.1;Dehalogenimonas_alkenigignens_IP3-3|WP_058439247.1
cluster1446	5	P40814	GO:0009307; P:DNA restriction-modification system; IEA:UniProtKB-KW	Dehalogenimonas_W|WP_338736977.1;Dehalogenimonas_W|WP_338737751.1;Dehalogenimonas_W|WP_338739082.1;Dehalogenimonas_THU2|WP_346999754.1;Dehalogenimonas_alkenigignens_IP3-3|WP_058439880.1
cluster1509	4	N/A	N/A	Dehalogenimonas_etheniformans_GP|WP_102331671.1;Dehalogenimonas_4OHTPN|WP_353714239.1;Dehalogenimonas_W|WP_338738925.1;Dehalogenimonas_W|WP_338739047.1
cluster1582	4	P08764	GO:0009307; P:DNA restriction-modification system; IEA:UniProtKB-KW	Dehalogenimonas_W|WP_338739086.1;Dehalogenimonas_W|WP_338736979.1;Dehalogenimonas_THU2|WP_346999931.1;Dehalogenimonas_alkenigignens_IP3-3|WP_058440116.1
cluster1740	3	A7MSB2	GO:0006355; P:regulation of transcription, DNA-templated; IEA:UniProtKB-UniRule	Dehalogenimonas_W|WP_338736975.1;Dehalogenimonas_W|WP_338739078.1;Dehalogenimonas_4OHTPN|WP_353715182.1

[truncated: 6 more sheets: -109_BRE15M, +2_BRE15M, -157_WBC-2, +7_WBC-2, -54_THU2, +24_THU2]
