# Supplementary material for: Comparative genomics reveals Dehalogenimonas genome dynamics and evolutionary trajectories toward organohalide respiration
Source: Appl Environ Microbiol. 2026 Jun 3;92(7):e00579-26. doi: 10.1128/aem.00579-26 (PMC13390414; doi:10.1128/aem.00579-26)
Supplement: Data Set S3 — Site-level selection. [file aem.00579-26-s0003.xlsx]

## Sheet: MEME
Table 1. Detailed site-by-site results from the MEME (mixed-effects model of evolution) analysis
Part.	Codon	α	β1	p1	β+	p+	LRT	p-value	# branches under selection	q	Class
1	1	0	0	1	0	0	0	1	0	1	Invariable
1	2	2.578	0.07	0	0.521	1	0	0.667	0	1	Neutral
1	3	0	0	0	5305.3	1	33.47	0	2	0	Diversifying
1	4	0	0	0	0.06	1	0.133	0.558	1	1	Neutral
1	5	0.384	0	0	0.296	1	0	0.667	0	1	Neutral
1	6	0.234	0.178	0	0.212	1	0	0.667	0	1	Neutral
1	7	0.931	0	0	0.228	1	0	0.667	0	1	Neutral
1	8	0	0	0	3.839	1	1.529	0.236	2	1	Neutral
1	9	6.822	0	0	0.476	1	0	0.667	0	1	Neutral
1	10	7.675	0	0	0.44	1	0	0.667	0	1	Neutral
1	11	28.703	0	0	0.672	1	0	0.667	0	1	Neutral
1	12	0	0	0	0.343	1	1.51	0.238	1	1	Neutral
1	13	0.817	0.059	0	940.105	1	6.111	0.021	1	1	Diversifying
1	14	13.757	0.155	0	0.167	1	0	0.667	0	1	Neutral
1	15	15.602	0	0	14.414	1	0	0.667	0	1	Neutral
1	16	11.928	0.072	0	19.521	1	0.049	0.605	1	1	Neutral
1	17	0.233	0	0	0.012	1	0	0.667	0	1	Neutral
1	18	16.888	0	0	0.277	1	0	0.667	0	1	Neutral
1	19	11.468	0	0	53.903	1	1.169	0.288	3	1	Neutral
1	20	64.013	0	0	25.71	1	0	0.667	0	1	Neutral
1	21	0	0	0	9.592	1	7.687	0.01	3	1	Diversifying
1	22	0.479	0.092	0	0.086	1	0	0.667	0	1	Neutral
1	23	13.967	0	0	0.311	1	0	0.667	0	1	Neutral
1	24	0	0	0	13.676	1	6.838	0.015	3	1	Diversifying
1	25	10.564	0.064	0	565.068	1	1.131	0.295	1	1	Neutral
1	26	3.475	0	0	24.561	1	0.252	0.508	3	1	Neutral
1	27	0.253	0.078	0	74547.2	1	6.984	0.014	1	1	Diversifying
1	28	21.153	0.075	0	14.497	1	0	0.667	0	1	Neutral
1	29	13.878	0.075	0	100000	1	3.596	0.078	1	1	Diversifying
1	30	0	0	0	0.969	1	1.254	0.275	1	1	Neutral
1	31	27.015	0.174	0	1.258	1	0	0.667	0	1	Neutral
1	32	12.978	6.439	0	6.692	1	0	0.667	0	1	Neutral
1	33	0.219	0.079	0	7.554	1	1.482	0.242	0	1	Neutral
1	34	0	0	0	0.239	1	0.478	0.436	1	1	Neutral
1	35	12.63	0.141	0	460.912	1	4.949	0.039	2	1	Diversifying
1	36	4.473	0	0	1.361	1	0	0.667	0	1	Neutral
1	37	4.97	0.065	0	0.267	1	0	0.667	0	1	Neutral
1	38	5.95	0.083	0	0.73	1	0	0.667	0	1	Neutral
1	39	0	0	0	0.223	1	1.085	0.302	1	1	Neutral
1	40	0.344	0.344	0	100.442	1	1.25	0.275	1	1	Neutral
1	41	0	0	0	0.388	1	1.401	0.253	2	1	Neutral
1	42	0	0	0	0.239	1	1.157	0.29	1	1	Neutral
1	43	0.253	0	0	5.927	1	2.523	0.137	2	1	Neutral
1	44	4.66	0.084	0	0.342	1	0	0.667	0	1	Neutral
1	45	0.108	0.004	0	0.126	1	0.001	0.66	0	1	Neutral
1	46	4.77	0.166	0	0.176	1	0	0.667	0	1	Neutral
1	47	0	0	0	0.927	1	1.201	0.283	1	1	Neutral
1	48	7.949	0	0	0.522	1	0	0.667	0	1	Neutral
1	49	7.377	0	0	0.304	1	0	0.667	0	1	Neutral
1	50	0	0	0	0.072	1	0.818	0.353	1	1	Neutral
1	51	12.355	0.072	0	1.139	1	0	0.667	0	1	Neutral
1	52	0.235	0.077	0	0.079	1	0	0.667	0	1	Neutral
1	53	9.782	0	0	0.424	1	0	0.667	0	1	Neutral
1	54	1.275	0.059	0	0.585	1	0	0.667	0	1	Neutral
1	55	0	0	0	1.092	1	1.206	0.282	1	1	Neutral
1	56	0.202	0	0	0.667	1	0.214	0.522	1	1	Neutral
1	57	14.427	0	0	7.279	1	0	0.667	0	1	Neutral
1	58	0.254	0.081	0	339.474	1	5.484	0.029	1	1	Diversifying
1	59	0	0	0	0.178	1	0.075	0.589	1	1	Neutral
1	60	8.697	0	0	20.558	1	-2.286	0.667	2	1	Neutral
1	61	0.181	0.07	0	93.012	1	10.315	0.003	2	0.61	Diversifying
1	62	0.289	0.145	0	0.152	1	0	0.667	0	1	Neutral
1	63	11.613	0.083	0	2.495	1	0	0.667	0	1	Neutral
1	64	0	0	0	0.07	1	0.708	0.377	1	1	Neutral
1	65	0	0	0	0.063	1	0.623	0.398	1	1	Neutral
1	66	0	0	0	0.426	1	2.009	0.181	1	1	Neutral
1	67	5.18	0.085	0	0.596	1	0	0.667	0	1	Neutral
1	68	0	0	0	0.182	1	1.55	0.233	2	1	Neutral
1	69	0.165	0	0	0.039	1	0	0.667	0	1	Neutral
1	70	0	0	0	0.065	1	0.11	0.569	1	1	Neutral
1	71	12.523	0	0	0.319	1	0	0.667	0	1	Neutral
1	72	0	0	0	0.228	1	1.686	0.216	0	1	Neutral
1	73	0.414	0	0	0.741	1	0.083	0.584	1	1	Neutral
1	74	5.707	0	0	0.379	1	0	0.667	0	1	Neutral
1	75	7.818	0	0	0.487	1	0	0.667	0	1	Neutral
1	76	6.158	0.085	0	0.805	1	0	0.667	0	1	Neutral
1	77	6.581	0.111	0	1.91	1	0	0.667	0	1	Neutral
1	78	0.557	0	0	0.662	1	0.009	0.642	1	1	Neutral
1	79	4.489	0.186	0	0.274	1	0	0.667	0	1	Neutral
1	80	0.798	0	0	0.301	1	0	0.667	0	1	Neutral
1	81	18.319	0	0	95.652	1	0.461	0.44	2	1	Neutral
1	82	6.072	0.179	0	222.476	1	2.393	0.147	1	1	Neutral
1	83	15.596	0.943	0	13.661	1	0	0.667	0	1	Neutral
1	84	16.606	0.281	0	2.995	1	0	0.667	0	1	Neutral
1	85	15.519	0	0	15.567	1	0	0.667	3	1	Neutral
1	86	0	0	0	2.275	1	0.684	0.383	0	1	Neutral
1	87	4.862	0	0	2.975	1	0	0.667	0	1	Neutral
1	88	14.915	0.226	0	28.919	1	0.343	0.476	2	1	Neutral
1	89	1.571	0.474	0	0.435	1	0	0.667	0	1	Neutral
1	90	21.131	3.453	0	7.71	1	0	0.667	0	1	Neutral
1	91	11.619	0.119	0	11.905	1	0.001	0.66	0	1	Neutral
1	92	0	0	0	2.085	1	0.299	0.491	0	1	Neutral
1	93	6.964	0.424	0	0.997	1	0	0.667	0	1	Neutral
1	94	6.791	0	0	2.176	1	0	0.667	0	1	Neutral
1	95	29.62	0.884	0	1.926	1	0	0.667	0	1	Neutral
1	96	21.241	0.704	0	3.724	1	0	0.667	0	1	Neutral
1	97	5.867	4.282	0	4.199	1	0	0.667	0	1	Neutral
1	98	8.484	0.663	0	1.434	1	0	0.667	0	1	Neutral
1	99	9.453	0.538	0	1.981	1	0	0.667	0	1	Neutral
1	100	1.16	0.617	0	50.802	1	5.677	0.027	1	1	Diversifying
1	101	25.085	0.901	0	6.173	1	0	0.667	0	1	Neutral
1	102	1.072	0.444	0	0.458	1	0	0.667	0	1	Neutral
1	103	1.617	0.799	0	0.765	1	0	0.667	0	1	Neutral
1	104	5.98	0.075	0	5.459	1	0	0.667	0	1	Neutral
1	105	27.51	2.326	0	1.994	1	0	0.667	0	1	Neutral
1	106	8.38	0.544	0	227.673	1	1.7	0.214	1	1	Neutral
1	107	0.162	0.013	0	2.175	1	0.685	0.383	0	1	Neutral
1	108	20.622	1.208	0	319.416	1	1.231	0.278	1	1	Neutral
1	109	0	0	0	0.931	1	1.543	0.234	0	1	Neutral
1	110	6.079	0.538	0	0.654	1	0	0.667	0	1	Neutral
1	111	5.436	0.818	0	0.753	1	0	0.667	0	1	Neutral
1	112	11.824	0.873	0	48.037	1	0.352	0.473	0	1	Neutral
1	113	0.689	0.047	0	1.756	1	0.117	0.566	0	1	Neutral
1	114	31.855	0.854	0	950.31	1	4.417	0.051	2	1	Diversifying
1	115	11.101	0.273	0	2.101	1	0	0.667	0	1	Neutral
1	116	1.989	0	0	1.135	1	0	0.667	0	1	Neutral
1	117	0.589	0.042	0	1.232	1	0.086	0.582	0	1	Neutral
1	118	8.08	0.694	0	1.639	1	0	0.667	0	1	Neutral
1	119	1.224	0.094	0	1.538	1	0.022	0.627	0	1	Neutral
1	120	1.522	0.943	0	0.885	1	0	0.667	0	1	Neutral
1	121	11.223	0.436	0	0.884	1	0	0.667	0	1	Neutral
1	122	14.434	0.628	0	1.166	1	0	0.667	0	1	Neutral
1	123	0.326	0.175	0	2.794	1	0.826	0.352	0	1	Neutral
1	124	5.675	0.919	0	0.91	1	0	0.667	0	1	Neutral
1	125	0	0	0	2.261	1	0.556	0.415	0	1	Neutral
1	126	1.03	0.085	0	1.313	1	0.024	0.625	0	1	Neutral
1	127	5.032	1.487	0	0.159	1	0	0.667	0	1	Neutral
1	128	12.466	0.696	0	1467.04	1	3.082	0.102	1	1	Neutral
1	129	29.126	1.029	0	2.895	1	0	0.667	0	1	Neutral
1	130	38.232	1.206	0	2.47	1	0	0.667	0	1	Neutral
1	131	12.583	0.999	0	0.81	1	0	0.667	0	1	Neutral
1	132	11.068	0.806	0	1.321	1	0	0.667	0	1	Neutral
1	133	18.828	0.579	0	8.967	1	0	0.667	0	1	Neutral
1	134	1.997	0.581	0	944.611	1	7.54	0.01	2	1	Diversifying
1	135	0.694	0.061	0	1.375	1	0.128	0.56	0	1	Neutral
1	136	0.337	0.02	0	1.057	1	-0.139	0.667	0	1	Neutral
1	137	8.347	0.805	0	0.689	1	0	0.667	0	1	Neutral
1	138	23.739	1.18	0	1.038	1	0	0.667	0	1	Neutral
1	139	14.475	0.084	0	24.608	1	0.113	0.567	0	1	Neutral
1	140	0	0	0	3.379	1	4.407	0.051	0	1	Diversifying
1	141	27.727	2.342	0	3.068	1	0	0.667	0	1	Neutral
1	142	0.403	0.031	0	1.111	1	0.294	0.493	0	1	Neutral
1	143	0	0	0	12.948	1	6.008	0.022	1	1	Diversifying
1	144	11.067	1.018	0	1.641	1	0	0.667	0	1	Neutral
1	145	8.432	1.222	0	1.174	1	0	0.667	0	1	Neutral
1	146	0	0	0	2.286	1	0.818	0.353	2	1	Neutral
1	147	13.584	1.003	0	0.849	1	0	0.667	0	1	Neutral
1	148	10.366	0.913	0	1.865	1	0	0.667	0	1	Neutral
1	149	0	0	0	1.244	1	2.265	0.158	1	1	Neutral
1	150	0.96	0.081	0	1.067	1	0.004	0.65	0	1	Neutral
1	151	7.06	0.336	0	0.675	1	0	0.667	0	1	Neutral
1	152	3.305	0.89	0	0.809	1	0	0.667	0	1	Neutral
1	153	14.07	1.233	0	3.007	1	0	0.667	0	1	Neutral
1	154	12.602	0.955	0	1.662	1	0	0.667	0	1	Neutral
1	155	5.277	1.047	0	0.986	1	0	0.667	0	1	Neutral
1	156	1.363	0.959	0	0.946	1	0	0.667	0	1	Neutral
1	157	16.28	0.571	0	3.255	1	0	0.667	0	1	Neutral
1	158	6.745	0.855	0	0.932	1	0	0.667	0	1	Neutral
1	159	1.491	1.154	0	1.244	1	0	0.667	0	1	Neutral
1	160	1.697	0.964	0	0.935	1	0	0.667	0	1	Neutral
1	161	6.705	0.574	0	1.003	1	0	0.667	0	1	Neutral
1	162	2.225	0	0	0.728	1	0	0.667	0	1	Neutral
1	163	14.277	0.511	0	1.94	1	0	0.667	0	1	Neutral
1	164	12.695	1.271	0	1.279	1	0	0.667	0	1	Neutral
1	165	5.119	0.571	0	0.999	1	0	0.667	0	1	Neutral
1	166	11.261	0	0	1.207	1	0	0.667	0	1	Neutral
1	167	10.063	0.175	0	0.738	1	0	0.667	0	1	Neutral
1	168	28.873	0.816	0	3.553	1	0	0.667	0	1	Neutral
1	169	9.206	0.88	0	0.975	1	0	0.667	0	1	Neutral
1	170	21.245	1.239	0	2.685	1	0	0.667	0	1	Neutral
1	171	3.805	0.525	0	0.884	1	0	0.667	0	1	Neutral
1	172	12.844	1.197	0	0.606	1	0	0.667	0	1	Neutral
1	173	7.117	0.861	0	0.88	1	0	0.667	0	1	Neutral
1	174	10.659	0.197	0	2.613	1	0	0.667	0	1	Neutral
1	175	0	0	0	9.791	1	2.823	0.117	3	1	Neutral
1	176	0	0	0	2.773	1	0.683	0.383	0	1	Neutral
1	177	576.399	0.461	0	0.883	1	0	0.667	0	1	Neutral
1	178	15.561	0.569	0	0.895	1	0	0.667	0	1	Neutral
1	179	10.406	1.208	0	1.187	1	0	0.667	0	1	Neutral
1	180	1.099	0.06	0	1.534	1	0.04	0.612	0	1	Neutral
1	181	6.092	0.667	0	0.865	1	0	0.667	0	1	Neutral
1	182	4.004	0.05	0	0.503	1	0	0.667	0	1	Neutral
1	183	11.033	4.079	0	3.998	1	0	0.667	0	1	Neutral
1	184	4.315	1.147	0	1.149	1	0	0.667	0	1	Neutral
1	185	28.186	0.185	0	5.565	1	0	0.667	0	1	Neutral
1	186	7.777	0	0	2.012	1	0	0.667	0	1	Neutral
1	187	12.092	0.327	0	5.513	1	0	0.667	0	1	Neutral
1	188	6.262	0	0	2.424	1	0	0.667	0	1	Neutral
1	189	1.544	0.349	0	0.31	1	0	0.667	0	1	Neutral
1	190	1.507	0.46	0	0.498	1	0	0.667	0	1	Neutral
1	191	14.935	0.173	0	1.403	1	0	0.667	0	1	Neutral
1	192	4.877	2.703	0	27.285	1	0.005	0.649	0	1	Neutral
1	193	11.502	0.779	0	199.858	1	1.384	0.255	1	1	Neutral
1	194	5.006	0.391	0	4.996	1	0	0.667	0	1	Neutral
1	195	9.112	0.53	0	1.341	1	0	0.667	0	1	Neutral
1	196	16.328	0	0	1.799	1	0	0.667	0	1	Neutral
1	197	1.782	0.884	0	0.937	1	0	0.667	0	1	Neutral
1	198	9.928	1.116	0	0.913	1	0	0.667	0	1	Neutral
1	199	6.999	1.21	0	1.134	1	0	0.667	0	1	Neutral
1	200	23.717	1.196	0	2.047	1	0	0.667	0	1	Neutral
1	201	4.482	0.522	0	0.618	1	0	0.667	0	1	Neutral
1	202	0.695	0	0	1.138	1	0.151	0.549	0	1	Neutral
1	203	11.626	0	0	8.656	1	0	0.667	0	1	Neutral
1	204	13.86	0.884	0	0.84	1	0	0.667	0	1	Neutral
1	205	17.856	1.08	0	48.462	1	0.122	0.563	0	1	Neutral
1	206	0	0	0	1.538	1	0.414	0.454	0	1	Neutral
1	207	8.935	0	0	1.794	1	0	0.667	0	1	Neutral
1	208	6.762	0.971	0	0.975	1	0	0.667	0	1	Neutral
1	209	10.39	1.094	0	1.353	1	0	0.667	0	1	Neutral
1	210	1.321	0.101	0	2.267	1	0.04	0.612	0	1	Neutral
1	211	11.394	0.979	0	0.494	1	0	0.667	0	1	Neutral
1	212	5.643	2.378	0	2.442	1	0	0.667	0	1	Neutral
1	213	21.702	2.571	0	2.832	1	0	0.667	0	1	Neutral
1	214	6.392	0.515	0	0.696	1	0	0.667	0	1	Neutral
1	215	20.055	0.411	0	11.092	1	0	0.667	0	1	Neutral
1	216	5.475	1.247	0	1.313	1	0	0.667	0	1	Neutral
1	217	8.531	0.7	0	0.862	1	0	0.667	0	1	Neutral
1	218	12.662	0.51	0	1.23	1	0	0.667	0	1	Neutral
1	219	0	0	0	2.318	1	1.284	0.27	1	1	Neutral
1	220	7.933	0.776	0	0.845	1	0	0.667	0	1	Neutral
1	221	6.567	0	0	1.352	1	0	0.667	0	1	Neutral
1	222	12.049	0.195	0	27.018	1	0.408	0.456	1	1	Neutral
1	223	7.06	1.011	0	1.096	1	0	0.667	0	1	Neutral
1	224	10.694	1.045	0	0.969	1	0	0.667	0	1	Neutral
1	225	0	0	0	1.193	1	3.296	0.091	0	1	Diversifying
1	226	6.543	1.327	0	1.231	1	0	0.667	0	1	Neutral
1	227	28.83	0	0	1.786	1	0	0.667	0	1	Neutral
1	228	31.305	0.054	0	3.055	1	0	0.667	0	1	Neutral
1	229	4.479	0.851	0	0.829	1	0	0.667	0	0.999	Neutral
1	230	17.13	0.635	0	389.813	1	1.837	0.199	1	1	Neutral
1	231	6.463	1.338	0	1.242	1	0	0.667	0	0.996	Neutral
1	232	7.73	1.263	0	35.429	1	0.392	0.461	0	1	Neutral
1	233	8.401	0.411	0	0.808	1	0	0.667	0	0.993	Neutral
1	234	23.133	0.862	0	2.97	1	0	0.667	0	0.99	Neutral
1	235	19.664	0	0	2.256	1	0	0.667	0	0.987	Neutral
1	236	1.225	0.067	0	1.457	1	0.012	0.638	0	1	Neutral
1	237	6.882	0.723	0	0.502	1	0	0.667	0	0.984	Neutral
1	238	1.399	0	0	1.845	1	0.026	0.624	0	1	Neutral
1	239	1.005	1.005	0	0.996	1	0	0.667	0	0.981	Neutral
1	240	0.819	0.051	0	2.134	1	0.397	0.459	0	1	Neutral
1	241	9.762	0.22	0	1.835	1	0	0.667	0	0.978	Neutral
1	242	0.969	0.347	0	0.364	1	0	0.667	0	0.975	Neutral
1	243	26.269	0	0	235.452	1	1.037	0.311	2	1	Neutral
1	244	18.204	0.898	0	1.471	1	0	0.667	0	0.972	Neutral
1	245	6.717	0.77	0	1.436	1	0	0.667	0	0.969	Neutral
1	246	12.379	0.929	0	0.906	1	0	0.667	0	0.966	Neutral
1	247	6.096	0.991	0	1.048	1	0	0.667	0	0.963	Neutral
1	248	8.79	1.272	0	1.323	1	0	0.667	0	0.961	Neutral
1	249	5.104	0.687	0	0.656	1	0	0.667	0	0.958	Neutral
1	250	6.827	0.957	0	0.811	1	0	0.667	0	0.955	Neutral
1	251	0.271	0	0	1.235	1	1.105	0.299	0	1	Neutral
1	252	13.188	1.106	0	1.826	1	0	0.667	0	0.952	Neutral
1	253	1.809	0.839	0	0.784	1	0	0.667	0	0.949	Neutral
1	254	14.626	2.22	0	1.847	1	0	0.667	0	0.947	Neutral
1	255	10.374	1.027	0	0.869	1	0	0.667	0	0.944	Neutral
1	256	13.411	0.439	0	0.642	1	0	0.667	0	0.941	Neutral
1	257	5.494	1.323	0	1.315	1	0	0.667	0	0.938	Neutral
1	258	13.347	0.842	0	1.278	1	0	0.667	0	0.936	Neutral
1	259	5.776	1.35	0	1.368	1	0	0.667	0	0.933	Neutral
1	260	0.608	0.054	0	0.688	1	0	0.666	0	1	Neutral
1	261	23.245	2.226	0	2.094	1	0	0.667	0	0.93	Neutral
1	262	1.283	0.403	0	0.408	1	0	0.667	0	0.928	Neutral
1	263	22.72	1.183	0	1.624	1	0	0.667	0	0.925	Neutral
1	264	8.311	0.272	0	0.767	1	0	0.667	0	0.922	Neutral
1	265	0.352	0.031	0	0.708	1	0.101	0.574	0	1	Neutral
1	266	9.631	0.808	0	0.836	1	0	0.667	0	0.92	Neutral
1	267	0	0	0	2.484	1	1.081	0.303	1	1	Neutral
1	268	12.832	0.915	0	1.831	1	0	0.667	0	0.917	Neutral
1	269	18.817	1.368	0	2.997	1	0	0.667	0	0.915	Neutral
1	270	13.695	0.607	0	1099.13	1	2.753	0.122	1	1	Neutral
1	271	0.948	0.067	0	1.079	1	0.001	0.658	0	1	Neutral
1	272	2.012	0.643	0	0.623	1	0	0.667	0	0.912	Neutral
1	273	5.54	3.981	0	3.718	1	0	0.667	0	0.909	Neutral
1	274	1.543	1.543	0	1.467	1	0	0.667	0	0.907	Neutral
1	275	13.69	0.103	0	2.884	1	0	0.667	0	0.904	Neutral
1	276	16.518	0.107	0	1.691	1	0	0.667	0	0.902	Neutral
1	277	9.257	0.889	0	272.402	1	1.603	0.226	1	1	Neutral
1	278	6.513	2.184	0	1.86	1	0	0.667	0	0.899	Neutral
1	279	3.188	0.982	0	0.997	1	0	0.667	0	0.897	Neutral
1	280	7.75	0.715	0	0.954	1	0	0.667	0	0.894	Neutral
1	281	1.371	0	0	171.8	1	1.512	0.238	2	1	Neutral
1	282	8.293	1.108	0	1.023	1	0	0.667	0	0.892	Neutral
1	283	0	0	0	2.626	1	3.528	0.081	2	1	Diversifying
1	284	1.226	0.88	0	0.965	1	0	0.667	0	0.889	Neutral
1	285	12.286	1.358	0	68.892	1	0.842	0.348	0	1	Neutral
1	286	6.088	0	0	3.597	1	0	0.667	0	0.887	Neutral
1	287	4.974	1.878	0	648.841	1	3.562	0.08	2	1	Diversifying
1	288	6.559	4.435	0	3.861	1	0	0.667	0	0.885	Neutral
1	289	13.587	0	0	1.959	1	0	0.667	0	0.882	Neutral
1	290	17.613	0.206	0	0.381	1	0	0.667	0	0.88	Neutral
1	291	23.324	2.161	0	3.328	1	0	0.667	0	0.877	Neutral
1	292	0.232	0.209	0	0.213	1	0	0.667	0	0.875	Neutral
1	293	0	0	0	1.203	1	2.709	0.125	1	1	Neutral
1	294	9.097	0.112	0	1.953	1	0	0.667	0	0.873	Neutral
1	295	4.595	0.828	0	0.802	1	0	0.667	0	0.87	Neutral
1	296	12.004	0.961	0	1.201	1	0	0.667	0	0.868	Neutral
1	297	0.879	0.074	0	2.262	1	0.292	0.493	0	1	Neutral
1	298	1.449	1.158	0	1.374	1	0	0.667	0	0.866	Neutral
1	299	14.974	1.267	0	0.662	1	0	0.667	0	0.863	Neutral
1	300	3.647	1.315	0	1.294	1	0	0.667	0	0.861	Neutral
1	301	7.447	0.741	0	1.392	1	0	0.667	0	0.859	Neutral
1	302	0	0	0	1.021	1	3.605	0.078	0	1	Diversifying
1	303	6.191	1.308	0	1.374	1	0	0.667	0	0.857	Neutral
1	304	13.344	0.625	0	2.576	1	0	0.667	0	0.854	Neutral
1	305	0.667	0.053	0	2.479	1	0.192	0.532	0	1	Neutral
1	306	4.874	1.425	0	1.473	1	0	0.667	0	0.852	Neutral
1	307	17.498	0.815	0	10.192	1	0	0.667	0	0.85	Neutral
1	308	18.471	1.313	0	2.95	1	0	0.667	0	0.848	Neutral
1	309	1.616	0.92	0	0.93	1	0	0.667	0	0.845	Neutral
1	310	1.046	0.047	0	1.802	1	0.075	0.588	0	1	Neutral
1	311	0	0	0	0.577	1	2.064	0.176	0	1	Neutral
1	312	1.183	0.103	0	2.046	1	0.065	0.594	0	1	Neutral
1	313	12.084	1.094	0	1.288	1	0	0.667	0	0.843	Neutral
1	314	14.385	0.832	0	1.235	1	0	0.667	0	0.841	Neutral
1	315	5.764	1.156	0	1.011	1	0	0.667	0	0.839	Neutral
1	316	6.863	1.106	0	1.134	1	0	0.667	0	0.837	Neutral
1	317	0	0	0	5.435	1	4.198	0.057	1	1	Diversifying
1	318	5.154	1.224	0	1.207	1	0	0.667	0	0.835	Neutral
1	319	0.971	0.102	0	3.061	1	0.378	0.465	0	1	Neutral
1	320	5.652	1.273	0	1.169	1	0	0.667	0	0.832	Neutral
1	321	1.145	0	0	1.879	1	0.062	0.597	0	1	Neutral
1	322	0.913	0.076	0	1.466	1	0.058	0.599	0	1	Neutral
1	323	19.474	0.089	0	2.752	1	0	0.667	0	0.83	Neutral
1	324	0.178	0.015	0	1.744	1	0.208	0.525	1	1	Neutral
1	325	0.82	0.082	0	3.385	1	0.255	0.507	0	1	Neutral
1	326	20.306	0.717	0	1.15	1	0	0.667	0	0.828	Neutral
1	327	11.985	3.532	0	4.416	1	0	0.667	0	0.826	Neutral
1	328	4.131	0.179	0	380.497	1	7.244	0.012	1	1	Diversifying
1	329	1.264	0.762	0	0.465	1	0	0.667	0	0.824	Neutral
1	330	7.377	1.059	0	1.111	1	0	0.667	0	0.822	Neutral
1	331	5.305	0.419	0	39.337	1	1.724	0.212	1	1	Neutral
1	332	0.179	0.013	0	0.798	1	1.136	0.294	0	1	Neutral
1	333	7.412	0.188	0	130.095	1	2.991	0.107	2	1	Neutral
1	334	5.187	0.199	0	0.579	1	0	0.667	0	0.82	Neutral
1	335	14.76	2.116	0	5.241	1	0	0.667	0	0.818	Neutral
1	336	21.508	0.447	0	3.328	1	0	0.667	0	0.816	Neutral
1	337	11.885	2.031	0	2.598	1	0	0.667	0	0.814	Neutral
1	338	6.092	1.428	0	1.885	1	0	0.667	0	0.812	Neutral
1	339	0	0	0	3.84	1	1.294	0.269	0	1	Neutral
1	340	17.305	1.141	0	1.998	1	0	0.667	0	0.81	Neutral
1	341	1.351	0.665	0	0.69	1	0	0.667	0	0.808	Neutral
1	342	0	0	0	0.903	1	0.345	0.476	1	1	Neutral
1	343	0	0	0	0.657	1	3.864	0.068	1	1	Diversifying
1	344	6.644	1.13	0	1.135	1	0	0.667	0	0.806	Neutral
1	345	4.324	0.759	0	4.08	1	0	0.667	0	0.804	Neutral
1	346	4.235	0.177	0	0.51	1	0	0.667	0	0.802	Neutral
1	347	1.754	0.659	0	0.665	1	0	0.667	0	0.8	Neutral
1	348	0	0	0	1.466	1	1.308	0.267	0	1	Neutral
1	349	10.266	1.203	0	1.295	1	0	0.667	0	0.798	Neutral
1	350	12.548	0.82	0	0.988	1	0	0.667	0	0.796	Neutral
1	351	11.704	1.234	0	1.224	1	0	0.667	0	0.794	Neutral
1	352	13.769	0.22	0	2.533	1	0	0.667	0	0.792	Neutral
1	353	6.494	0.939	0	0.919	1	0	0.667	0	0.79	Neutral
1	354	1.611	0.588	0	0.588	1	0	0.667	0	0.788	Neutral
1	355	0.117	0.062	0	235.603	1	3.215	0.095	2	1	Diversifying
1	356	1.36	0.597	0	0.607	1	0	0.667	0	0.786	Neutral
1	357	7.229	1.234	0	1.194	1	0	0.667	0	0.784	Neutral
1	358	0.986	0.064	0	1.399	1	0.035	0.616	0	1	Neutral
1	359	0	0	0	2.206	1	3.312	0.091	1	1	Diversifying
1	360	4.255	1.354	0	1.458	1	0	0.667	0	0.782	Neutral
1	361	4.717	0	0	0.348	1	0	0.667	0	0.78	Neutral
1	362	0.832	0.15	0	3.731	1	0.507	0.427	0	1	Neutral
1	363	0.979	0.199	0	0.342	1	0	0.667	0	0.779	Neutral
1	364	1.753	0.529	0	0.493	1	0	0.667	0	0.777	Neutral
1	365	1.368	0.047	0	1.846	1	0.017	0.632	0	1	Neutral
1	366	20.666	0.629	0	1.585	1	0	0.667	0	0.775	Neutral
1	367	1.855	0.659	0	0.641	1	0	0.667	0	0.773	Neutral
1	368	0	0	0	1.941	1	0.473	0.437	0	1	Neutral
1	369	46.841	1.286	0	1.844	1	0	0.667	0	0.771	Neutral
1	370	2.011	2.011	0	2.115	1	-0.001	0.667	0	0.769	Neutral
1	371	23.545	5.063	0	4.212	1	0	0.667	0	0.768	Neutral
1	372	0	0	0	25.308	1	3.131	0.1	0	1	Diversifying
1	373	2.31	1.371	0	1.303	1	0	0.667	0	0.766	Neutral
1	374	24.481	1.338	0	1.203	1	0	0.667	0	0.764	Neutral
1	375	0.748	0.064	0	0.844	1	0.007	0.645	0	1	Neutral
1	376	0	0	0	3.462	1	0.854	0.346	0	1	Neutral
1	377	0	0	0	13.75	1	3.811	0.07	1	1	Diversifying
1	378	1.692	1.541	0	1.736	1	-0.001	0.667	0	0.762	Neutral
1	379	0.633	0.055	0	1.247	1	0.187	0.533	0	1	Neutral
1	380	2.658	0.467	0	0.49	1	0	0.667	0	0.76	Neutral
1	381	18.205	1.369	0	1.823	1	0	0.667	0	0.759	Neutral
1	382	0	0	0	1.96	1	0.997	0.318	0	1	Neutral
1	383	0.734	0.064	0	1.025	1	0.05	0.604	0	1	Neutral
1	384	0.755	0.04	0	1.062	1	0.057	0.6	0	1	Neutral
1	385	0	0	0	1.52	1	1.314	0.266	0	1	Neutral
1	386	0	0	0	0.442	1	1.015	0.315	0	1	Neutral
1	387	1.707	0.923	0	0.857	1	0	0.667	0	0.757	Neutral
1	388	1.92	1.722	0	1.697	1	0	0.667	0	0.755	Neutral
1	389	0.001	0	0	4.153	1	0.506	0.428	0	1	Neutral
1	390	1.604	1.604	0	1.527	1	0	0.667	0	0.753	Neutral
1	391	0	0	0	0.413	1	0.95	0.327	0	1	Neutral
1	392	0	0	0	8.141	1	3.446	0.084	1	1	Diversifying
1	393	21.331	1.582	0	1.537	1	0	0.667	0	0.752	Neutral
1	394	0	0	0	1.619	1	0.548	0.416	0	1	Neutral
1	395	1.413	0.074	0	1.554	1	0.001	0.658	0	1	Neutral
1	396	0.843	0.073	0	1.098	1	0.024	0.626	0	1	Neutral
1	397	0	0	0	0.562	1	1.281	0.271	0	1	Neutral
1	398	0	0	0	1.637	1	1.637	0.222	0	1	Neutral
1	399	1.895	1.226	0	1.373	1	0	0.667	0	0.75	Neutral
1	400	39.017	0.9	0	3.215	1	0	0.667	0	0.748	Neutral
1	401	2.696	0.433	0	0.21	1	0	0.667	0	0.746	Neutral
1	402	2.16	1.702	0	1.654	1	0	0.667	0	0.745	Neutral
1	403	0	0	0	1.857	1	0.341	0.477	0	1	Neutral
1	404	10.711	0.969	0	0.597	1	0	0.667	0	0.743	Neutral
1	405	0	0	0	14.983	1	4.6	0.046	1	1	Diversifying
1	406	0	0	0	1.398	1	0.655	0.39	0	1	Neutral
1	407	14.225	1.015	0	1.037	1	0	0.667	0	0.741	Neutral
1	408	2.04	1.648	0	1.702	1	0	0.667	0	0.74	Neutral
1	409	40.864	0	0	20.966	1	0	0.667	0	0.738	Neutral
1	410	19.587	5.538	0	4.902	1	0	0.667	0	0.736	Neutral
1	411	10.182	0.194	0	0.847	1	0	0.667	0	0.735	Neutral
1	412	0.763	0.044	0	1.343	1	0.157	0.547	0	1	Neutral
1	413	14.731	6.157	0	6.182	1	0	0.667	0	0.733	Neutral
1	414	1.723	0.449	0	0.146	1	0	0.667	0	0.731	Neutral
1	415	10.453	1.379	0	1.35	1	0	0.667	0	0.73	Neutral
1	416	12.757	1.15	0	2.278	1	0	0.667	0	0.728	Neutral
1	417	0.907	0	0	2.159	1	0.133	0.558	0	1	Neutral
1	418	27.212	0.438	0	1.986	1	0	0.667	0	0.726	Neutral
1	419	1.344	0.116	0	1.524	1	0.005	0.648	0	1	Neutral
1	420	1.188	0.102	0	1.66	1	0.012	0.638	0	1	Neutral
1	421	0	0	0	0.374	1	1.345	0.261	0	1	Neutral
1	422	1.402	0.048	0	2.066	1	0.047	0.607	0	1	Neutral
1	423	1.378	0.164	0	0.514	1	0	0.667	0	0.725	Neutral
1	424	0.916	0.031	0	1.381	1	0.077	0.587	0	1	Neutral
1	425	27.709	0.38	0	1.804	1	0	0.667	0	0.723	Neutral
1	426	20.998	1.383	0	1.87	1	0	0.667	0	0.721	Neutral
1	427	1.089	0.424	0	0.379	1	0	0.667	0	0.72	Neutral
1	428	18.099	0	0	2.549	1	0	0.667	0	0.718	Neutral
1	429	36.215	1.597	0	2.587	1	0	0.667	0	0.717	Neutral
1	430	35.033	0.718	0	1.703	1	0	0.667	0	0.715	Neutral
1	431	2.065	1.679	0	1.692	1	0	0.667	0	0.714	Neutral
1	432	0	0	0	3.94	1	0.58	0.408	0	1	Neutral
1	433	18.989	5.134	0	11.227	1	0	0.667	0	0.712	Neutral
1	434	0	0	0	43.941	1	4.26	0.055	1	1	Diversifying
1	435	12.529	0.997	0	2.122	1	0	0.667	0	0.71	Neutral
1	436	7.514	0	0	2.476	1	0	0.667	0	0.709	Neutral
1	437	1.545	0.872	0	0.83	1	0	0.667	0	0.707	Neutral
1	438	1.06	0.073	0	1.718	1	0.016	0.633	0	1	Neutral
1	439	2.096	1.665	0	1.56	1	0	0.667	0	0.706	Neutral
1	440	13.296	0.662	0	0.865	1	0	0.667	0	0.704	Neutral
1	441	0	0	0	1.155	1	2.843	0.116	0	1	Neutral
1	442	1.185	0.543	0	0.576	1	0	0.667	0	0.703	Neutral
1	443	0.923	0	0	7.317	1	0.606	0.402	0	1	Neutral
1	444	1.778	0	0	2.755	1	0.004	0.65	0	1	Neutral
1	445	18.1	1.132	0	1.208	1	0	0.667	0	0.701	Neutral
1	446	0.771	0.066	0	1.384	1	0.163	0.544	0	1	Neutral
1	447	1.704	0.991	0	1.09	1	0	0.667	0	0.7	Neutral
1	448	0	0	0	10.066	1	3.177	0.097	1	1	Diversifying
1	449	15.789	4.243	0	5.019	1	0	0.667	0	0.698	Neutral
1	450	38.556	1.076	0	1.648	1	0	0.667	0	0.697	Neutral
1	451	4.208	0.554	0	0.699	1	0	0.667	0	0.695	Neutral
1	452	0.796	0.067	0	1.47	1	0.11	0.569	0	1	Neutral
1	453	21.913	1.214	0	69.987	1	0.431	0.449	1	1	Neutral
1	454	1.898	0.874	0	0.873	1	0	0.667	0	0.694	Neutral
1	455	1.683	0.134	0	1.802	1	0	0.667	0	0.692	Neutral
1	456	73.725	0.539	0	8.932	1	0	0.667	0	0.691	Neutral
1	457	38.441	1.739	0	1.825	1	0	0.667	0	0.689	Neutral
1	458	0.001	0	0	0.826	1	0.486	0.433	0	1	Neutral
1	459	1.147	0.082	0	1.702	1	0.022	0.628	0	1	Neutral
1	460	0.694	0.024	0	4.864	1	0.418	0.453	0	1	Neutral
1	461	1.262	0.107	0	1.638	1	0.011	0.639	0	1	Neutral
1	462	13.634	0.863	0	2.111	1	0	0.667	0	0.688	Neutral
1	463	1.233	0.944	0	0.979	1	0	0.667	0	0.686	Neutral
1	464	0.3	0.007	0	2.086	1	0.055	0.601	0	1	Neutral
1	465	0.703	0.038	0	1.457	1	0.168	0.542	0	1	Neutral
1	466	0.728	0.063	0	0.772	1	0.001	0.659	0	1	Neutral
1	467	10.795	4.97	0	5.3	1	0	0.667	0	0.685	Neutral
1	468	1.011	0.77	0	0.819	1	0	0.667	0	0.684	Neutral
1	469	0	0	0	2.339	1	0.796	0.358	0	1	Neutral
1	470	0.678	0.413	0	0.448	1	0	0.667	0	0.682	Neutral
1	471	1.973	1.193	0	1.12	1	0	0.667	0	0.681	Neutral
1	472	1.738	1.574	0	1.654	1	0	0.667	0	0.679	Neutral
1	473	28.845	0.83	0	1.454	1	0	0.667	0	0.678	Neutral
1	474	0	0	0	1.698	1	0.627	0.397	0	1	Neutral
1	475	1.7	0.111	0	4.475	1	0.052	0.603	0	1	Neutral
1	476	2.492	1.24	0	1.295	1	0	0.667	0	0.676	Neutral
1	477	0	0	0	2.416	1	0.219	0.521	0	1	Neutral
1	478	0	0	0	0.75	1	1.26	0.274	0	1	Neutral
1	479	14.598	1.193	0	1.578	1	0	0.667	0	0.675	Neutral
1	480	0	0	0	1.164	1	1.464	0.244	0	1	Neutral
1	481	10.848	1.578	0	1.711	1	0	0.667	0	0.674	Neutral
1	482	1.473	1.322	0	1.358	1	0	0.667	0	0.672	Neutral
1	483	1.028	0.087	0	1.561	1	0.041	0.611	0	1	Neutral
1	484	0.001	0	0	5.7	1	0.769	0.364	0	1	Neutral
1	485	1	0.163	0	1.5	1	0	0.667	0	0.671	Neutral
1	486	1	0.55	0	1.5	1	0	0.667	0	0.669	Neutral
1	487	1.281	0.985	0	1.5	1	0	0.667	0	0.668	Neutral

## Sheet: FUBAR
Table 2. Detailed site-by-site results from the FUBAR (fast unbiased Bayesian approximation) analysis
Site	Partition	α	β	β-α	Prob[α>β]	Prob[α<β]	BayesFactor[α<β]
1	1	0.465	0.143	-0.321	0.685	0.217	0.73
2	1	0.852	0.303	-0.55	0.727	0.22	0.744
3	1	0.568	0.803	0.235	0.223	0.734	7.256
4	1	0.565	0.158	-0.407	0.654	0.246	0.859
5	1	0.894	0.318	-0.576	0.773	0.157	0.489
6	1	0.899	0.358	-0.541	0.692	0.23	0.784
7	1	0.796	0.219	-0.577	0.854	0.098	0.287
8	1	1.477	0.391	-1.085	0.645	0.297	1.114
9	1	1.486	0.428	-1.058	0.843	0.114	0.339
10	1	1.431	0.461	-0.97	0.823	0.132	0.4
11	1	7.631	0.459	-7.173	0.999	0	0.001
12	1	0.463	0.278	-0.185	0.461	0.453	2.178
13	1	0.983	0.267	-0.716	0.804	0.145	0.445
14	1	3.372	0.388	-2.984	0.97	0.019	0.051
15	1	3.666	0.66	-3.005	0.963	0.026	0.07
16	1	2.572	0.513	-2.059	0.931	0.049	0.137
17	1	0.482	0.094	-0.388	0.879	0.063	0.175
18	1	3.092	0.45	-2.642	0.946	0.037	0.102
19	1	3.034	0.692	-2.342	0.965	0.025	0.067
20	1	16.136	2.181	-13.955	0.955	0.015	0.039
21	1	0.686	0.683	-0.002	0.341	0.605	4.03
22	1	0.899	0.262	-0.636	0.865	0.088	0.255
23	1	2.876	0.349	-2.527	0.971	0.018	0.049
24	1	0.706	0.566	-0.14	0.415	0.527	2.932
25	1	2.454	0.49	-1.964	0.936	0.046	0.126
26	1	5.785	0.485	-5.3	0.94	0.049	0.136
27	1	1.646	0.579	-1.067	0.827	0.133	0.404
28	1	4.391	0.583	-3.807	0.977	0.016	0.043
29	1	6.093	0.596	-5.498	0.987	0.008	0.022
30	1	0.591	0.357	-0.234	0.529	0.397	1.73
31	1	7.288	0.377	-6.911	0.999	0	0.001
32	1	3.01	0.738	-2.272	0.909	0.071	0.2
33	1	0.62	0.357	-0.263	0.585	0.326	1.273
34	1	0.722	0.273	-0.449	0.615	0.305	1.155
35	1	2.804	0.629	-2.176	0.937	0.047	0.129
36	1	1.071	0.107	-0.965	0.972	0.016	0.042
37	1	0.926	0.219	-0.707	0.895	0.061	0.17
38	1	1.281	0.26	-1.021	0.882	0.073	0.208
39	1	0.453	0.196	-0.257	0.584	0.317	1.223
40	1	1.346	0.695	-0.651	0.547	0.397	1.729
41	1	0.719	0.537	-0.182	0.393	0.551	3.228
42	1	0.363	0.255	-0.108	0.442	0.456	2.204
43	1	0.495	0.381	-0.114	0.503	0.397	1.734
44	1	0.873	0.253	-0.62	0.848	0.096	0.28
45	1	0.391	0.253	-0.139	0.502	0.398	1.74
46	1	1.552	0.37	-1.182	0.903	0.067	0.188
47	1	0.586	0.343	-0.243	0.54	0.384	1.639
48	1	1.596	0.34	-1.256	0.898	0.069	0.195
49	1	2.129	0.404	-1.725	0.949	0.035	0.094
50	1	0.128	0.155	0.027	0.24	0.62	4.291
51	1	4.105	0.213	-3.892	0.969	0.017	0.044
52	1	0.481	0.189	-0.293	0.76	0.145	0.447
53	1	2.537	0.476	-2.061	0.968	0.022	0.058
54	1	0.833	0.159	-0.674	0.88	0.076	0.216
55	1	0.739	0.35	-0.389	0.65	0.283	1.038
56	1	0.609	0.339	-0.27	0.656	0.267	0.956
57	1	4.349	0.115	-4.234	0.999	0.001	0.002
58	1	0.566	0.322	-0.245	0.557	0.364	1.504
59	1	1.104	0.32	-0.783	0.738	0.205	0.678
60	1	2.461	0.563	-1.897	0.903	0.074	0.21
61	1	0.66	0.576	-0.084	0.45	0.482	2.445
62	1	0.701	0.291	-0.41	0.757	0.173	0.549
63	1	3.633	0.327	-3.306	0.991	0.005	0.014
64	1	0.191	0.173	-0.018	0.321	0.547	3.183
65	1	0.188	0.172	-0.015	0.313	0.557	3.315
66	1	0.326	0.292	-0.034	0.35	0.561	3.368
67	1	1.513	0.262	-1.25	0.948	0.032	0.087
68	1	0.27	0.311	0.041	0.293	0.614	4.182
69	1	0.41	0.075	-0.336	0.884	0.051	0.142
70	1	0.575	0.193	-0.383	0.675	0.235	0.81
71	1	2.184	0.372	-1.812	0.913	0.059	0.164
72	1	0.296	0.292	-0.004	0.319	0.59	3.785
73	1	0.942	0.44	-0.502	0.699	0.237	0.818
74	1	1.517	0.39	-1.128	0.884	0.083	0.238
75	1	2.209	0.526	-1.683	0.92	0.058	0.162
76	1	1.482	0.28	-1.203	0.953	0.029	0.077
77	1	2.1	0.422	-1.679	0.935	0.046	0.126
78	1	0.903	0.341	-0.562	0.789	0.155	0.482
79	1	1.284	0.351	-0.932	0.898	0.069	0.194
80	1	0.838	0.339	-0.499	0.8	0.143	0.439
81	1	3.479	0.586	-2.892	0.928	0.054	0.15
82	1	1.415	0.548	-0.867	0.707	0.241	0.837
83	1	3.44	0.722	-2.717	0.961	0.028	0.075
84	1	4.134	0.46	-3.675	0.986	0.009	0.024
85	1	4.472	1.144	-3.329	0.932	0.034	0.093
86	1	1.291	0.725	-0.566	0.559	0.391	1.69
87	1	1.682	0.629	-1.053	0.781	0.173	0.55
88	1	3.848	0.877	-2.971	0.929	0.051	0.14
89	1	1.157	0.598	-0.559	0.633	0.313	1.198
90	1	3.937	0.84	-3.097	0.969	0.018	0.049
91	1	3.133	0.683	-2.449	0.968	0.022	0.058
92	1	1.335	0.719	-0.616	0.589	0.356	1.457
93	1	2	0.531	-1.469	0.884	0.087	0.252
94	1	2.723	0.717	-2.005	0.908	0.07	0.197
95	1	5.062	0.703	-4.359	0.995	0.003	0.008
96	1	3.908	0.669	-3.239	0.978	0.015	0.041
97	1	2.259	0.842	-1.417	0.775	0.187	0.606
98	1	2.648	0.677	-1.971	0.888	0.09	0.26
99	1	2.723	0.67	-2.053	0.949	0.037	0.1
100	1	0.984	2.09	1.106	0.247	0.703	6.229
101	1	4.447	0.683	-3.764	0.993	0.004	0.012
102	1	0.956	0.521	-0.435	0.649	0.285	1.051
103	1	1.684	0.661	-1.023	0.741	0.214	0.717
104	1	2.266	0.718	-1.548	0.825	0.142	0.435
105	1	5.518	0.803	-4.715	0.977	0.015	0.041
106	1	2.842	0.706	-2.137	0.905	0.072	0.206
107	1	1.255	0.798	-0.457	0.499	0.447	2.123
108	1	4.198	0.773	-3.425	0.945	0.04	0.109
109	1	1.071	0.678	-0.394	0.47	0.481	2.434
110	1	2.302	0.658	-1.644	0.898	0.077	0.221
111	1	2.17	0.682	-1.488	0.859	0.109	0.322
112	1	3.228	0.837	-2.39	0.817	0.159	0.497
113	1	1.439	0.787	-0.652	0.57	0.375	1.577
114	1	5.29	0.836	-4.454	0.98	0.011	0.03
115	1	2.397	0.554	-1.843	0.894	0.081	0.231
116	1	1.6	0.639	-0.96	0.747	0.208	0.69
117	1	1.286	0.73	-0.556	0.554	0.389	1.675
118	1	2.782	0.689	-2.092	0.965	0.025	0.066
119	1	1.335	0.776	-0.56	0.575	0.365	1.515
120	1	1.433	0.704	-0.729	0.644	0.301	1.13
121	1	2.87	0.621	-2.249	0.962	0.027	0.074
122	1	3.138	0.682	-2.456	0.959	0.03	0.081
123	1	1.192	0.747	-0.445	0.517	0.427	1.963
124	1	2.086	0.674	-1.412	0.822	0.143	0.44
125	1	1.19	0.811	-0.379	0.471	0.474	2.371
126	1	1.522	0.709	-0.813	0.684	0.264	0.942
127	1	1.706	0.704	-1.002	0.716	0.233	0.797
128	1	3.31	0.732	-2.578	0.965	0.024	0.065
129	1	4.842	0.696	-4.146	0.993	0.004	0.012
130	1	5.441	0.739	-4.703	0.979	0.015	0.04
131	1	3.1	0.695	-2.405	0.973	0.018	0.048
132	1	3.183	0.704	-2.48	0.933	0.05	0.138
133	1	3.623	0.681	-2.943	0.988	0.008	0.021
134	1	1.56	0.832	-0.727	0.597	0.345	1.388
135	1	1.433	0.754	-0.679	0.593	0.352	1.429
136	1	1.329	0.736	-0.593	0.528	0.418	1.889
137	1	2.332	0.691	-1.64	0.848	0.122	0.366
138	1	4.934	0.714	-4.22	0.926	0.058	0.163
139	1	3.514	0.733	-2.781	0.901	0.078	0.221
140	1	1.346	0.699	-0.647	0.543	0.408	1.813
141	1	4.399	0.774	-3.625	0.97	0.02	0.055
142	1	1.324	0.723	-0.601	0.575	0.367	1.527
143	1	0.513	0.401	-0.111	0.399	0.532	2.985
144	1	2.854	0.705	-2.149	0.935	0.048	0.132
145	1	2.529	0.741	-1.788	0.833	0.137	0.419
146	1	1.437	0.871	-0.566	0.506	0.445	2.106
147	1	3.109	0.693	-2.416	0.971	0.02	0.053
148	1	2.837	0.678	-2.16	0.908	0.072	0.203
149	1	0.732	0.732	0	0.335	0.613	4.159
150	1	1.265	0.738	-0.526	0.544	0.4	1.756
151	1	2.23	0.567	-1.663	0.902	0.074	0.212
152	1	2.638	0.696	-1.943	0.794	0.174	0.553
153	1	3.074	0.734	-2.34	0.961	0.028	0.075
154	1	3.103	0.697	-2.406	0.962	0.027	0.073
155	1	1.94	0.702	-1.238	0.79	0.168	0.532
156	1	1.382	0.717	-0.665	0.604	0.344	1.378
157	1	3.574	0.678	-2.896	0.964	0.026	0.069
158	1	2.358	0.681	-1.677	0.879	0.095	0.275
159	1	1.61	0.761	-0.849	0.657	0.29	1.075
160	1	2.006	0.718	-1.288	0.746	0.212	0.706
161	1	2.231	0.61	-1.621	0.885	0.087	0.249
162	1	1.836	0.528	-1.308	0.827	0.14	0.429
163	1	3.083	0.663	-2.42	0.947	0.039	0.106
164	1	3.054	0.738	-2.316	0.959	0.028	0.076
165	1	2.255	0.67	-1.585	0.879	0.094	0.271
166	1	3.105	0.642	-2.463	0.966	0.024	0.064
167	1	2.084	0.402	-1.681	0.9	0.072	0.203
168	1	8.552	0.672	-7.88	0.996	0.002	0.006
169	1	2.566	0.683	-1.884	0.892	0.084	0.241
170	1	3.822	0.727	-3.095	0.984	0.011	0.028
171	1	1.668	0.606	-1.062	0.782	0.172	0.548
172	1	2.984	0.695	-2.289	0.957	0.031	0.084
173	1	2.737	0.696	-2.041	0.912	0.067	0.19
174	1	3.171	0.542	-2.628	0.981	0.012	0.033
175	1	1.328	0.798	-0.53	0.549	0.393	1.702
176	1	1.16	0.688	-0.472	0.582	0.359	1.476
177	1	11.019	0.656	-10.363	0.988	0.008	0.022
178	1	3.405	0.665	-2.74	0.98	0.013	0.035
179	1	2.962	0.712	-2.251	0.955	0.033	0.09
180	1	1.239	0.783	-0.457	0.514	0.424	1.934
181	1	2.392	0.641	-1.751	0.903	0.073	0.207
182	1	1.478	0.335	-1.143	0.941	0.041	0.112
183	1	2.696	0.796	-1.9	0.834	0.134	0.407
184	1	2.133	0.744	-1.389	0.81	0.153	0.473
185	1	9.014	0.497	-8.518	0.998	0.001	0.002
186	1	2.402	0.712	-1.69	0.866	0.104	0.305
187	1	3.112	0.607	-2.505	0.979	0.014	0.037
188	1	2.478	0.77	-1.707	0.857	0.112	0.333
189	1	1.417	0.552	-0.865	0.797	0.159	0.496
190	1	1.336	0.632	-0.704	0.664	0.282	1.035
191	1	3.831	0.655	-3.176	0.974	0.019	0.05
192	1	2.18	0.789	-1.391	0.785	0.174	0.553
193	1	2.727	0.736	-1.991	0.918	0.063	0.176
194	1	2.241	0.683	-1.558	0.873	0.098	0.286
195	1	2.785	0.666	-2.119	0.915	0.065	0.184
196	1	3.654	0.681	-2.972	0.99	0.006	0.017
197	1	1.735	0.71	-1.024	0.705	0.25	0.876
198	1	2.789	0.717	-2.072	0.94	0.044	0.121
199	1	2.64	0.74	-1.9	0.892	0.082	0.236
200	1	3.981	0.725	-3.256	0.968	0.023	0.061
201	1	1.596	0.602	-0.994	0.782	0.171	0.542
202	1	0.972	0.602	-0.369	0.563	0.371	1.554
203	1	2.79	0.7	-2.09	0.889	0.089	0.256
204	1	2.972	0.685	-2.286	0.948	0.037	0.102
205	1	3.474	0.743	-2.73	0.958	0.03	0.081
206	1	1.25	0.744	-0.506	0.5	0.454	2.189
207	1	2.749	0.69	-2.059	0.943	0.042	0.116
208	1	2.553	0.723	-1.83	0.896	0.08	0.229
209	1	3.134	0.712	-2.422	0.963	0.026	0.07
210	1	1.602	0.717	-0.885	0.658	0.291	1.079
211	1	2.919	0.713	-2.206	0.941	0.044	0.12
212	1	2.214	0.82	-1.394	0.778	0.18	0.578
213	1	4.716	0.797	-3.92	0.992	0.004	0.009
214	1	2.262	0.64	-1.621	0.882	0.09	0.261
215	1	3.728	0.603	-3.125	0.978	0.015	0.04
216	1	2.302	0.734	-1.568	0.853	0.114	0.339
217	1	2.558	0.66	-1.898	0.889	0.085	0.245
218	1	3.291	0.643	-2.648	0.964	0.026	0.071
219	1	1.318	0.811	-0.508	0.513	0.436	2.035
220	1	2.391	0.648	-1.743	0.881	0.093	0.27
221	1	1.683	0.649	-1.034	0.7	0.252	0.888
222	1	3.01	0.697	-2.313	0.965	0.024	0.064
223	1	2.293	0.686	-1.607	0.844	0.124	0.374
224	1	2.844	0.7	-2.144	0.946	0.039	0.107
225	1	1.49	0.599	-0.891	0.631	0.325	1.265
226	1	2.457	0.716	-1.741	0.888	0.085	0.245
227	1	4.713	0.695	-4.018	0.977	0.016	0.044
228	1	11.583	0.249	-11.334	0.994	0.004	0.01
229	1	1.837	0.687	-1.15	0.784	0.17	0.541
230	1	3.548	0.732	-2.817	0.972	0.02	0.052
231	1	2.298	0.724	-1.574	0.836	0.13	0.394
232	1	2.981	0.786	-2.195	0.89	0.087	0.249
233	1	2.357	0.632	-1.724	0.858	0.115	0.343
234	1	4.095	0.693	-3.402	0.987	0.009	0.023
235	1	3.299	0.719	-2.58	0.925	0.057	0.159
236	1	1.313	0.766	-0.547	0.553	0.386	1.655
237	1	2.303	0.687	-1.616	0.871	0.1	0.291
238	1	1.489	0.666	-0.823	0.698	0.251	0.881
239	1	1.221	0.724	-0.496	0.557	0.382	1.627
240	1	1.136	0.754	-0.382	0.53	0.404	1.787
241	1	3.111	0.632	-2.479	0.972	0.019	0.051
242	1	1.037	0.526	-0.511	0.658	0.281	1.026
243	1	5.044	0.666	-4.378	0.985	0.01	0.027
244	1	3.573	0.705	-2.868	0.979	0.014	0.038
245	1	2.302	0.691	-1.611	0.867	0.103	0.302
246	1	2.674	0.7	-1.974	0.826	0.144	0.444
247	1	2.269	0.706	-1.563	0.832	0.133	0.403
248	1	2.294	0.735	-1.559	0.812	0.15	0.464
249	1	2.086	0.649	-1.437	0.842	0.124	0.371
250	1	2.764	0.716	-2.048	0.915	0.065	0.184
251	1	0.817	0.603	-0.214	0.469	0.469	2.321
252	1	3.119	0.709	-2.41	0.956	0.032	0.086
253	1	2.038	0.7	-1.339	0.785	0.174	0.553
254	1	2.886	0.786	-2.1	0.858	0.114	0.34
255	1	2.872	0.726	-2.146	0.943	0.041	0.114
256	1	3.117	0.616	-2.501	0.972	0.02	0.053
257	1	2.106	0.734	-1.372	0.78	0.181	0.583
258	1	3.443	0.702	-2.741	0.971	0.02	0.053
259	1	2.225	0.75	-1.474	0.825	0.138	0.423
260	1	2.784	0.655	-2.13	0.753	0.209	0.695
261	1	4.119	0.807	-3.312	0.955	0.032	0.087
262	1	1.353	0.585	-0.768	0.716	0.234	0.805
263	1	4.55	0.717	-3.833	0.99	0.007	0.017
264	1	2.87	0.555	-2.315	0.95	0.036	0.099
265	1	1.08	0.615	-0.466	0.567	0.374	1.571
266	1	2.532	0.7	-1.833	0.857	0.116	0.346
267	1	1.45	0.824	-0.626	0.53	0.421	1.911
268	1	3.14	0.706	-2.434	0.965	0.025	0.066
269	1	3.158	0.724	-2.434	0.945	0.04	0.109
270	1	2.982	0.698	-2.284	0.957	0.03	0.083
271	1	1.252	0.634	-0.619	0.626	0.317	1.221
272	1	1.85	0.677	-1.173	0.747	0.209	0.697
273	1	2.005	0.877	-1.127	0.701	0.249	0.873
274	1	1.781	0.782	-0.998	0.67	0.282	1.032
275	1	3.075	0.654	-2.421	0.925	0.058	0.163
276	1	3.353	0.63	-2.722	0.975	0.017	0.046
277	1	2.993	0.757	-2.236	0.951	0.034	0.094
278	1	2.217	0.8	-1.417	0.76	0.196	0.643
279	1	2.556	0.714	-1.842	0.817	0.151	0.469
280	1	2.441	0.694	-1.748	0.87	0.101	0.295
281	1	1.125	0.447	-0.678	0.748	0.197	0.645
282	1	2.398	0.729	-1.67	0.851	0.117	0.349
283	1	0.684	0.849	0.165	0.238	0.724	6.903
284	1	1.389	0.685	-0.704	0.638	0.307	1.166
285	1	3.041	0.891	-2.151	0.904	0.067	0.189
286	1	2.239	0.816	-1.423	0.765	0.197	0.645
287	1	1.607	1.215	-0.392	0.505	0.432	2.002
288	1	2.332	0.86	-1.472	0.771	0.186	0.6
289	1	2.901	0.65	-2.251	0.955	0.032	0.088
290	1	3.463	0.512	-2.951	0.96	0.029	0.078
291	1	4.61	0.782	-3.828	0.985	0.009	0.023
292	1	1.129	0.435	-0.694	0.709	0.226	0.77
293	1	0.537	0.734	0.197	0.249	0.699	6.109
294	1	2.87	0.633	-2.237	0.971	0.019	0.052
295	1	2.144	0.655	-1.489	0.865	0.105	0.308
296	1	3.358	0.697	-2.661	0.969	0.022	0.059
297	1	1.341	0.852	-0.488	0.506	0.436	2.036
298	1	1.295	0.73	-0.565	0.56	0.384	1.639
299	1	3.273	0.729	-2.544	0.964	0.026	0.069
300	1	1.761	0.753	-1.008	0.723	0.224	0.759
301	1	2.364	0.685	-1.679	0.868	0.104	0.304
302	1	0.624	0.747	0.122	0.261	0.7	6.152
303	1	2.27	0.751	-1.518	0.828	0.138	0.421
304	1	2.786	0.671	-2.114	0.937	0.046	0.128
305	1	1.549	0.844	-0.705	0.578	0.367	1.527
306	1	2.038	0.788	-1.25	0.752	0.207	0.685
307	1	3.473	0.737	-2.736	0.965	0.024	0.066
308	1	3.48	0.737	-2.742	0.967	0.023	0.063
309	1	1.593	0.689	-0.904	0.676	0.275	0.997
310	1	1.479	0.8	-0.679	0.599	0.342	1.369
311	1	0.622	0.54	-0.082	0.364	0.581	3.646
312	1	1.727	0.76	-0.967	0.678	0.271	0.979
313	1	2.936	0.723	-2.213	0.956	0.031	0.085
314	1	3.99	0.701	-3.288	0.913	0.068	0.193
315	1	2.191	0.728	-1.463	0.828	0.135	0.412
316	1	2.462	0.684	-1.778	0.898	0.077	0.219
317	1	1.695	0.8	-0.894	0.597	0.357	1.461
318	1	2.326	0.692	-1.634	0.882	0.091	0.262
319	1	1.245	0.652	-0.593	0.639	0.303	1.146
320	1	2.289	0.752	-1.537	0.818	0.149	0.461
321	1	1.445	0.699	-0.746	0.669	0.278	1.014
322	1	1.19	0.784	-0.406	0.493	0.45	2.153
323	1	3.767	0.646	-3.12	0.982	0.012	0.033
324	1	1.081	0.784	-0.296	0.458	0.481	2.436
325	1	1.017	0.588	-0.429	0.593	0.343	1.376
326	1	4.136	0.667	-3.469	0.992	0.005	0.013
327	1	2.743	0.788	-1.955	0.895	0.078	0.222
328	1	2.709	0.634	-2.076	0.925	0.057	0.159
329	1	1.524	0.623	-0.901	0.703	0.248	0.867
330	1	1.918	0.694	-1.224	0.755	0.203	0.67
331	1	2.12	0.818	-1.302	0.776	0.181	0.581
332	1	0.706	0.619	-0.087	0.382	0.554	3.264
333	1	2.191	0.736	-1.455	0.821	0.143	0.441
334	1	1.402	0.408	-0.995	0.861	0.1	0.293
335	1	3.693	0.797	-2.896	0.953	0.033	0.091
336	1	4.611	0.613	-3.998	0.965	0.027	0.072
337	1	2.807	0.745	-2.062	0.844	0.127	0.384
338	1	2.549	0.74	-1.809	0.88	0.092	0.267
339	1	0.92	0.822	-0.098	0.385	0.558	3.317
340	1	3.607	0.698	-2.909	0.98	0.013	0.035
341	1	1.268	0.636	-0.632	0.631	0.316	1.213
342	1	0.997	0.686	-0.311	0.465	0.481	2.44
343	1	0.542	0.641	0.099	0.24	0.721	6.796
344	1	2.322	0.739	-1.583	0.843	0.124	0.372
345	1	1.629	0.66	-0.969	0.725	0.229	0.782
346	1	1.452	0.396	-1.056	0.897	0.073	0.207
347	1	1.524	0.716	-0.808	0.641	0.312	1.192
348	1	1.155	0.751	-0.403	0.468	0.48	2.428
349	1	3.126	0.743	-2.383	0.898	0.079	0.226
350	1	2.992	0.692	-2.3	0.95	0.037	0.1
351	1	3.154	0.727	-2.427	0.941	0.043	0.118
352	1	2.901	0.658	-2.244	0.929	0.055	0.152
353	1	2.714	0.705	-2.009	0.913	0.066	0.185
354	1	1.582	0.633	-0.95	0.755	0.196	0.642
355	1	1.964	0.661	-1.304	0.72	0.233	0.801
356	1	1.308	0.64	-0.667	0.683	0.258	0.916
357	1	2.567	0.753	-1.814	0.863	0.109	0.323
358	1	1.232	0.761	-0.471	0.535	0.403	1.776
359	1	0.494	0.731	0.237	0.232	0.718	6.689
360	1	1.921	0.756	-1.166	0.745	0.21	0.7
361	1	1.597	0.311	-1.286	0.962	0.025	0.067
362	1	1.326	0.834	-0.492	0.543	0.397	1.729
363	1	1.436	0.516	-0.919	0.754	0.197	0.647
364	1	1.943	0.628	-1.315	0.797	0.162	0.508
365	1	1.792	0.807	-0.985	0.645	0.307	1.165
366	1	3.506	0.655	-2.851	0.797	0.168	0.531
367	1	2.051	0.693	-1.358	0.783	0.178	0.57
368	1	2.118	0.853	-1.265	0.603	0.355	1.447
369	1	5.368	0.743	-4.624	0.92	0.061	0.172
370	1	2.472	0.838	-1.634	0.716	0.243	0.845
371	1	3.863	1.677	-2.186	0.721	0.243	0.844
372	1	1.711	0.666	-1.046	0.658	0.298	1.116
373	1	2.341	0.782	-1.56	0.763	0.198	0.649
374	1	4.531	0.765	-3.766	0.895	0.083	0.24
375	1	2.058	0.728	-1.33	0.692	0.26	0.922
376	1	1.907	1.124	-0.783	0.541	0.416	1.875
377	1	1.863	0.796	-1.067	0.708	0.251	0.881
378	1	2.061	0.777	-1.284	0.761	0.197	0.647
379	1	1.327	0.755	-0.573	0.541	0.399	1.749
380	1	2.49	0.661	-1.829	0.833	0.134	0.406
381	1	5.147	0.76	-4.387	0.925	0.056	0.157
382	1	2.755	0.861	-1.894	0.687	0.278	1.013
383	1	1.586	0.74	-0.847	0.598	0.347	1.395
384	1	1.477	0.751	-0.726	0.578	0.364	1.505
385	1	1.369	0.851	-0.517	0.488	0.465	2.289
386	1	1.454	0.584	-0.87	0.55	0.4	1.753
387	1	1.956	0.718	-1.238	0.693	0.259	0.92
388	1	2.306	0.822	-1.483	0.711	0.245	0.853
389	1	1.91	0.824	-1.086	0.606	0.351	1.42
390	1	1.894	0.833	-1.061	0.675	0.278	1.011
391	1	1.432	0.549	-0.883	0.563	0.385	1.648
392	1	1.957	0.723	-1.234	0.676	0.281	1.03
393	1	4.112	0.807	-3.305	0.901	0.077	0.219
394	1	1.948	0.771	-1.176	0.614	0.343	1.372
395	1	1.755	0.782	-0.973	0.657	0.292	1.087
396	1	1.593	0.73	-0.863	0.621	0.325	1.268
397	1	1.181	0.606	-0.575	0.505	0.442	2.084
398	1	1.575	0.848	-0.726	0.502	0.454	2.184
399	1	2.244	0.801	-1.443	0.744	0.215	0.721
400	1	6.161	0.728	-5.433	0.918	0.065	0.183
401	1	2.991	0.635	-2.355	0.79	0.174	0.555
402	1	2.134	0.807	-1.327	0.67	0.288	1.063
403	1	2.007	0.776	-1.231	0.607	0.35	1.416
404	1	3.321	0.727	-2.594	0.921	0.059	0.166
405	1	1.233	0.891	-0.342	0.414	0.543	3.121
406	1	1.625	0.748	-0.878	0.613	0.342	1.37
407	1	2.995	0.71	-2.285	0.857	0.114	0.338
408	1	2.039	0.781	-1.258	0.73	0.227	0.773
409	1	7.943	0.583	-7.36	0.965	0.026	0.069
410	1	3.713	1.019	-2.694	0.808	0.154	0.478
411	1	3.006	0.53	-2.476	0.932	0.05	0.137
412	1	1.407	0.767	-0.64	0.551	0.39	1.683
413	1	3.656	1.026	-2.63	0.873	0.102	0.3
414	1	1.852	0.615	-1.236	0.797	0.16	0.503
415	1	2.584	0.743	-1.841	0.826	0.138	0.422
416	1	3.476	0.746	-2.73	0.888	0.088	0.254
417	1	1.66	0.674	-0.986	0.692	0.262	0.932
418	1	4.564	0.628	-3.936	0.911	0.068	0.191
419	1	1.878	0.809	-1.069	0.71	0.242	0.84
420	1	1.972	0.81	-1.162	0.663	0.291	1.082
421	1	0.799	0.537	-0.262	0.428	0.514	2.782
422	1	1.797	0.951	-0.846	0.658	0.29	1.076
423	1	1.778	0.447	-1.331	0.803	0.152	0.472
424	1	1.374	0.789	-0.585	0.552	0.387	1.662
425	1	5.354	0.619	-4.736	0.96	0.029	0.079
426	1	3.504	0.761	-2.743	0.867	0.106	0.311
427	1	1.823	0.591	-1.232	0.728	0.223	0.754
428	1	4.373	0.672	-3.701	0.887	0.089	0.256
429	1	5.19	0.774	-4.416	0.9	0.08	0.229
430	1	4.342	0.692	-3.651	0.872	0.105	0.308
431	1	2.452	0.822	-1.63	0.692	0.265	0.949
432	1	2.382	1.186	-1.196	0.522	0.433	2.011
433	1	3.36	1.509	-1.851	0.55	0.413	1.853
434	1	2.759	0.876	-1.883	0.748	0.215	0.719
435	1	2.707	0.698	-2.009	0.795	0.171	0.544
436	1	2.944	0.7	-2.244	0.717	0.248	0.868
437	1	1.954	0.697	-1.257	0.679	0.277	1.009
438	1	2.03	0.785	-1.245	0.661	0.294	1.093
439	1	2.516	0.818	-1.698	0.767	0.195	0.639
440	1	4.003	0.697	-3.306	0.938	0.046	0.128
441	1	0.914	0.782	-0.132	0.344	0.611	4.14
442	1	1.858	0.657	-1.201	0.747	0.209	0.696
443	1	1.984	0.822	-1.162	0.754	0.205	0.676
444	1	1.881	0.645	-1.236	0.795	0.164	0.517
445	1	3.887	0.736	-3.151	0.923	0.059	0.164
446	1	1.292	0.793	-0.499	0.522	0.417	1.88
447	1	1.813	0.727	-1.086	0.696	0.257	0.912
448	1	1.51	0.639	-0.871	0.684	0.268	0.962
449	1	4.27	0.779	-3.491	0.916	0.064	0.18
450	1	9.026	0.738	-8.289	0.985	0.01	0.027
451	1	3.081	0.649	-2.431	0.821	0.147	0.453
452	1	1.551	0.767	-0.784	0.576	0.367	1.527
453	1	5.352	5.397	0.045	0.6	0.344	1.38
454	1	1.974	0.69	-1.284	0.73	0.225	0.765
455	1	2.321	0.771	-1.55	0.698	0.257	0.912
456	1	6.39	0.66	-5.729	0.946	0.04	0.11
457	1	6.441	0.834	-5.607	0.915	0.066	0.187
458	1	2.181	0.649	-1.532	0.691	0.269	0.966
459	1	1.849	0.841	-1.009	0.62	0.332	1.305
460	1	1.893	1.209	-0.685	0.616	0.338	1.343
461	1	1.624	0.851	-0.773	0.627	0.321	1.243
462	1	3.511	0.701	-2.809	0.877	0.097	0.281
463	1	1.786	0.737	-1.049	0.653	0.303	1.143
464	1	1.838	0.814	-1.024	0.609	0.346	1.393
465	1	1.626	0.812	-0.814	0.56	0.385	1.644
466	1	1.465	0.708	-0.758	0.602	0.341	1.364
467	1	3.067	1.017	-2.051	0.803	0.161	0.507
468	1	1.506	0.699	-0.806	0.638	0.306	1.16
469	1	1.631	0.852	-0.779	0.559	0.395	1.719
470	1	1.54	0.61	-0.929	0.677	0.27	0.971
471	1	2.321	0.782	-1.539	0.742	0.219	0.738
472	1	1.724	0.793	-0.931	0.687	0.262	0.936
473	1	4.849	0.718	-4.131	0.939	0.047	0.129
474	1	1.559	0.781	-0.778	0.559	0.394	1.712
475	1	3.518	0.905	-2.613	0.792	0.176	0.562
476	1	3.016	0.752	-2.264	0.754	0.21	0.699
477	1	2.725	0.876	-1.848	0.668	0.292	1.083
478	1	1.381	0.685	-0.696	0.528	0.425	1.941
479	1	3.453	0.728	-2.725	0.868	0.107	0.316
480	1	1.456	0.781	-0.674	0.521	0.434	2.021
481	1	3.439	0.765	-2.674	0.891	0.084	0.241
482	1	1.786	0.747	-1.039	0.69	0.262	0.934
483	1	1.733	0.801	-0.932	0.624	0.322	1.251
484	1	2.097	1.209	-0.888	0.656	0.3	1.128
485	1	3.365	2.126	-1.238	0.684	0.275	1
486	1	3.365	2.126	-1.238	0.684	0.275	1
487	1	3.365	2.126	-1.238	0.684	0.275	1

## Sheet: SLAC
Table 3. Detailed site-by-site results from the SLAC (single-likelihood ancestor counting) analysis
Partition	Site	ES	EN	S	N	P[S]	dS	dN	dN-dS	P [dN/dS > 1]	P [dN/dS < 1]	Total branch length
1	31	1	2	8	2	0.3333333333333333	7.999999999999998	0.9999999999999998	-0.894435	0.9996443631560238	0.00340395	7.826173313897248
1	71	0.7979779685960433	2.202022031403959	6	2	0.2659926561986808	7.519004579232127	0.9082561261772868	-0.844697	0.9994217467987093	0.00592115	7.826173313897248
1	76	1.018492972837872	1.930395003949277	6	1	0.3453820493878283	5.891056845764911	0.518029	-0.686546	0.9994137291043093	0.00836457	7.826173313897248
1	63	0.6479330411004696	2.177235487780712	4	1	0.2293431469580553	6.173477421688939	0.4592980436026765	-0.730137	0.9993655040750702	0.0112949	7.826173313897248
1	37	0.7287318132659303	2.27127	4	1	0.2429106044219767	5.48899	0.4402826605157237	-0.645105	0.9991542687598108	0.0140254	7.826173313897248
1	65	0.7315552012717463	2.268444798728254	4	1	0.2438517337572487	5.467803377033396	0.4408306521545618	-0.642328	0.9991377578709638	0.0142307	7.826173313897248
1	243	0.977232	2.022710376275136	7	3	0.3257501974744796	7.16309	1.483158456686499	-0.725761	0.997114	0.0172022	7.826173313897248
1	22	1	2	5	1	0.3333333333333333	4.999999999999999	0.4999999999999999	-0.574994	0.9986282578875173	0.0178326	7.826173313897248
1	9	1	2	6	2	0.3333333333333333	5.999999999999999	0.9999999999999998	-0.638882	0.9974089315653105	0.0196616	7.826173313897248
1	72	0.6263737950460428	2.373626204953958	4	2	0.2087912650153476	6.385963192642777	0.842593	-0.708312	0.9980334873120548	0.0198118	7.826173313897248
1	228	0.5189115452496141	2.241025114085094	3	1	0.1880157443086754	5.781332150852219	0.4462243612152706	-0.681701	0.9987503831483617	0.0228365	7.826173313897248
1	168	0.6306616264079298	2.2902	5.5	4.5	0.2159162912050461	8.720999930384925	1.964893828533513	-0.863271	0.9945744255183026	0.0269698	7.826173313897248
1	25	0.7500518105221644	2.249948189477836	5	3	0.2500172701740547	6.666206160503958	1.333364036571986	-0.681411	0.9957717214104105	0.0273059	7.826173313897248
1	50	0.8948185937742968	2.105181406225705	4	1	0.2982728645914322	4.470179797145491	0.4750184459366188	-0.510487	0.9976391481984365	0.030132	7.826173313897248
1	185	0.8629162063241638	2.066578072050129	5.5	2.5	0.2945614923006555	6.373735896592798	1.209729278468487	-0.659838	0.994306	0.0320424	7.826173313897248
1	57	0.9626425124050739	2.037357487594927	4	1	0.3208808374683579	4.155228912554846	0.490832	-0.468223	0.9965981206091504	0.0394009	7.826173313897248
1	79	0.7291070692820764	2.029687482998693	4	2	0.2642846560209799	5.48616	0.9853733723800512	-0.575095	0.9939678309738645	0.0456416	7.826173313897248
1	275	0.8382055113073534	2.086143354879682	5.5	3.5	0.2866297933872243	6.56164	1.677737050914155	-0.624047	0.9883273377951632	0.0516929	7.826173313897248
1	81	0.8876750955138568	2.094886124285974	5	3	0.2976217519429262	5.632691539133024	1.432058747834098	-0.536742	0.9891757754494556	0.0561374	7.826173313897248
1	440	0.5524108391968368	2.191529446121813	3	2	0.2013202846113271	5.430740650132375	0.9126046668180762	-0.579575	0.993109	0.058939	7.795605836070473
1	11	0.7421146459733156	2.180147718234594	4.25	2.75	0.2539520937828142	5.72688	1.261382417805547	-0.570585	0.9892718941541968	0.0591498	7.826173313897248
1	29	0.9217649188125931	2.078235081187407	5	3	0.3072549729375311	5.424376538912917	1.443532556618157	-0.508658	0.9871821425535023	0.0637982	7.826173313897248
1	227	0.6927667117612182	2.134922710461866	4.5	3.5	0.2449939184680954	6.495693172900394	1.639403610654746	-0.620519	0.9855794881211728	0.0660291	7.826173313897248
1	75	1.18284	1.608183525373325	6	2	0.4238009042097686	5.072549982369255	1.243639154639218	-0.489244	0.9876406949518544	0.0662203	7.826173313897248
1	133	0.6207629729835018	1.871543945977405	5.166666666666667	4.833333333333334	0.2490716405194231	8.323090924438857	2.582537986202162	-0.733507	0.9832883745578829	0.0674342	7.826173313897248
1	196	0.9732796642254015	2.026720335774599	6	4	0.3244265547418004	6.164723481380026	1.973631945855631	-0.535522	0.9832012752455452	0.0678032	7.826173313897248
1	411	0.8703919790130699	2.04022	4	2	0.2990409802133988	4.595630585354849	0.9802868899251583	-0.463767	0.9892272004298346	0.0697113	7.795605836070473
1	170	0.7218087387022278	2.254232554606407	5	5	0.2425398936248468	6.927042763419189	2.218049770323279	-0.601698	0.9830212776449909	0.0697157	7.826173313897248
1	5	0.9331107466441538	2.066889253355845	4	2	0.3110369155480514	4.286736611260377	0.967638	-0.424102	0.987061	0.0795788	7.826173313897248
1	323	0.975685	2.020235933973192	5	3	0.3256710757426944	5.124606373999889	1.484975071253143	-0.465059	0.9825866751691386	0.0803204	7.826173313897248
1	294	0.9782741164625569	2.021725883537444	5	3	0.3260913721541856	5.111041901098252	1.483880690467718	-0.463465	0.9824687423094004	0.080727	7.826173313897248
1	221	0.6494775950769216	2.220848060126198	4	4	0.2262731386940695	6.158795977444388	1.801113760016839	-0.556809	0.9821697571388486	0.0835931	7.826173313897248
1	114	0.6622697490664391	2.225432046655627	5	6	0.2293414611050029	7.549793731403544	2.696105688338938	-0.620187	0.9772020323269517	0.0842062	7.826173313897248
1	77	0.9689008229983996	2.031099177001601	4	2	0.3229669409994664	4.128389516298932	0.9846884990384807	-0.401691	0.9845909338778739	0.0902162	7.826173313897248
1	45	0.8616261288408916	2.087344932518798	3.5	1.5	0.2921785636118177	4.06209	0.7186162558144862	-0.427217	0.9849746138195483	0.0904045	7.826173313897248
1	450	0.7073549383866182	2.203256103591472	3.833333333333333	3.166666666666667	0.2430262677440715	5.419250118019467	1.43727	-0.510798	0.9798309776705902	0.0917914	7.795605836070473
1	49	0.7163633484788932	2.263671653416476	3.5	2.5	0.2403875618988602	4.885788765480265	1.104400453231299	-0.483172	0.9816976868595975	0.0936384	7.826173313897248
1	95	0.6004407786485394	2.20871	4.5	5.5	0.2137446379310198	7.49449	2.490142029075515	-0.639438	0.9741377940953718	0.0945324	7.826173313897248
1	174	0.9845709904236796	2.015429009576322	4	2	0.3281903301412264	4.062683177653573	0.9923445531928882	-0.392317	0.9834033440935319	0.0951359	7.826173313897248
1	91	0.975685	1.88778	5	3	0.3407352431606429	5.124606373999889	1.589164881786252	-0.451746	0.9779609975647711	0.0957365	7.826173313897248
1	462	0.6290798579783757	1.964844615360748	3	2	0.2425204991294792	4.76887	1.017892195832899	-0.481166	0.9860591253193516	0.0957849	7.795605836070473
1	23	0.7344143168438149	2.265585683156186	3	2	0.2448047722812715	4.084887686956678	0.8827739400320544	-0.409154	0.985559	0.0981124	7.826173313897248
1	105	0.6551098467524614	2.015859374406425	5	6	0.2452704589640388	7.632307810340837	2.976398094121379	-0.594915	0.9686159270355674	0.107175	7.826173313897248
1	154	0.761328	2.110636635539658	4	4	0.2650896461429301	5.253976425324608	1.895162782947365	-0.429177	0.9650894428811607	0.135744	7.826173313897248
1	111	0.7331199263032693	2.251423479355612	3.5	4.5	0.2456388889882546	4.774116586420756	1.998735485022108	-0.354628	0.9333979511757321	0.209245	7.826173313897248
1	230	0.6349268480964989	2.175177530349232	3.833333333333333	6.166666666666666	0.2259442222027628	6.037440919100537	2.835017639078217	-0.409194	0.9272457240034999	0.209266	7.826173313897248
1	14	0.6130489059115439	2.132849069124743	2	2	0.22326	3.262382463640801	0.9377128597387063	-0.297038	0.9629400235791311	0.217496	7.826173313897248
1	13	0.2625565473143828	2.683856278490557	0.5	2.5	0.0891106	1.904351672484878	0.9314954828378662	-0.124308	0.8666879342886402	0.244217	7.826173313897248
1	44	1	1.994261491354727	2	1	0.3339721673899493	2	0.5014387553162285	-0.191481	0.9627496099077586	0.260111	7.826173313897248
1	268	0.6723988003017838	1.973513532935269	3.5	5.5	0.2541273918471668	5.205244266392417	2.786907669094965	-0.309006	0.8871323055232471	0.292207	7.826173313897248
1	175	0.6995946892237244	2.224912691101711	3	5	0.2392179598965055	4.288197217918882	2.247279194368813	-0.260781	0.9005708690891587	0.294805	7.826173313897248
1	478	0.5899631304476051	2.004090887147018	2	3	0.2274290074324118	3.390042354820715	1.496938097588347	-0.242842	0.9188444996358889	0.319666	7.795605836070473
1	449	0.9340394097450201	1.719509189904023	3.666666666666667	4.333333333333334	0.3519963455233326	3.925601669920562	2.520098967063506	-0.180294	0.8284302461041346	0.390907	7.795605836070473
1	288	0.6670125341627876	2.280305140408598	3	7	0.2263117206257002	4.497666604969429	3.06976	-0.182452	0.828377	0.402438	7.826173313897248
1	372	0.5705205478199741	2.121810665026244	1.5	2.5	0.2119057807961317	2.62918	1.178238964110909	-0.186123	0.8843186799583534	0.406797	7.795605836070473
1	480	0.5907141927781809	1.947138620929495	2	4	0.2327614074337027	3.385732092526546	2.054296472271985	-0.170793	0.8568701813880115	0.424731	7.795605836070473
1	452	0.6224498674599171	2.00566	2	4	0.2368430144805164	3.213110170882622	1.994354276169877	-0.156339	0.8508209274509426	0.434588	7.795605836070473
1	303	0.6854002184396705	2.255104178511714	2.333333333333333	5.666666666666666	0.2330893363568068	3.404337014431103	2.512818130826425	-0.113915	0.7828383142397871	0.486213	7.826173313897248
1	336	0.860007	2.129853292296563	2.666666666666667	5.333333333333334	0.2876411618878161	3.100750520192636	2.504084836558177	-0.0762398	0.7462302075675853	0.517663	7.826173313897248
1	390	0.6505396280686028	2.23751	1.5	3.5	0.225252	2.305778057600232	1.564236246731054	-0.0951231	0.8028725785407153	0.517987	7.795605836070473
1	231	0.7048256111674192	2.241723093634783	2	5	0.2392037878141007	2.837581336874739	2.230427127327702	-0.07758	0.7784895588046973	0.527775	7.826173313897248
1	319	0.6956971256088316	2.155064399259865	1.5	3.5	0.2440390469493497	2.15611	1.62408	-0.0679808	0.7740279550382864	0.553865	7.826173313897248
1	321	0.7213691964200839	2.126701612032734	2	5	0.2532834486695784	2.772505410440779	2.351058546112129	-0.0538509	0.7495614306894094	0.563199	7.826173313897248
1	465	0.7464579468626211	2.164153095115469	2	5	0.2564609066951517	2.679320393608298	2.310372593919112	-0.0473277	0.7428805874522568	0.571012	7.795605836070473
1	55	0.6432140718987277	1.952386185197787	0.5	2.5	0.2478093728570664	0.7773461773372452	1.280484372894053	0.0642892	0.6358948637312375	0.574418	7.826173313897248
1	102	0.5256174742747829	2.474382525725218	1.166666666666667	4.833333333333334	0.1752058247582609	2.21961	1.95335	-0.034022	0.7516054468615075	0.618295	7.826173313897248
1	435	0.643053	2.267557575498526	1	3	0.2209341809005632	1.555080645898018	1.32301	-0.0297695	0.7862544767947127	0.63162	7.795605836070473
1	203	0.7277386678592824	2.260545765412957	1.5	4.5	0.2435305889079615	2.061179467641046	1.990669717398064	-0.00900948	0.6950094702795782	0.631629	7.826173313897248
1	427	0.6177754866437881	2.172826505244194	1	3	0.2213771395704595	1.618711039236499	1.380690079377895	-0.0305327	0.7855413877294237	0.632457	7.795605836070473
1	284	0.7246130061102369	2.206720246729038	1.5	4.5	0.2471957104871581	2.070070489145763	2.039225410049248	-0.00394127	0.6877901926594954	0.638694	7.826173313897248
1	160	0.3876120492169116	2.334076032128886	1	6	0.1424160438786389	2.579899159534099	2.570610347481896	-0.00118689	0.7377103011352479	0.658857	7.826173313897248
1	415	0.8391708585187608	2.002849602307345	2	5	0.2952726308926131	2.383304877305016	2.496443065040852	0.0145131	0.65777	0.660482	7.795605836070473
1	127	0.8984508958764976	2.101549104123503	2	5	0.2994836319588324	2.226053765630529	2.379197321722995	0.0195681	0.648241	0.669488	7.826173313897248
1	325	0.7276136422680384	2.268039789124854	1	3	0.2428897931392948	1.374355759579917	1.322728117198323	-0.00659679	0.7502210447041828	0.671424	7.826173313897248
1	419	0.9873361042389498	1.820521520134789	2	4	0.351633	2.025652654059099	2.197172599038459	0.0220021	0.6437855238559022	0.683973	7.795605836070473
1	424	0.6536888078478315	2.157110532483966	1	4	0.2325633133849631	1.529779901375923	1.854332422823926	0.0416328	0.6695523193697828	0.733797	7.795605836070473
1	362	0.7927817429689933	2.16891	1.5	6.5	0.2676785254676695	1.892071825951051	2.996894662073623	0.1411935619998933	0.4793364334697041	0.796335	7.82488
1	61	1	2	1	3	0.3333333333333333	0.9999999999999998	1.5	0.0638882	0.5925925925925928	0.802469	7.826173313897248
1	376	0.8003108127152836	2.042916617060819	0.5	4.5	0.2814797030775361	0.6247572718699211	2.202733074086122	0.2024186234397417	0.3790729616672626	0.808488	7.795605836070473
1	379	0.8435668696918743	2.067044172286215	1	4	0.2898246648300266	1.185442477565845	1.93513	0.096168	0.5492563098023695	0.819354	7.795605836070473
1	219	0.6481969043893989	2.313776532295091	0.5	6.5	0.2188395400044383	0.771371	2.809260060025111	0.2603941201366207	0.3515277207069466	0.822507	7.826173313897248
1	447	0.862902	2.047709516347825	1	4	0.2964674816336248	1.158880788012975	1.953402066096839	0.1019191188974169	0.535502	0.827646	7.795605836070473
1	339	0.894268	2.082135643212061	1	5	0.300453	1.11823	2.401380532675873	0.1639559706333766	0.4191975279863768	0.882807	7.826173313897248
1	1	0.3439783706069048	2.592893453492226	0	1	0.1171240664247982	0	0.3856695301741593	0.0492795	0.8828759335752018	1	7.826173313897248
1	4	0.5726218049952776	2.242353281851764	0	1	0.2034198482504696	0	0.4459600581645134	0.0569832	0.7965801517495303	1	7.826173313897248
1	8	0.5006831354784081	2.236996563450242	0	3	0.1828859437699534	0	1.34108	0.1713588253692215	0.5455669387229232	1	7.826173313897248
1	12	0.6393617536315039	2.329539069366898	0	2	0.2153530184230907	0	0.8585389385821903	0.1097009872063079	0.6156708856977546	1	7.826173313897248
1	34	0.5726218049952777	2.325237233151559	0	2	0.1976016767749565	0	0.8601272900181708	0.1099039409836233	0.6438430691143613	1	7.826173313897248
1	39	0.4178827667943389	2.582117233205663	0	2	0.1392942555981129	0	0.774558	0.0989702	0.7408143784464065	1	7.826173313897248
1	42	0.5451430000741058	2.383374848061717	0	2	0.1861497960209196	0	0.8391462222681855	0.1072230563534902	0.6623521545167907	1	7.826173313897248
1	59	0.269826	1.949768395323931	0	2	0.121566	0	1.025762857166286	0.1310682521360469	0.7716470812811713	1	7.826173313897248
1	64	0.9505495268443257	2.049450473155674	0	1	0.31685	0	0.4879356750008377	0.0623466	0.68315	1	7.826173313897248
1	66	0.7473613313604086	2.171159196584648	0	2	0.256075	0	0.9211669062066519	0.1177033614334734	0.5534238004122767	1	7.826173313897248
1	68	0.9260014990205746	1.999960113206503	0	2	0.3164776650353093	0	1.000019943794495	0.1277789161682275	0.4672027823955829	1	7.826173313897248
1	70	0.5198849472260016	2.305283581655181	0	1	0.1840190919271939	0	0.4337861111568779	0.0554276	0.8159809080728061	1	7.826173313897248
1	109	0.6134380477963353	2.238848637369358	0	4	0.2150688607098062	0	1.786632616977623	0.2282894264307983	0.3796000263666323	1	7.826173313897248
1	140	0.498365	2.036342610828852	0	5	0.1966163087448238	0	2.455382494778151	0.3137398567979616	0.3346686689151059	1	7.826173313897248
1	143	0.6325778829980354	2.007274885210405	0	2	0.2396261983305001	0	0.9963757404309663	0.1273132730988288	0.5781683182653279	1	7.826173313897248
1	146	0.5953252645885299	2.153399465617368	0	6	0.2165823510977529	0	2.786292137524903	0.3560222890256178	0.2311852419891936	1	7.826173313897248
1	267	0.5973037974595533	2.272202294824493	0	6	0.2081556122378246	0	2.640609955225596	0.3374075489149416	0.2465125634576609	1	7.826173313897248
1	283	0.634983	2.171476875071435	0	6	0.2262576200942436	0	2.763096429384089	0.3530584256903113	0.2145745990891107	1	7.826173313897248
1	311	0.628381	2.344898625981297	0	3	0.211343	0	1.279373004342375	0.1634736355851642	0.4905292790417546	1	7.826173313897248
1	342	0.5894033706113317	2.202790393991876	0	5	0.2110897094905198	0	2.269848285900252	0.2900329694807029	0.3055892728579487	1	7.826173313897248
1	343	0.851543	2.131017813962528	0	5	0.2855074357516296	0	2.346296669713301	0.2998012662902429	0.1862038117683225	1	7.826173313897248
1	368	0.6080243226467664	1.984404683991637	0	4	0.2345384660832777	0	2.015717878650632	0.2585710361757713	0.3433155585214602	1	7.795605836070473
1	386	0.5901385906536801	2.32047	0	2	0.2027541922099677	0	0.8618934471118154	0.1105614451571951	0.6356008780387812	1	7.795605836070473
1	389	0.5804888892275927	2.282022881122737	0	3	0.2027900444778081	0	1.314623102518597	0.1686364254636633	0.5066617753195823	1	7.795605836070473
1	391	0.5901385906536801	1.991643120154422	0	2	0.2285780351542446	0	1.004195972541973	0.1288156422552218	0.5950918478464859	1	7.795605836070473
1	394	0.5924238208423795	2.267673489701256	0	3	0.2071341484285981	0	1.322941778710488	0.1697035235656993	0.4984242224940697	1	7.795605836070473
1	397	0.501954	2.185075463078195	0	2	0.1868063454456016	0	0.9153001961692104	0.1174123237393677	0.6612839198075382	1	7.795605836070473
1	403	0.5860097611255262	2.299177244112535	0	3	0.2031098019163488	0	1.304814584296208	0.1673782143087324	0.5060523603292282	1	7.795605836070473
1	405	0.6072458292861314	1.957640469974141	0	3	0.2367535081228609	0	1.532457080865124	0.1965796004942175	0.444626	1	7.795605836070473
1	421	0.6529823266796834	2.035905133468193	0	3	0.2428447959825631	0	1.47355	0.189023	0.4340649662292029	1	7.795605836070473
1	432	0.5912208914941569	2.292978642049366	0	5	0.2049861268675069	0	2.180569809202939	0.2797178121953505	0.3175949119663081	1	7.795605836070473
1	441	0.6505678668729887	2.260043175105101	0	3	0.2235159069660006	0	1.327408269472767	0.1702764733602633	0.4681636492916107	1	7.795605836070473
1	469	0.5384102641924734	2.15273	0	3	0.2000675787929604	0	1.39358	0.1787645785306841	0.5118702596777511	1	7.795605836070473
1	474	0.6176647758218129	2.251735595445667	0	3	0.2152591816766847	0	1.332305625077724	0.1709046933739404	0.4832576404939027	1	7.795605836070473
1	486	0.7810748217874507	1.951557686091171	0	1	0.2858323684342792	0	0.5124111919043128	0.0854813	0.7141676315657208	1	5.994426916563695
1	487	0.6813547452507009	2.051277762627921	0	1	0.2493400569912876	0	0.4875010192275889	0.0813257	0.7506599430087124	1	5.994426916563695
1	346	0.7397979668948986	2.238934473685254	3	2	0.2483599925983322	4.055161184872793	0.8932820605098054	-0.404013	0.984756	0.1017934997212617	7.826173313897248
1	177	0.4733830561828889	2.098317736975558	3.5	4.5	0.1840739239347907	7.393589513368207	2.144575114008302	-0.6707	0.9749893978037347	0.1059718982148217	7.826173313897248
1	258	0.6929543561816841	2.228416868158959	4.666666666666666	5.333333333333334	0.2372017463607641	6.734450292485244	2.393328380133628	-0.554693	0.9685149315396189	0.1077191415016795	7.826173313897248
1	182	0.9895496054351823	2.010450394564819	3	1	0.32985	3.031682275979147	0.4974009817419343	-0.323821	0.988162	0.1080389665197714	7.826173313897248
1	404	0.9017264106287893	1.720449953005312	4	2	0.3438847299268144	4.435935282422006	1.162486590502888	-0.419909	0.9794142494641597	0.1108889455076838	7.795605836070473
1	361	1	2	3	1	0.3333333333333333	3	0.5	-0.319494	0.9876543209876545	0.1111111111111109	7.82488
1	326	0.9775978300661935	2.022402169933807	6	5	0.3258659433553978	6.137493164846466	2.472307473920308	-0.468324	0.9658391814420018	0.1111814651126805	7.826173313897248
1	350	0.8183102106789905	2.015425353997123	4	3	0.2887743729088993	4.888121824461914	1.488519529661669	-0.434389	0.975614	0.1119501685328845	7.826173313897248
1	118	0.8850841712216065	1.964261721112854	5.5	4.5	0.3106271420408211	6.214098250575216	2.290937074032335	-0.501287	0.965679	0.1123575056112036	7.826173313897248
1	204	0.7511935654583571	2.248806434541644	4	4	0.2503978551527856	5.324859242583252	1.778721342379691	-0.453113	0.9725180071500142	0.1143667797206411	7.826173313897248
1	36	1.17413	1.528319223296122	4	1	0.4344692297715394	3.406772486810152	0.654314	-0.351699	0.9845191386825489	0.1162348713225075	7.826173313897248
1	53	1.019638647960566	1.861083647726248	4	2	0.3539524269615397	3.922958400998839	1.07464	-0.363947	0.9764988420736431	0.1217663790607384	7.826173313897248
1	428	0.6337945630137415	2.276816478964348	3	3	0.2177530950968311	4.733394975391981	1.317629254582963	-0.438166	0.9769590559143112	0.1218859123082547	7.795605836070473
1	33	0.6472523412109858	2.315336972810205	3	3	0.2184752163074724	4.634977440772339	1.295707724288096	-0.42668	0.9766842031133643	0.1228711906437718	7.826173313897248
1	193	0.7634042396699335	2.219022410238422	5	6	0.2559674819474241	6.549609944741474	2.70389	-0.491392	0.9616845252721373	0.1244381391697906	7.826173313897248
1	475	0.2787772318021696	1.84442	2	3	0.1313006447807063	7.174187027652502	1.62653	-0.711639	0.9815879994405162	0.1314285946438436	7.795605836070473
1	96	0.5389253640668756	2.28962	3	4	0.1905312161254506	5.566633526693184	1.747018088395993	-0.488057	0.9718004822825459	0.1321357296459761	7.826173313897248
1	234	0.7366228704459037	2.06104	4	4	0.263299	5.430187088243214	1.940766536529124	-0.445865	0.9660624036988992	0.1330347000758689	7.826173313897248
1	94	0.6163969190531368	2.189986132764863	3.666666666666667	4.333333333333334	0.2196410495900869	5.948548010751137	1.978703549077952	-0.507252	0.9641854893611468	0.1333271151848945	7.826173313897248
1	340	0.977232	2.01703	5	4	0.3263682006593844	5.116493682828199	1.983114025892827	-0.400372	0.9617034789105325	0.1343692333360664	7.826173313897248
1	261	0.658318	2.192981488321265	4.333333333333333	5.666666666666666	0.2308834802699419	6.58243	2.584001140385603	-0.510905	0.9570652421405076	0.1401147732458812	7.826173313897248
1	51	0.7126170686271517	2.28738	2	1	0.237539	2.806556407430678	0.4371808437863161	-0.30275	0.9865969111377062	0.1424681844416635	7.826173313897248
1	187	0.852499	2.026125422470503	4.333333333333334	3.666666666666667	0.2961480200353507	5.083095567739615	1.80969	-0.418263	0.9598039720704977	0.1431213710863266	7.826173313897248
1	99	0.9404558913680117	2.021437771564739	4.833333333333334	4.166666666666666	0.3175184521772497	5.139351433380508	2.061239146353421	-0.39331	0.95181	0.1533134201523896	7.826173313897248
1	90	0.8825086911619822	2.117491308838019	6	7	0.2941695637206606	6.7988	3.305798692435377	-0.446323	0.943433	0.1536193089883084	7.826173313897248
1	425	0.6395712591610325	2.02467	3	3	0.2400571312743201	4.690642296740001	1.48172	-0.411632	0.9674054894131301	0.1540219014148179	7.795605836070473
1	256	0.9641220548938473	2.013770142311315	4	3	0.3237598915765666	4.148852294889585	1.489743013349445	-0.339771	0.9600139039923912	0.1589083151996717	7.826173313897248
1	84	0.8775758014113931	2.064697752133388	3.5	2.5	0.2982645173675679	3.988259469291425	1.210830978731307	-0.35489	0.9601281334968553	0.1607915600011469	7.826173313897248
1	409	0.8703919790130699	2.04022	3	2	0.2990409802133988	3.446722939016137	0.9802868899251583	-0.316388	0.9695810216523459	0.1618135368022777	7.795605836070473
1	213	0.7812783156612157	2.038114748767473	5	6	0.277109	6.399768046510253	2.943897051737854	-0.441579	0.944931	0.1627978840047821	7.826173313897248
1	306	0.7625870127908546	2.041758388348645	4.666666666666666	5.333333333333334	0.2719304877640928	6.119520249352234	2.612127548376026	-0.448162	0.9447213811995052	0.1633956327853491	7.826173313897248
1	194	0.9547979349683507	1.971693542640162	4.833333333333334	4.166666666666666	0.32626	5.062153107289185	2.113242538233078	-0.376801	0.9457690984946067	0.1672426005910533	7.826173313897248
1	166	0.9317901885790615	1.889668953341296	4	3	0.3302511720743406	4.292811889444577	1.587579662932719	-0.345665	0.9564837263683892	0.1685944099553742	7.826173313897248
1	83	1.027064507142595	1.811734639624007	6	5	0.3617954120890953	5.841892070336121	2.759786058425014	-0.39382	0.9403241159966897	0.1693792408466255	7.826173313897248
1	255	1.044217382928537	1.838148509142379	6	5	0.3622778724245484	5.745930012362781	2.720128420055047	-0.386626	0.939908	0.1702582554612677	7.826173313897248
1	263	0.7117553207932127	2.062054105921173	4	5	0.2565984937315237	5.619908812964288	2.424766637132622	-0.408264	0.9457523659272035	0.1782711786974962	7.826173313897248
1	241	1.093683904772729	1.597060676417246	5	3	0.4064614354027798	4.571704839195761	1.87845	-0.344134	0.9460711558732041	0.1838355546648691	7.826173313897248
1	215	0.7232670736609301	2.056202280793212	3	3	0.2602176823795102	4.147845393839136	1.459000424239731	-0.343571	0.9567539171392018	0.1859225177215698	7.826173313897248
1	41	0.7357275831415485	2.001952115787101	3.5	3.5	0.268741	4.757195571022415	1.748293564266354	-0.384467	0.9465359458066055	0.1862812808544827	7.826173313897248
1	290	0.9530486326931672	2.023355268244387	3	2	0.3202013787150867	3.147793194479978	0.9884571589522921	-0.275912	0.9609031579781081	0.1908124114935914	7.826173313897248
1	331	0.6992614806465947	2.263455050400081	4	6	0.2360203797153546	5.720320810895047	2.650814735171992	-0.39221	0.9371447813717205	0.1924262618102253	7.826173313897248
1	178	0.8073983686586418	1.822138308588423	4.5	4.5	0.3070496698695717	5.573456889039796	2.469625921802867	-0.396596	0.9319669163650819	0.1971501091487907	7.826173313897248
1	163	0.7947186837385194	2.072397450626771	3.5	3.5	0.277184	4.404074135435301	1.688865231397321	-0.34694	0.9406158190461763	0.2001268422291212	7.826173313897248
1	48	0.635876	2.334436433347664	2	2	0.2140771652861623	3.145266902488781	0.8567378282097533	-0.29242	0.9670571030835297	0.2027875016349955	7.826173313897248
1	308	0.6849854248548631	2.149706144731603	3.75	5.25	0.2416437231493199	5.474569040347919	2.442194256580812	-0.387466	0.9303538458078927	0.2068245972206293	7.826173313897248
1	456	0.3499354908500508	2.495031691295237	2	5	0.1230015913878405	5.715339119052119	2.00398	-0.476083	0.9555899805773217	0.2092394589745628	7.795605836070473
1	80	1	2	3	2	0.3333333333333333	3	0.9999999999999998	-0.255553	0.9547325102880663	0.2098765432098761	7.826173313897248
1	470	0.6428491878745725	2.267761854103517	2	2	0.2208639968044936	3.111149609774764	0.8819268197765113	-0.285959	0.9640429474438021	0.2136325952917604	7.795605836070473
1	164	0.9523655575367026	1.89325	5	5	0.3346779963875575	5.250084865450741	2.640958624686065	-0.333385	0.9220508733966046	0.2158908908063955	7.826173313897248
1	147	1.156786360741869	1.559268324411862	5	3	0.4259068740644277	4.322319288752165	1.92398	-0.306451	0.9321596768850535	0.2163341210619041	7.826173313897248
1	380	0.2166004316771094	1.757127524948135	1.5	2.5	0.1097417863237146	6.925193954535049	1.422776642278023	-0.705836	0.9665135186611492	0.2169853150930916	7.795605836070473
1	264	0.563059	2.276361441990627	2.5	3.5	0.1983006330386285	4.440033307044131	1.537541418264109	-0.37087	0.943377	0.2186333107826881	7.826173313897248
1	209	0.778972	2.163962658500291	4.25	5.75	0.2646922562782981	5.455908415069119	2.657162302414668	-0.357614	0.9211242344611451	0.2186678360379681	7.826173313897248
1	101	0.9466278645482318	2.019198951599951	4.5	4.5	0.319178	4.753715972799489	2.228606545399768	-0.322649	0.9208096582405113	0.2196681856393068	7.826173313897248
1	54	0.3531103467800571	2.646889653219944	0.5	1.5	0.1177034489266857	1.415987961155487	0.5667028839586299	-0.108519	0.8822965510733143	0.2215527959641345	7.826173313897248
1	367	0.6241487432397202	2.127748353797931	2	2	0.2268067159602736	3.204364378943961	0.9399607789286235	-0.290472	0.9612697009040333	0.2232485023952651	7.795605836070473
1	46	0.6407538384625842	2.183438260180127	2	2	0.22688	3.121323478605719	0.9159865137817113	-0.28179	0.9612345216745214	0.2233684046212586	7.826173313897248
1	108	0.8493750024201953	2.097079696861134	4.5	5.5	0.2882701718194977	5.29801	2.622694792302022	-0.341842	0.9149231398373315	0.2251347547045367	7.826173313897248
1	378	0.7786385173851822	1.964414549398095	3	3	0.2838583499583097	3.852879009986016	1.527172561880695	-0.298336	0.9416126471901767	0.2263960697379876	7.795605836070473
1	338	0.9976302251910595	1.93898	5	5	0.3397222094570563	5.011877019907284	2.578681214356567	-0.310905	0.9167034650608563	0.2264011656606015	7.826173313897248
1	144	0.7823275857218429	1.918121256594379	4.5	5.5	0.2897027980914561	5.752066119268838	2.867389108530729	-0.368594	0.9133143643191133	0.2281548186276999	7.826173313897248
1	110	0.7019458493174309	2.169184679776685	3	4	0.2444841299287445	4.273833947329679	1.844010810740096	-0.310474	0.9344216677835219	0.2322241541264211	7.826173313897248
1	381	0.7167802549311104	2.19383	3	4	0.2462645281672459	4.185383148268125	1.823294678704106	-0.303003	0.9328392249264726	0.2358741230165211	7.795605836070473
1	16	0.6251932225791148	2.374806777420886	2.5	3.5	0.2083977408597049	3.998763757685551	1.473804114624057	-0.32263	0.9354272391305744	0.2373694029888045	7.826173313897248
1	132	0.6987688320969795	2.122604779973393	3	4	0.2476697269399251	4.293265329246456	1.884477052788951	-0.307786	0.9315738317479747	0.2387678660035031	7.826173313897248
1	464	0.6408707601921801	1.949392486271442	2.75	3.25	0.2474153007680336	4.29104	1.667186070987787	-0.336581	0.93147	0.2390044197290071	7.795605836070473
1	276	0.6822400354579995	2.067688502033687	3	4	0.248094	4.397279321179163	1.934527370087795	-0.314681	0.9311891586850556	0.2396432417645011	7.826173313897248
1	93	0.6355767313044535	2.025103103791611	2	2	0.2388775691538647	3.146748301963814	0.9876040366810901	-0.275888	0.9552445858238225	0.2430957455793178	7.826173313897248
1	473	0.5154370972026765	2.190558659301078	2	3	0.1904796398752081	3.880201892440765	1.369513656829981	-0.322065	0.9491310208409585	0.2433466926658785	7.795605836070473
1	128	0.6808595030690958	1.955119429714091	4	6	0.2582947437862159	5.874927179497805	3.068866233341775	-0.358548	0.9118085399889101	0.2438130001590217	7.826173313897248
1	173	0.8216367715454368	2.022187090806813	4	5	0.2889197120899835	4.86833	2.47257	-0.306122	0.914196	0.2454184535769524	7.826173313897248
1	237	0.682366	2.234444221070441	3.5	5.5	0.2339425138865533	5.129213010015682	2.461462205292889	-0.340876	0.9127459528250482	0.2457161993432199	7.826173313897248
1	87	0.7402919013845347	1.758611887947787	3	3	0.2962466600534197	4.052455517059196	1.70589	-0.299836	0.9324695596745319	0.2487694960437368	7.826173313897248
1	289	0.7585880801817061	2.237209246243575	3	4	0.2532174234519687	3.954715448839381	1.787941832761629	-0.276862	0.926436	0.2503003083874835	7.826173313897248
1	220	0.6399223900897028	2.328572749504072	2.5	3.5	0.2155713113875178	3.906723750749769	1.503066632015432	-0.307131	0.9294219449383178	0.2508966385549753	7.826173313897248
1	205	0.7069432997047493	2.27234	3.5	5.5	0.2372862696149252	4.950892103315434	2.420411184108268	-0.323336	0.9087617014111977	0.2532575054249161	7.826173313897248
1	191	0.6438659244368434	2.324559204521756	2.5	3.5	0.2169048894498236	3.882795944181426	1.505661801683418	-0.303742	0.9282728063993763	0.2534295043756472	7.826173313897248
1	103	0.8730563597412022	1.971365974638769	4.166666666666667	4.833333333333334	0.3069362623084281	4.772505944406362	2.45177	-0.296535	0.9056673084135504	0.2565532299642883	7.826173313897248
1	291	0.9604472288851131	2.038593589755892	5	6	0.3202514693749094	5.205908091175398	2.943205565910986	-0.28912	0.8966037097531945	0.2569241853191545	7.826173313897248
1	413	0.6632856847913062	2.113023209992772	3.5	5.5	0.2389091811928557	5.276760949697304	2.602905625451608	-0.342995	0.9067907810131968	0.2569424026833851	7.795605836070473
1	222	0.9989220697360058	2.001077930263995	4	4	0.3329740232453352	4.004316373805933	1.99892	-0.256242	0.912424	0.2579139579260386	7.826173313897248
1	467	0.6619116346908004	2.100828627878581	3.5	5.5	0.2395851841950624	5.287714880000499	2.618014590535119	-0.342462	0.9059626621731309	0.2584819332338139	7.795605836070473
1	369	0.5305329251964852	2.148891196063365	2	3	0.1980025935375366	3.769794304960981	1.396068821676879	-0.304495	0.9436025213523647	0.2586344949714003	7.795605836070473
1	67	1	2	2	1	0.3333333333333333	2	0.4999999999999999	-0.191665	0.962963	0.2592592592592592	7.826173313897248
1	189	0.9069321172957665	2.093067882704233	3	3	0.3023107057652556	3.307855067416967	1.433302772829334	-0.239523	0.927681	0.2599815760187532	7.826173313897248
1	141	0.7697832739487654	2.001293294770854	4.166666666666667	5.833333333333333	0.2777921341612171	5.412778905019425	2.914781830616808	-0.319185	0.8988155183805878	0.2627091021400352	7.826173313897248
1	106	0.5772323684593296	1.966339447610841	3	5	0.2269377120836147	5.197213746012189	2.542795958284386	-0.339172	0.915632	0.2650770707698067	7.826173313897248
1	232	0.9195039622373541	2.070054253438025	4.5	5.5	0.3075718537327853	4.893943022334038	2.656935194266233	-0.285837	0.8916460708782333	0.2671263632129219	7.826173313897248
1	296	0.9965951831942267	1.953247033449732	4	4	0.3378469457014061	4.013665796757557	2.047872046648084	-0.251182	0.9073546384376163	0.2679573335110892	7.826173313897248
1	269	0.660991	2.226664585256814	3	5	0.2289024079772391	4.538636887486065	2.245511081060878	-0.293007	0.9133177582900258	0.2697811882442166	7.826173313897248
1	248	0.6610912406549473	2.226372578961299	3	5	0.2289522161849316	4.537951519411876	2.245805597521651	-0.292882	0.9132586112447546	0.2699007196463266	7.826173313897248
1	357	0.6202304614180455	2.203707550917556	3.5	6.5	0.219633	5.643063696029825	2.949574682581453	-0.344164	0.8972431887053947	0.2699664091949245	7.826173313897248
1	328	0.7895634620575095	2.192997757742321	3	4	0.2647266573493837	3.799567918432235	1.823987273073174	-0.252433	0.9150477525908384	0.2747348315163516	7.826173313897248
1	131	1.041273351919466	1.831624919171809	5	5	0.3624469973048983	4.801813078941357	2.729816540310453	-0.264752	0.8896125759655686	0.2764242983853918	7.826173313897248
1	172	0.8402802456089654	2.148423660883272	3.5	4.5	0.2811520551713603	4.16528	2.09456	-0.264589	0.8970772543143991	0.2807632258511031	7.826173313897248
1	337	0.6833178138138043	2.217026310582001	3	5	0.235599	4.390343613692856	2.255273190099142	-0.272812	0.9051566344780323	0.2859669371432195	7.826173313897248
1	320	0.5935528152074868	2.167084134368616	2.833333333333333	5.166666666666666	0.2150057490531767	4.773515112286835	2.384156011631724	-0.305304	0.9012577175543738	0.2874784224537561	7.826173313897248
1	195	0.8105872202013159	2.020794924296801	3.5	4.5	0.2862867599050281	4.31786	2.226846448343053	-0.267182	0.8910438965448388	0.2916306620397422	7.826173313897248
1	155	0.7104936272821744	2.271933022626182	3	5	0.2382266894322469	4.222416478914514	2.200769102876273	-0.258319	0.9018391094529001	0.2923782463066061	7.826173313897248
1	235	0.6767695494818534	2.32323	2.666666666666667	4.333333333333334	0.2255898498272843	3.940287604116221	1.865218894822454	-0.265145	0.9016285695413151	0.2939327304398545	7.826173313897248
1	129	0.8556345010024167	2.11962	3.5	4.5	0.2875837527403085	4.090531641605829	2.123023283185513	-0.251401	0.8894886324468307	0.2943932570922774	7.826173313897248
1	299	0.815932	2.106837066718533	4	6	0.2791640037687759	4.902370025609549	2.847870912649735	-0.262516	0.8831318552294574	0.2957950963500551	7.826173313897248
1	190	0.718381	2.258266615577816	2.5	3.5	0.2413388594392736	3.480049152703262	1.54986	-0.246632	0.9054074213459523	0.3006852152099803	7.826173313897248
1	85	0.8353290966593555	2.097620947447382	5	8	0.2848084979619093	5.985664835567177	3.813844445887751	-0.277507	0.8642917228029329	0.3007987563035374	7.826173313897248
1	277	0.5630160382226581	1.866445179289706	3.5	6.5	0.231745	6.216519179540391	3.482556076184161	-0.349336	0.8791309394564755	0.3010930711850828	7.826173313897248
1	466	0.6394707032439635	2.271140338734126	2	3	0.2197032492563386	3.127586595999196	1.320922335284715	-0.231754	0.9258281155803716	0.3034973876207638	7.795605836070473
1	130	0.3975962931873526	2.039644457049206	2.5	6.5	0.1631337786998522	6.287784978976067	3.186829928880682	-0.396229	0.8925863110236721	0.3077546136869987	7.826173313897248
1	270	0.7193414961866582	2.214747840197038	3	5	0.2451668690747011	4.170480941115547	2.257593351826079	-0.244422	0.8927670369449572	0.3094548408768594	7.826173313897248
1	375	0.1723413037038981	1.759501129509171	1	3	0.0892108	5.80244	1.70503	-0.525605	0.957738	0.3118685688966994	7.795605836070473
1	351	0.7442051225243748	2.24973	3	5	0.2485705065773196	4.03115	2.222484340695873	-0.231104	0.8881540716467118	0.3178984834549921	7.826173313897248
1	117	0.8540969200759189	2.145903079924084	3	4	0.2846989733586394	3.512481932066136	1.864017083260586	-0.210635	0.8929306950059832	0.3185063794219322	7.826173313897248
1	122	0.8826010606681998	2.069659924269698	3.5	4.5	0.2989576684348473	3.965551545281647	2.174270249537674	-0.228883	0.875311	0.3188966726772561	7.826173313897248
1	20	0.8783767693030239	2.055160516365151	4.5	6.5	0.2994258070604189	5.123086307907106	3.162769987181436	-0.250482	0.8566905622059314	0.3188973535225078	7.826173313897248
1	28	1	2	3	3	0.3333333333333333	3	1.5	-0.191665	0.8998628257887519	0.3196159122085046	7.826173313897248
1	353	0.7951367500357202	1.990850245637134	3	4	0.2854057650917655	3.772935913055496	2.009191805745226	-0.225365	0.8920931346147908	0.3200819095797378	7.826173313897248
1	359	1.08234	1.90106	4	4	0.3627867734146085	3.695698878226511	2.104084811183863	-0.203404	0.8785094098969373	0.3214044698067278	7.82488
1	252	0.7428834229164711	2.224325832167493	3	5	0.2503643521749023	4.038318674849898	2.247872109243883	-0.228777	0.8856797154871354	0.3223649849433048	7.826173313897248
1	318	1.006369766491483	1.993630233508518	3	3	0.3354565888304944	2.981011651869202	1.504792588704079	-0.188626	0.8977524187306882	0.3238166050390311	7.826173313897248
1	377	0.8504660433753126	1.94298	2.5	2.5	0.3044509893823287	2.939564747439004	1.286686318360903	-0.212027	0.899243	0.3249692913096452	7.795605836070473
1	157	0.8743890928013023	2.007027422253085	3.5	4.5	0.3034580694019511	4.00279	2.242121831573336	-0.224972	0.8694362395667151	0.3287168045705775	7.826173313897248
1	313	0.7677784975410714	2.197086836681167	3.666666666666667	6.333333333333334	0.2589589782304496	4.775682932525109	2.882604923754501	-0.241891	0.8588413850472376	0.3306566875908695	7.826173313897248
1	304	0.8712629199751036	2.128737080024897	3	4	0.2904209733250345	3.44328	1.879048398007525	-0.199872	0.8860425217490933	0.3313051817040911	7.826173313897248
1	200	0.7204820085505269	2.11395	3	5	0.2541891259661453	4.163879131465657	2.365239486098552	-0.229824	0.8803049943623263	0.3319229102404205	7.826173313897248
1	69	1	2	1	0	0.3333333333333333	0.9999999999999998	0	-0.127776	1	0.3333333333333333	7.826173313897248
1	307	0.6675031943298229	2.278928000267847	3	6	0.2265463369902209	4.494360514651945	2.632816832868264	-0.237861	0.8752581518844459	0.3338429026442677	7.826173313897248
1	393	0.6394481593085055	2.247390976449567	2.5	4.5	0.2215046039067185	3.909621074996105	2.00232	-0.244663	0.8829338490091256	0.3342342038276503	7.795605836070473
1	15	0.8782110949825228	1.991166414434777	3.5	4.5	0.3060632810078956	3.985374382077982	2.259981871619401	-0.220464	0.8659668758406444	0.3344303061365969	7.826173313897248
1	19	1.115062945569488	1.884905219757883	4	4	0.3716915927498874	3.58724	2.122122618193928	-0.187208	0.8670199687108868	0.3411990884479059	7.826173313897248
1	17	1	1.929494278374293	1	0	0.3413558467692057	0.9999999999999998	0	-0.127776	1	0.3413558467692057	7.826173313897248
1	407	0.8583206379831534	2.052290403994936	3	4	0.2948936239174807	3.495197327480412	1.949041905674607	-0.198337	0.8804878430873613	0.3413740730157477	7.795605836070473
1	186	0.679294	2.056393946542452	2.666666666666667	4.333333333333334	0.2483084175403105	3.925641718474391	2.107248633278291	-0.232348	0.8739669710092923	0.3436676787933655	7.826173313897248
1	356	0.8948185937742968	2.105181406225705	3	4	0.2982728645914322	3.352634847859119	1.900073783746475	-0.185603	0.8761922424931763	0.3490150051938345	7.826173313897248
1	280	0.4095636998054611	1.952499554850692	2	5	0.1733923505215704	4.88325	2.560820046067745	-0.296751	0.894537	0.3491182937014661	7.826173313897248
1	7	0.4015732416068484	2.598426758393153	0.6666666666666666	2.333333333333333	0.1338577472022827	1.66014	0.8979792583325491	-0.0973858	0.8506228055698761	0.3502180014068665	7.826173313897248
1	418	0.6537941133485962	2.033145452891336	2	3	0.2433229692112157	3.059067004681979	1.475546176853063	-0.20313	0.9034008098397346	0.3531053907116659	7.795605836070473
1	244	0.7577100293282996	2.035690926263773	3.416666666666667	5.583333333333334	0.2712500072041035	4.509200795052823	2.742721530709361	-0.225714	0.8508194898677734	0.3540758831378293	7.826173313897248
1	457	0.5904161058436651	2.288214831126077	2	4	0.2051030919806553	3.387441467475102	1.748087612049747	-0.210292	0.8947497563760363	0.3571796740424535	7.795605836070473
1	278	0.6504578458327417	2.106395794145403	3	6	0.2359421031280784	4.61214	2.848467518154294	-0.225355	0.8595371185391287	0.3599723393309203	7.826173313897248
1	279	0.6426525398845367	1.776015902084414	3	5	0.265705	4.668152405558065	2.815290107555777	-0.236752	0.8633174341553322	0.3609365963181529	7.826173313897248
1	217	0.599957	2.293417264556887	2	4	0.2073554348339647	3.333573089190993	1.744122215271124	-0.203094	0.8918752051979162	0.3627116927914278	7.826173313897248
1	385	0.1724344856341222	1.817126069354703	0.75	4.25	0.0866696	4.349477990100992	2.338858085674407	-0.257917	0.8616919057304548	0.3644649823179091	7.795605836070473
1	330	0.6230672764193126	2.369181338167806	2	4	0.2082271083297955	3.209926240218781	1.688346913577066	-0.194422	0.8907524674403902	0.3648519229694642	7.826173313897248
1	477	0.169926	1.781388147879672	0.6666666666666666	4.333333333333334	0.0870827	3.923286109890302	2.43256	-0.191226	0.8357205493530662	0.3659006715634077	7.795605836070473
1	60	0.3424865276396968	1.90418	1.5	3.5	0.1524422730472044	4.379734322215536	1.838064216484158	-0.324765	0.9014372033845885	0.3659696093645813	7.826173313897248
1	229	0.753642	2.050846803293018	3	5	0.2687270973466375	3.980668887338569	2.438017306788379	-0.197114	0.8586622057824217	0.3685961263382951	7.826173313897248
1	162	0.531808	2.23846	1.5	2.5	0.1919695687891877	2.82057	1.11684	-0.217697	0.9035921001465108	0.3711481845545449	7.826173313897248
1	395	0.6365500645802875	1.875311415264945	2	3	0.2534176624339605	3.141936685402287	1.599734303103018	-0.19783	0.892847	0.3743963336611863	7.795605836070473
1	27	1.026777683304831	1.819832643769664	3	3	0.3607018753283546	2.92176	1.648503234773115	-0.162692	0.8706023453354552	0.3746343684516724	7.826173313897248
1	285	0.6175216246337292	2.236586565148756	3.5	8.5	0.2163623743642287	5.667817709340877	3.800434167158945	-0.238607	0.8265618693718262	0.3747265243089105	7.826173313897248
1	165	0.6899806335726427	2.155842147030801	2.5	4.5	0.2424538303212034	3.623290101716738	2.087351342582183	-0.196257	0.854057	0.3820748634916575	7.826173313897248
1	207	0.6338491727699032	2.34666	2.5	5.5	0.2126648493111606	3.944155971798575	2.343758355346506	-0.204493	0.8498788225187295	0.3824261228598846	7.826173313897248
1	373	0.1824850532533597	1.79786	1	4	0.0921481	5.479900858573957	2.224866470538099	-0.417547	0.9296814512549607	0.3832983799782433	7.795605836070473
1	479	0.6113540305136981	1.755632880014514	2	3	0.2582836549684466	3.271426865902028	1.708785495049056	-0.200452	0.8875554624824319	0.3846566185114877	7.795605836070473
1	218	0.7195265467507999	2.217970499256243	2.5	4.5	0.2449454537252579	3.47451	2.028881809523163	-0.184717	0.850423	0.3877717613812064	7.826173313897248
1	208	0.6253350682559579	2.222618633952634	2.75	6.25	0.2195734670022935	4.397642383418018	2.811998380885163	-0.202608	0.8360710359907859	0.3911261950220699	7.826173313897248
1	10	1.12236	1.409201234353438	3	2	0.443347	2.672938605081417	1.419243718529404	-0.160193	0.8753414960883097	0.3946813176695319	7.826173313897248
1	38	0.6324635962825469	2.192704932598634	1	1	0.2238675639406949	1.581118669719071	0.456058	-0.143756	0.9498833138152589	0.3976184416966487	7.826173313897248
1	184	0.9625991007712658	2.034370039739908	3	4	0.321191	3.116562229900592	1.966210631233733	-0.146988	0.8448428028097047	0.4013913598636183	7.826173313897248
1	153	0.8469882527881504	2.15301	3	5	0.282329	3.541961756995422	2.322328248545322	-0.15584	0.8367193125479534	0.4032093578190274	7.826173313897248
1	334	1	2	2	2	0.3333333333333333	2	0.9999999999999998	-0.127776	0.8888888888888891	0.4074074074074072	7.826173313897248
1	139	0.9024963189948911	1.879471169845507	3	4	0.3244093694894604	3.32411	2.128258237836551	-0.152802	0.840136	0.4087971859461844	7.826173313897248
1	104	0.9653363350550862	2.002101331793617	3	4	0.3253097262461569	3.107725143101349	1.997900873686814	-0.141809	0.8388060562013545	0.4108700523520727	7.826173313897248
1	199	0.889977	2.043176739242191	3.5	5.5	0.3034197561876348	3.932687217676363	2.691886558007672	-0.158545	0.8093734205392704	0.4122316596400236	7.826173313897248
1	249	0.6661367541179926	2.231731219000839	2	4	0.2298713261947067	3.002386503426203	1.792330530641063	-0.154617	0.8610843694482841	0.4177292832460306	7.826173313897248
1	74	0.6210195829039811	2.216325542101113	1.5	2.5	0.2188734734562353	2.415382769389935	1.127993136617448	-0.164498	0.8772537368459454	0.4190713641787358	7.826173313897248
1	18	0.9159386787174905	1.756233496768224	2	2	0.3427693346709602	2.183552290640708	1.138800736735946	-0.133495	0.8803232796852053	0.4241791840245583	7.826173313897248
1	426	0.6084788384726988	2.001914327583333	2	4	0.2330985410109819	3.286885054244554	1.998087502989557	-0.165324	0.8563748349863007	0.4255469428706148	7.795605836070473
1	116	0.7781944879797369	1.99742	2	3	0.2803679972929796	2.570051614207883	1.50193	-0.13648	0.8619031283685694	0.4310433520613118	7.826173313897248
1	97	0.9251146713289359	2.022728217271641	3.833333333333333	6.166666666666666	0.3138276720602683	4.14363	3.048687714944017	-0.139908	0.7895762676207128	0.4318713385055588	7.826173313897248
1	316	0.8607010151688562	2.0675	3	5	0.2939355631052176	3.485530918551835	2.418385253360508	-0.136356	0.8167589647386324	0.4327959442446612	7.826173313897248
1	151	0.8453371377026994	2.154662862297302	2	3	0.2817790459008996	2.36592	1.392329191027778	-0.124402	0.8601746192185373	0.4339907901489126	7.826173313897248
1	179	0.759313	2.224692189620202	2.666666666666667	5.333333333333334	0.2544610402461339	3.51195	2.39734	-0.142421	0.8090771511988195	0.4363811755741184	7.826173313897248
1	458	0.3091106637131069	2.530842482366491	0.5	4.5	0.1088435786836193	1.617543678350942	1.778064036522821	0.0205911	0.7336595277694973	0.4379567919729913	7.795605836070473
1	398	0.6201899410392392	1.974026523430932	2	4	0.2390663807485716	3.224818507453768	2.02632	-0.153741	0.8474782739233896	0.4399406518983033	7.795605836070473
1	300	0.8449949442932597	2.000638952542767	3	5	0.2969443628123715	3.550317099836795	2.499201564402769	-0.134308	0.8114055931732034	0.4404558898377484	7.826173313897248
1	35	0.7208412256864485	2.279158774313553	2	4	0.2402804085621494	2.774536095789227	1.755033499675659	-0.130268	0.8456391137529333	0.4428578763934528	7.826173313897248
1	152	0.5417351157191154	2.070954556612014	2	5	0.2073476698959663	3.691841163637953	2.414345589591192	-0.163234	0.8390990659755707	0.4434093020910075	7.826173313897248
1	253	0.8161491984393077	1.967736732025505	2.666666666666667	4.333333333333334	0.2931690517588984	3.267376445098563	2.202191615782251	-0.136105	0.8092697287559014	0.4436334923102057	7.826173313897248
1	245	0.7052415921056201	2.274793409789749	2.5	5.5	0.2366554727233306	3.544884516149735	2.417801975480641	-0.144015	0.807645	0.4436670209310664	7.826173313897248
1	214	0.7220510358616292	2.26196	2	4	0.2419735279955022	2.769887308053487	1.768379941421597	-0.127969	0.8430578243544481	0.4469197829265859	7.826173313897248
1	471	0.5146884778220441	2.181867433119153	1.5	3.5	0.1908688322514325	2.914384262782412	1.604130455807057	-0.168076	0.8523597484281245	0.4486605248318393	7.795605836070473
1	142	0.5775290555864542	2.178027611260568	2	5	0.2095870727446435	3.463029228839564	2.295655011052028	-0.149163	0.8350879048345436	0.4495013192058642	7.826173313897248
1	439	0.5159623686537761	2.152972914448275	1.5	3.5	0.1933214236855092	2.907188762455152	1.625659095157227	-0.164391	0.8489892881603203	0.4537571208176594	7.795605836070473
1	211	0.6601623923500848	2.155979767228081	2.666666666666667	6.333333333333334	0.2344208335167893	4.039410147514932	2.937566219128312	-0.14079	0.7895219064734738	0.4573777784417047	7.826173313897248
1	364	0.854571	2.056040341226014	2	3	0.2936052562252696	2.340356389752041	1.459115339250155	-0.113043	0.8452765264901321	0.4585810219037582	7.795605836070473
1	437	0.4976781661842495	2.192545758127946	0.5	2.5	0.1849950711115953	1.004665331882152	1.140227058309865	0.0173895	0.7256729528025401	0.4586468032678993	7.795605836070473
1	443	0.8361321610274575	2.007095268748646	2	3	0.2940785363390014	2.391966357976658	1.494697360265512	-0.115099	0.8446652034052179	0.4595604391429625	7.795605836070473
1	216	0.6969582702121916	2.164911361269845	2.5	5.5	0.2435325014617341	3.587015330543198	2.540519717525033	-0.133717	0.7947640691265987	0.4610064015196768	7.826173313897248
1	444	0.8634200939891624	2.047190947988927	2	3	0.2966456464077628	2.316369533119881	1.465422657787282	-0.109157	0.8413293581813015	0.4648659261500023	7.795605836070473
1	414	0.9702036806593632	1.682309856538037	2	2	0.3657676641622209	2.061422812414785	1.188841634748385	-0.111932	0.857958	0.4649352781905948	7.795605836070473
1	206	0.9217977443442064	1.91214	3.166666666666667	4.833333333333333	0.3252706673616025	3.435316137510757	2.527705168438842	-0.115971	0.7847292899426859	0.4669274928530549	7.826173313897248
1	327	0.7430750133709493	2.256924986629052	3	7	0.2476916711236496	4.037277456539068	3.101565201090363	-0.119562	0.7812421766010497	0.4674639853691038	7.826173313897248
1	442	0.511556	2.175185170266567	1	2	0.1904	1.95482	0.9194619507979184	-0.132813	0.9050482240755996	0.4693461830996708	7.795605836070473
1	26	0.2989196994134227	2.683641520386408	1	5	0.100222	3.345380053446875	1.863140051313585	-0.189395	0.8852968108830781	0.4693467667456661	7.826173313897248
1	169	0.8960518775125529	2.043692848487986	2.666666666666667	4.333333333333334	0.3048060158378488	2.976018167686177	2.120344716447643	-0.109335	0.7904786753847036	0.4694615336222967	7.826173313897248
1	461	0.4177935251652946	2.427173656979993	1.5	5.5	0.1468535481840784	3.590290202335099	2.266010091277674	-0.169875	0.8277151379477337	0.4728277072088368	7.795605836070473
1	250	0.7080760320547206	2.240406814185735	2.666666666666667	6.333333333333334	0.240149	3.766073904420175	2.826867555138709	-0.120008	0.7775513320690821	0.4729429257612596	7.826173313897248
1	472	0.8703919790130699	2.023959230088715	2	3	0.300721	2.297815292677424	1.482243295912884	-0.104619	0.8359649046610603	0.4732631565766957	7.795605836070473
1	121	1.05922	1.814485998237499	3.5	4.5	0.368589	3.304331847374868	2.480041182114976	-0.105325	0.7684139516272549	0.4749830189629931	7.826173313897248
1	392	0.5197006831517776	2.16592	0.5	2.5	0.1935122444409357	0.9620922508080981	1.154243381438863	0.0246486	0.7133548587587415	0.4754422179173916	7.795605836070473
1	192	0.748214	2.232309459332288	2.5	5.5	0.2510343665203028	3.341291140841966	2.463816106233371	-0.112121	0.7803559547017527	0.4797636519194213	7.826173313897248
1	481	0.8915981788310214	1.950422281995084	3	5	0.3137198310570416	3.364744423248278	2.563547415427139	-0.102775	0.7802785997819494	0.4829427985458797	7.795605836070473
1	260	0.2837576970652942	2.437930384280503	1	5	0.1042579783517971	3.524133478465236	2.050919924637483	-0.188242	0.8772567582247961	0.4834674532621429	7.826173313897248
1	484	0.8596264266622642	1.94778	2	3	0.3061992439862868	2.326592038085136	1.540213203036857	-0.11358	0.8286221832613125	0.4844990612172592	6.923575096619754
1	247	0.6553639056455459	2.273153942490278	2	5	0.2237868914006189	3.051739625529059	2.199587061192352	-0.108885	0.8087390368793641	0.4876031256807274	7.826173313897248
1	161	0.937149	1.854988890878249	2.5	3.5	0.3356384841530923	2.667665743788147	1.886803752416499	-0.0997757	0.7866966512418345	0.4887743506044803	7.826173313897248
1	445	0.8397394645442503	2.059110072605342	2.5	4.5	0.2896802520388682	2.97711	2.185410124436067	-0.101558	0.778653	0.4889725349548451	7.795605836070473
1	226	0.9368236868239025	2.001822869786653	3.666666666666667	6.333333333333332	0.3187942710281015	3.913934626373192	3.163783084368657	-0.0958516	0.7434081951811267	0.4892968944277023	7.826173313897248
1	344	0.8576847732995458	2.092030236158922	2.5	4.5	0.2907686913987689	2.914823811529736	2.151020536042652	-0.097596	0.7767650015477026	0.4913890806985638	7.826173313897248
1	171	0.5392941799740146	2.460705820025987	1.666666666666667	5.333333333333334	0.1797647266580048	3.09046	2.167399812659041	-0.117945	0.800962	0.4947422479355807	7.826173313897248
1	272	0.584187	1.991464957470111	2	5	0.2268112958537333	3.423561608424758	2.510714527636896	-0.11664	0.8029330109453116	0.4955888618267691	7.826173313897248
1	224	1.04347	1.831928473771765	3	4	0.362896	2.87503	2.18349	-0.0883618	0.7783643416451147	0.4972206133936588	7.826173313897248
1	352	0.7607440116592287	2.117781503419952	2	4	0.264283	2.629005249266279	1.888768975241545	-0.0945847	0.8073423210244602	0.4996110782337374	7.826173313897248
1	126	0.7822795155498524	1.830261450704435	2.5	4.5	0.2994324397796679	3.195788653935017	2.458665125831082	-0.094187	0.7615277919143517	0.5105113380924224	7.826173313897248
1	349	0.8423815870521731	2.058658515325319	3	6	0.290372	3.561331403857233	2.914519312131692	-0.0826473	0.7513639017165114	0.5112563236113944	7.826173313897248
1	451	0.3204346071285529	2.524532575016734	1	5	0.1126320926088591	3.120761546204705	1.980564659565487	-0.146261	0.8600469333203854	0.5117724216281869	7.795605836070473
1	145	0.7439231451646363	2.082914965205063	3	7	0.263164	4.032674637829793	3.360674879644378	-0.0858657	0.7443525129760836	0.5135507659544047	7.826173313897248
1	88	0.8523851353029078	2.069516286530191	3	6	0.2917227559197227	3.519535801071783	2.899228210501193	-0.0792607	0.7483585299735496	0.5149166642491998	7.826173313897248
1	448	0.8359594444754443	2.012141555765272	1.833333333333333	3.166666666666667	0.2935146767634963	2.19309	1.573779268955209	-0.0794434	0.7947622403240604	0.5193277354994297	7.795605836070473
1	282	0.6976238852673656	1.913552266826394	2.5	5.5	0.2671684500135999	3.583592896968931	2.874235575034327	-0.0906391	0.7482148377677177	0.5194267025673815	7.826173313897248
1	138	0.4691592721840786	2.374576244597114	1.5	5.5	0.1649799249668328	3.197208472545038	2.316202738284011	-0.112572	0.7905617628397067	0.5211995772735148	7.826173313897248
1	52	0.925767	2.074233162029219	1	1	0.3085889459902601	1.080185592078384	0.4821058781172419	-0.0764205	0.9047728624126203	0.5219507543931405	7.826173313897248
1	314	0.8083245457305528	1.965428381999186	2.666666666666667	5.333333333333334	0.2914190869884544	3.299	2.713572970747678	-0.0748044	0.7386589618533078	0.5267094424985783	7.826173313897248
1	167	0.5745222338708268	2.249669864771885	1.166666666666667	2.833333333333333	0.2034288794118992	2.030672788425061	1.259444053414758	-0.0985448	0.8401696596134871	0.5288292897143485	7.826173313897248
1	423	0.5923547501054197	2.074733890413392	1	2	0.2220978864767662	1.688177565592295	0.9639790477425992	-0.0928983	0.8739286406551693	0.5292667729917135	7.795605836070473
1	62	0.6244457463287363	2.172969382467095	1	2	0.2232224098242915	1.601420148794728	0.9203995307698662	-0.0870183	0.8727608287733066	0.5313052774878819	7.826173313897248
1	410	0.6276057483844586	1.97584	2	5	0.2410675864160411	3.186713960393556	2.530572648105089	-0.0841681	0.7747273416331418	0.5325371979959804	7.795605836070473
1	2	0.6257794371208112	2.159965449552196	0.5	2.5	0.2246363046790601	0.7990035631411638	1.157425921103646	0.0457979	0.668713	0.5338599839077578	7.826173313897248
1	188	0.8904772793951523	1.77099	3	5	0.3345813214494677	3.368979837461681	2.82328	-0.0697276	0.7387891722010985	0.5348435562248292	7.826173313897248
1	453	0.712765	2.197845729715221	2.5	6.5	0.2448851124327709	3.50747	2.957441421897349	-0.0705557	0.7293569920950222	0.5360957017876868	7.795605836070473
1	408	0.6344460725631296	2.142099619534263	1.666666666666667	4.333333333333334	0.2285019383505522	2.626963486326614	2.022937352594036	-0.0774829	0.7705721004306609	0.5393145972134727	7.795605836070473
1	345	0.7044263344702162	2.184277544715544	2	5	0.243856	2.839189709601298	2.289086390187262	-0.0702902	0.7690601374880492	0.5396197934486768	7.826173313897248
1	460	0.5399215216288373	2.157579160641844	1.5	4.5	0.2001562131855872	2.778181531780386	2.085670867650263	-0.0888335	0.7779520210339049	0.5415934436028719	7.795605836070473
1	434	0.4683906529161616	2.167908573060926	1	3	0.1776697608150163	2.134970016532316	1.383822194938887	-0.0963553	0.8524787589159311	0.5427170143409853	7.795605836070473
1	78	0.8616261288408915	2.069457291969553	1.5	2.5	0.2939616534703239	1.740894280931203	1.208046191482739	-0.0680854	0.7915641223369172	0.5445861084529746	7.826173313897248
1	366	0.6365500645802875	2.115347032457364	1	2	0.231313	1.570968342701143	0.9454713431472436	-0.0802371	0.8642358274038298	0.5457987695139865	7.795605836070473
1	399	0.3091620734440965	1.805621865817377	1	4	0.1461908555784012	3.234549402712628	2.215303256858413	-0.130746	0.8421852795322855	0.5462631943434446	7.795605836070473
1	400	0.4805557948767096	2.184687786756561	1	3	0.1803046438938325	2.080923819171836	1.37319	-0.0907857	0.8486640502051466	0.5485497492463465	7.795605836070473
1	181	1.054091470415499	1.655878112622359	3	4	0.388968	2.846052818184239	2.415636736489822	-0.054997	0.7312555729880402	0.5558657787701053	7.826173313897248
1	354	0.8492480338659524	2.069272494079104	2	4	0.2909858011051619	2.35502	1.933046523087398	-0.0539188	0.7608218337918087	0.5601408810278257	7.826173313897248
1	483	0.6267816857120588	1.927289872974872	1	2	0.2454049040169776	1.595451849975394	1.037726617072343	-0.0805545	0.8488876165702106	0.5703231699626654	6.923575096619754
1	388	0.6373783536032537	1.979427286720229	1.666666666666667	4.333333333333334	0.2435711478841289	2.614878050446172	2.189185408529636	-0.0546067	0.743488	0.5713867475040083	7.795605836070473
1	198	0.684758	2.166149662527726	2.333333333333333	6.666666666666666	0.2401895466930442	3.407528427000373	3.077657459220612	-0.0421497	0.7028125146732807	0.5742626264682729	7.826173313897248
1	387	0.5226368303725765	2.194138498368595	0.5	3.5	0.1923739607186224	0.9566872653110973	1.59516	0.0819015	0.628121	0.5745571280936939	7.795605836070473
1	335	0.8343773729865197	2.097219080370973	3	7	0.2846153576256806	3.595495392285127	3.337753344663345	-0.0329333	0.6901397509009808	0.5751579743408384	7.826173313897248
1	370	0.5255068597712574	2.163071613685622	1	3	0.195459	1.902924731439814	1.386916633281664	-0.0661922	0.8261348586819158	0.5810205484606064	7.795605836070473
1	148	0.8425737782927463	2.020189307882186	2.5	5.5	0.2943218676955023	2.967099219566969	2.722517131706723	-0.0312518	0.6911479282484893	0.5835457622151663	7.826173313897248
1	40	0.3450044889066904	2.581018244166444	1	6	0.1179090254518768	2.898513011146527	2.324663924232639	-0.0733244	0.8043208407682636	0.5844783573508807	7.826173313897248
1	120	0.6608271672527343	2.33439	1.5	4.5	0.2206275884613813	2.269882465994808	1.927699853685645	-0.0437229	0.7394716640846359	0.5855558417424478	7.826173313897248
1	476	0.6116747065410512	2.15282	1.5	4.5	0.2212611265319885	2.452283842963402	2.090283806896271	-0.0464364	0.7382595373707184	0.5868746979761462	7.795605836070473
1	358	0.6964346345033032	2.176493775973926	1.833333333333333	5.166666666666666	0.2424128049844502	2.632455714441694	2.373848583304454	-0.0330493	0.7206720968362067	0.5894292905996177	7.82488
1	56	0.7157512794608862	2.069993607212121	0.8333333333333334	2.166666666666667	0.2569335343250696	1.164277811645704	1.046702105319419	-0.0150234	0.7649456903633993	0.5897175062245454	7.826173313897248
1	455	0.5892095041774734	2.297565435726648	1	3	0.2041064913072312	1.697189188073236	1.30573	-0.0502154	0.8128604388126397	0.5987455605491518	7.795605836070473
1	223	0.806486	2.193513727054213	2	5	0.2688287576485959	2.479893418017841	2.279447782036344	-0.0256122	0.7164052906146829	0.6007458327628303	7.826173313897248
1	416	0.9674649015785947	1.659238503863103	2	3	0.3683190494877776	2.067258457373117	1.808058330984535	-0.0332495	0.7357226836031828	0.6062108566416684	7.795605836070473
1	436	0.5673331601138208	2.159308975113364	0.25	3.75	0.2080702681089282	0.4406581838964673	1.736666703662974	0.1662485953009375	0.4966608697661715	0.6066794905652892	7.795605836070473
1	401	0.5366467367178311	2.041725752316428	1	3	0.208134	1.863423238378509	1.469345232383128	-0.0505513	0.8065822931647304	0.6068059007064492	7.795605836070473
1	262	0.6596761019679933	2.196005808135218	1.5	4.5	0.2310047556886863	2.27384	2.049174908066962	-0.0287073	0.7194805437282213	0.6068407770448647	7.826173313897248
1	468	0.614563	2.296047928796356	1	3	0.2111457368635793	1.627172178985444	1.306592934047624	-0.0411231	0.8018493389719588	0.6127538509959685	7.795605836070473
1	271	0.6313032899935426	2.351123359914815	1	3	0.2116743726163193	1.58402	1.275985790940674	-0.0393601	0.8010153394869248	0.6137908307524519	7.826173313897248
1	396	0.612552	2.28104	1	3	0.2116927605152933	1.632514201434288	1.315190653740338	-0.0407054	0.8009863125199237	0.6138268632064281	7.795605836070473
1	112	0.6422454420582139	2.315319931436425	2	7	0.2171534221403671	3.114074260442502	3.023340275767937	-0.0115937	0.6920166897714652	0.6138783667283766	7.826173313897248
1	119	0.8984819388938471	1.959057453709685	2.833333333333333	6.166666666666666	0.3144250403754649	3.153467210283103	3.147772238629052	-0.000727683	0.6508423147224087	0.6173154332033056	7.826173313897248
1	225	0.4873451303821361	2.300485728814712	0.5	4.5	0.1748115847037206	1.025966956123971	1.956108635509142	0.1188501253522563	0.585257	0.6173818110509729	7.826173313897248
1	301	0.6887356697397434	2.225367889596511	1.5	4.5	0.2363456396507119	2.177903753070919	2.022137562529452	-0.0199032	0.7090874514570604	0.6175313046751885	7.826173313897248
1	355	0.4427731732186179	2.073178853666583	1	4	0.1759863337961892	2.258492746366666	1.929404205973681	-0.0420497	0.7855852414628097	0.6200975691141017	7.826173313897248
1	239	0.7950752910045668	2.063388235521679	2	5	0.2781477824104979	2.515485039753942	2.423198850281254	-0.011792	0.696018	0.6224105020856269	7.826173313897248
1	259	0.7317892025103871	2.244075836321701	2	6	0.2459080613405728	2.733027479961501	2.673706433127809	-0.00757983	0.6887100423926115	0.6226403032606199	7.826173313897248
1	295	0.9620242968304391	2.037975703169562	2	4	0.3206747656101463	2.078949571844866	1.962731937274326	-0.0148499	0.7051362972472184	0.6233610147673923	7.826173313897248
1	309	0.6060320814886839	2.302913478627407	1.333333333333333	4.666666666666666	0.2083339371481734	2.200103549069671	2.026418582363812	-0.0221928	0.720129	0.6242516231538672	7.826173313897248
1	312	0.5998305216111642	2.285873955341295	1.5	5.5	0.2078627684857856	2.500706359474592	2.406081922036167	-0.0120908	0.696684	0.6245534572370397	7.826173313897248
1	92	0.6170347009614665	2.345426950842259	1.5	5.5	0.2082844517449799	2.43098	2.344988829443148	-0.0109878	0.6957329349110608	0.6254914230277349	7.826173313897248
1	238	0.8349023354253616	2.141501565512193	2	5	0.2805070693404114	2.395489765855129	2.334810340801281	-0.0077534	0.690804	0.6277911240592975	7.826173313897248
1	438	0.6390621952613551	2.26697	0.5	3.5	0.2199084805780174	0.7823964611073836	1.543907719564243	0.0976847	0.5791138082219124	0.6296756865236084	7.795605836070473
1	281	0.6107521173419815	2.136830262687083	1	3	0.2222870992991012	1.637325473961583	1.403948667512539	-0.02982	0.7840745767520891	0.6341717728878087	7.826173313897248
1	212	0.7587067669416812	2.228369712274306	2.25	6.75	0.2539964317019487	2.965572600689548	3.029120330804915	0.0081199	0.6487887947870685	0.6345018708568104	7.826173313897248
1	315	0.6866289828137242	2.040573644771662	2	6	0.2517704316754977	2.912781210901173	2.940349648920118	0.00352259	0.6741265909550367	0.6373150504207559	7.826173313897248
1	201	0.9829595788422715	2.017040421157729	2	4	0.3276531929474237	2.034671662038837	1.983103540237485	-0.00658919	0.691555	0.6375189487578181	7.826173313897248
1	242	0.6735982561040675	2.326401743895931	1	3	0.2245327520346893	1.484564413488483	1.289545113122216	-0.0249189	0.7804437278318505	0.6383788357772285	7.826173313897248
1	422	1.073900258475433	1.509864841491098	2.5	3.5	0.4156338587007556	2.327962937218337	2.318088284341732	-0.00126669	0.6552097177592638	0.6391567189370821	7.795605836070473
1	324	0.7473040658076946	2.206274047541967	2	6	0.2530165233924268	2.676286790756822	2.719517100191911	0.00552381	0.6710121517061451	0.6403901159514012	7.826173313897248
1	463	0.6584269058606669	2.252184136117423	0.5	3.5	0.226216	0.7593857352266337	1.55405	0.1019370760148156	0.5681017936503074	0.6415084776182154	7.795605836070473
1	347	0.8333050227869908	2.001780972402573	1.5	3.5	0.2939258365357884	1.800061152857625	1.74844	-0.00659558	0.6928090429498569	0.6418773968767689	7.826173313897248
1	302	0.5911962346460471	1.920428183747653	1.833333333333333	6.166666666666667	0.2353840129584918	3.101057188618532	3.211089442893208	0.0140595	0.6628879412953895	0.6434050334046195	7.826173313897248
1	115	0.5302296836413893	2.303981007281926	1	4	0.1870819573645225	1.885975136534096	1.736125422630509	-0.0191473	0.7635015476922025	0.6449955361681319	7.826173313897248
1	47	0.8616261288408915	2.086856717399563	0.5	2.5	0.2922269430665103	0.5802980936437344	1.197973957270653	0.0789244	0.5741371770748951	0.6454462537868598	7.826173313897248
1	30	0.8616261288408915	2.085274912083281	0.5	2.5	0.2923838014494978	0.5802980936437344	1.198882691924007	0.0790405	0.5739219930431618	0.6456819327331328	7.826173313897248
1	32	0.7661505808848734	2.233849419115128	2	6	0.2553835269616243	2.610452892550287	2.685946487107765	0.0096463	0.665083	0.6461883503234259	7.826173313897248
1	329	0.7539214741189317	2.24608	1.5	4.5	0.2513071580396437	1.989597128471464	2.003491840622439	0.00177542	0.6796646845889667	0.6465191202934815	7.826173313897248
1	159	0.6133733349561151	2.180090031855777	1.5	5.5	0.2195745046251107	2.445492678789697	2.522831589353302	0.00988209	0.6701569201922676	0.6500369125139221	7.826173313897248
1	485	0.7810748217874508	1.862357310113547	1	2	0.2954775393555304	1.280287076354029	1.073907777599381	-0.0344285	0.7896735722390827	0.6503089397907342	5.994426916563695
1	240	0.7434264088064447	2.185869705217217	1.5	4.5	0.25379	2.017684578098615	2.058677143134119	0.00523788	0.6747448873762203	0.6511928218238914	7.826173313897248
1	58	0.8618085762727931	2.004278533787101	0.5	2.5	0.3006916898121716	0.5801752428160244	1.247331624749894	0.0852468	0.5625560588675081	0.6580157796417487	7.826173313897248
1	317	0.5270136240752348	2.158863752356747	0.5	4.5	0.1962165617461431	0.9487420764071587	2.084429827999811	0.1451140558791314	0.5402558778309503	0.6644978812729385	7.826173313897248
1	82	0.7349826040635418	2.265017395936459	1	3	0.2449942013545138	1.360576419729176	1.324493138720317	-0.00461059	0.7467	0.6750615170338616	7.826173313897248
1	402	0.6377514818635807	1.951989642290456	0.5	3.5	0.2462607076496529	0.784004	1.793042301132866	0.129437	0.5336694834574627	0.6772363468244058	7.795605836070473
1	384	0.7167802549311104	2.19383	1	3	0.2462645281672459	1.395127716089375	1.36747	-0.00354773	0.744569	0.6772428908103825	7.795605836070473
1	430	0.59768	2.297888500633149	1	4	0.2064120892357492	1.673134913808684	1.740728498749117	0.00867073	0.7240979265070557	0.6852431310224094	7.795605836070473
1	348	0.6059279514056318	2.286664787577291	1.5	6.5	0.2094757216388107	2.475541847046831	2.842567933573996	0.0468973	0.6257657869703945	0.6858226839004934	7.826173313897248
1	265	0.6100239357189965	2.327744111240147	1	4	0.207649	1.639279938780375	1.718401941469816	0.0101099	0.7215446825995182	0.6876880018619511	7.826173313897248
1	431	0.6030022886792741	2.283920131185556	1	4	0.2088737419925221	1.658368498385388	1.751374728644143	0.0119306	0.7190124249716583	0.6900947051585813	7.795605836070473
1	197	0.6841620904273649	2.22164	1.666666666666667	6.333333333333334	0.2354466753328028	2.436069887510979	2.850743358341202	0.0529855	0.6110633818136688	0.6914939733857296	7.826173313897248
1	43	0.9730342092857253	2.026965790714276	1	2	0.324345	1.02771	0.9866964746825978	-0.00524095	0.7526432892743213	0.6915565918495028	7.826173313897248
1	292	0.9732796642254015	2.026720335774599	1	2	0.3244265547418004	1.027453913563338	0.9868159729278154	-0.00519257	0.7525357016625249	0.6916686309242122	7.826173313897248
1	210	0.6266710825973499	2.35252	1	4	0.2103494628076744	1.595733436199612	1.700304908458915	0.0133618	0.7159577139109659	0.6929743384793634	7.826173313897248
1	149	0.5909253155292258	2.206939034828146	0.5	4.5	0.2112058490089939	0.8461306139037315	2.039023248483352	0.1524234880489235	0.5097737141345726	0.6946355977220466	7.826173313897248
1	123	0.6931274917755847	2.288546679265993	1.25	4.75	0.2324625200524365	1.803420027097576	2.075553032426444	0.0347722	0.6463211569648828	0.7026608194654957	7.826173313897248
1	6	0.9795467867761337	1.94897	1	2	0.3344855102726021	1.020880282085536	1.02618	0.000677498	0.7392031803690731	0.7052372861288583	7.826173313897248
1	98	0.8494302115814331	2.132954695284643	1.5	4.5	0.284816	1.765889627597968	2.109749452226164	0.0439372	0.6127316825455301	0.7063111898462656	7.826173313897248
1	158	0.995473	1.783757810356887	2.25	4.75	0.3581829534905555	2.260231716517926	2.662917562250023	0.0514537	0.581763	0.7065287157597896	7.826173313897248
1	374	0.6294483048985624	2.263520479836781	1	4	0.2175786715085991	1.588692815943246	1.767158740392061	0.0228931	0.7009344517086105	0.7067733740282693	7.795605836070473
1	176	0.5617214817203808	2.43828	1	5	0.1872404939067936	1.780241690129611	2.050627097156997	0.0345489	0.6866905303492585	0.7117479886182151	7.826173313897248
1	305	0.6490794829404869	2.27916	1.5	6.5	0.2216618873581815	2.310965050388956	2.851925687471621	0.069122	0.5945062826286367	0.7118699354753626	7.826173313897248
1	383	0.6420374012056598	2.264354488025468	1	4	0.2209053099771442	1.557541660535873	1.766507859592262	0.0268056	0.693992	0.7129541833241629	7.795605836070473
1	183	0.9570184535282393	2.008126529507332	2	5	0.3227560402623181	2.089823861417302	2.489882946383207	0.0511181	0.5950080070106933	0.7166610977961401	7.826173313897248
1	363	0.9702036806593632	1.849657222981768	1	2	0.344061	1.030711406207392	1.081281426174667	0.00648699	0.7263248028100648	0.7177781076672631	7.795605836070473
1	429	0.5849611180023767	2.028891593125485	1	4	0.2237926856062098	1.709515332258266	1.97152	0.0336093	0.6879537886242278	0.7182339560541084	7.795605836070473
1	202	0.6730683610839487	2.326931638916053	1	4	0.2243561203613161	1.485733185243682	1.719001939336433	0.0298062	0.6867742125026688	0.7192551166960692	7.826173313897248
1	156	0.8435472245521219	2.030757520957681	1.5	4.5	0.2934787015433555	1.778205127515438	2.215921868346868	0.0559299	0.5953339655264394	0.7206224131820802	7.826173313897248
1	322	0.6821204279912704	2.2809	1.5	6.5	0.2302111391154359	2.199025184478417	2.849751639277484	0.0831475	0.5726867613900096	0.7291986619289657	7.826173313897248
1	371	0.5252781045869933	2.144011262183479	1	5	0.1967857479695123	1.903753442733469	2.33208	0.0549443	0.6632589181627069	0.7314727060733326	7.795605836070473
1	134	0.6894757706533895	2.264196869768631	1.5	6.5	0.2334299885565102	2.175565935520124	2.870775102106827	0.0888313	0.5645067606336185	0.7355243031893344	7.826173313897248
1	293	0.9063070994108912	2.076119550497464	1.5	4.5	0.3038824439953084	1.655068134162267	2.167505237798923	0.0654774	0.5744552986568978	0.7371938805047664	7.826173313897248
1	454	0.6846545462917846	2.225956495686305	1	4	0.2352270833915631	1.460590607944086	1.796980312846017	0.0431512	0.6639494616672685	0.7383850862513978	7.795605836070473
1	273	0.75527	1.960457435209659	2.5	8.5	0.27811	3.310074385686978	4.335722799863277	0.1310536290264636	0.5026843502361557	0.7414368466582896	7.826173313897248
1	137	0.5700050300770585	2.234425091228113	1	5	0.2032516430866818	1.754370483125054	2.237712071722143	0.0617596	0.647369	0.7441843797869236	7.826173313897248
1	24	0.8616261288408916	2.087344932518798	0.5	3.5	0.2921785636118177	0.5802980936437343	1.676771263567134	0.1401033590677514	0.4582407060666795	0.7489877916926267	7.826173313897248
1	233	0.7129889976060992	2.229606039965437	1	4	0.242299	1.402546187048547	1.79404	0.0500235	0.6490525033995982	0.7502599640864795	7.826173313897248
1	417	0.8614502759060048	2.049160766072085	1	3	0.295969	1.160833106644814	1.464013975707003	0.0388913	0.6588037903453464	0.7543213380314276	7.795605836070473
1	333	0.9567813401762447	1.816244625458579	2	5	0.345032	2.090341769867281	2.752933129113906	0.0846635	0.5437024058341722	0.7576251479493437	7.826173313897248
1	420	0.6588504957896205	2.004521190463136	1	4	0.2473745963397971	1.517795017823456	1.99549	0.0612773	0.63835	0.7585126611307293	7.795605836070473
1	433	0.6269258737751838	2.279311971529629	0.5	5.5	0.2157173318722062	0.7975424542444398	2.413008867894899	0.2072278213677317	0.4247512035197518	0.7672789295771566	7.795605836070473
1	246	0.6243464300074852	2.237634663033198	1	5	0.2181518359872023	1.601674890634052	2.234502388885195	0.0808604	0.610824	0.7715797913093406	7.826173313897248
1	286	0.7547842878332398	2.214265538875439	1.5	6.5	0.2542174540297126	1.987322767814963	2.935510617801134	0.1211559994847591	0.5123335775304793	0.7738210556192419	7.826173313897248
1	100	0.9575802188257724	2.031263512073131	2.5	7.5	0.3203848394368137	2.610747330459282	3.692283130880155	0.1381947162478944	0.4624578996537206	0.7747810796766871	7.826173313897248
1	251	0.7620313182971173	2.186856658490031	0.5	4.5	0.2584131117545402	0.6561410115234255	2.057748038733886	0.1790922550515934	0.4196803322775764	0.7757098440362191	7.826173313897248
1	135	0.7650164376480968	1.889746672754786	1.5	5.5	0.2881674958682091	1.960742183019591	2.910443012968691	0.1213493225690107	0.5143910184828921	0.7761788847964913	7.826173313897248
1	360	0.7352234995477404	2.124900131114465	1.5	6.5	0.2570600416239748	2.040195941673108	3.058967292072634	0.1301963999324794	0.5053067696168467	0.7787217388268766	7.82488
1	124	0.6459224264288866	2.193202529126821	1	5	0.2275075724176638	1.548173525308144	2.279771217476503	0.0934809	0.5880103502491586	0.7874968434646871	7.826173313897248
1	482	0.8351580985836667	1.977470681765028	1.5	5.5	0.2969315056500732	1.796067118960865	2.781330742709609	0.1263870498928901	0.4949872265869846	0.7895659915088441	7.795605836070473
1	254	0.604414	2.329345436687156	1	6	0.2060202105892334	1.654496004582632	2.575830920352168	0.1177248290851782	0.5602115229391785	0.8010856413459921	7.826173313897248
1	341	0.829451	2.170548634919858	1	4	0.2764837883600476	1.205616196560697	1.84285	0.0814237	0.5770827077388963	0.8017371551901253	7.826173313897248
1	297	0.7203169725410854	2.224349843107357	1.5	7.5	0.2446174788649102	2.082416571010956	3.371771766586276	0.1647491237238205	0.4646097059484087	0.8032335111488644	7.826173313897248
1	274	0.4537411227216445	2.011022549220158	1	7	0.1840911272293201	2.203899866958869	3.480816265692539	0.1631597394433112	0.5508948034085531	0.8036037243334153	7.826173313897248
1	73	0.9413300638600702	1.873797009232973	1	3	0.3343827967331541	1.062326635887251	1.601027211174828	0.0688332	0.5907268845015655	0.8037100103615805	7.826173313897248
1	257	0.6778160192934884	2.152076793069914	1	5	0.2395200328196905	1.475326595323515	2.323337167196322	0.1083557107490785	0.5589688030429405	0.8065687362344642	7.826173313897248
1	382	0.8043524253725868	2.028592840653859	0.6666666666666666	4.333333333333334	0.2839279794843301	0.8288240895871704	2.136127687375949	0.1676974984727743	0.4371073524294903	0.8117289593521747	7.795605836070473
1	406	0.8264362518792029	2.013128938588905	0.6666666666666666	4.333333333333334	0.2910432395260358	0.8066764558679002	2.152536407514348	0.1726434070613369	0.424185	0.8208986988017539	7.795605836070473
1	180	0.776003	1.923165744027283	1.5	6.5	0.2874970698551881	1.932981850932807	3.379843895507629	0.1848747767961605	0.4322178537038704	0.8263795751451446	7.826173313897248
1	446	0.8614502759060048	2.049160766072085	1	4	0.295969	1.160833106644814	1.952018634276003	0.1014912175228707	0.5365316108300752	0.8270345752468033	7.795605836070473
1	107	0.643409	2.252803916573616	1	6	0.222155	1.55422	2.663347642401853	0.1417202053010622	0.5167248122980745	0.8277139599855781	7.826173313897248
1	365	0.8451877813184996	1.986113197726107	1	4	0.2985156956374521	1.183169021255835	2.013983898087775	0.1065747671576387	0.5312768391177702	0.8301405197351038	7.795605836070473
1	150	0.6465640953945355	2.219702906821662	0.5833333333333333	6.416666666666666	0.2255770641376439	0.902205	2.890777250841434	0.2540925445731405	0.3657417473821215	0.8329496276272932	7.826173313897248
1	266	0.6790517901827178	2.294757760154594	1	6	0.2283440747258663	1.472641725502148	2.614655064766309	0.1459223164961403	0.5003827479154723	0.8370832014285969	7.826173313897248
1	298	0.8947405715469253	2.042131252552204	1	4	0.3046576851617903	1.11764	1.958737958199749	0.1074721353843714	0.5186563057067826	0.8374476339805916	7.826173313897248
1	89	0.9056496648970339	1.875487373022001	1.25	4.75	0.3256400718659587	1.380224659103823	2.532675009347706	0.1472559198500538	0.4487747887970736	0.8378297131938075	7.826173313897248
1	310	0.6051686616835381	2.030855180270946	1	6	0.2295763232683187	1.652431897610276	2.954420412783697	0.166363	0.4971535776137223	0.8388956200721187	7.826173313897248
1	21	0.8953914612445321	2.020771440708381	0.75	4.25	0.3070443906425464	0.8376224617527087	2.103157197486007	0.1617054318853428	0.4252753361711851	0.8402182868452294	7.826173313897248
1	412	0.8618561692404612	1.943777583144008	1	4	0.3071876963655651	1.160286409368378	2.057848611223362	0.1151369400569152	0.5134804061460144	0.8403834357014568	7.795605836070473
1	459	0.7753121962380135	2.135298845740076	1	5	0.2663743746780748	1.289803004328091	2.341592611252053	0.1349208296367813	0.4955382098420859	0.8440996980945839	7.795605836070473
1	86	0.6628830860694885	2.130797401636681	1	6	0.2372794916908224	1.508561646865089	2.815847248260842	0.1670402058531408	0.4771635672628472	0.8498387177599821	7.826173313897248
1	236	0.7287240781648305	2.219406359146165	1	6	0.2471817627002635	1.37226	2.703425614364861	0.1700913149111725	0.451995	0.8629651841761252	7.826173313897248
1	287	0.7070677791026558	2.170704008987736	1.5	9.5	0.2456997396488642	2.12144	4.376460337598092	0.2881386459111938	0.3373624005196001	0.8744465880845522	7.826173313897248
1	332	0.8886281316668366	2.111371868333165	1	5	0.2962093772222787	1.125330117699806	2.368128549494827	0.1588002695503988	0.4284028504017409	0.8784763357065977	7.826173313897248
1	113	0.6699439853395021	2.195762214603564	1	7	0.2337797173181299	1.492662105912091	3.187959039209454	0.2166188845175402	0.4087863343837491	0.8811965226959159	7.826173313897248
1	3	0.9101157495084585	1.932630018903994	0.9166666666666666	5.083333333333334	0.3201537610648588	1.007197894511491	2.630267192173763	0.2073898995796737	0.3544593694961674	0.9012665765967818	7.826173313897248
1	136	0.818938	2.026447354395886	1	6	0.2878126610796088	1.221093805529611	2.960846718758548	0.2222993081611915	0.3558204266248741	0.9070691861724749	7.826173313897248
1	125	0.9561138452296553	2.043886154770346	1	6	0.3187046150765517	1.045900553568287	2.935584247682411	0.2414569187675076	0.2912312734802774	0.9318684719544721	7.826173313897248

## Sheet: Accession
Gene locus tag or accession
dcpA_Dhgm_BL-DC-9 (locus_tag Dehly_1524)
dcpA_Dhgm_BRE15M (locus_tag DD509_08310)
dcpA_Dhgm_IP3-3 (locus_tag DEALK_17200)
dcpA_Dhgm_NSZ-14 (locus_tag Dform_01463)
dcpA_homolog_Dhgm_W (locus_tag V8247_04055)
dcpA_Dhc_KS_JX826286
dcpA_Dhc_RC_JX826287
dcpA_1 partial cds_JX913692 Uncultured bacterium clone Brazil 18-8
dcpA_2 partial cds_JX913699 Uncultured bacterium clone Neckar
dcpA_3 partial cds_JX913701 Uncultured bacterium clone TRS2_7-7
dcpA_4 partial cds_JX913703 Uncultured bacterium clone TRS2-7-4
dcpA_5 partial cds_JX913704 Uncultured bacterium clone TRS2-7-3
dcpA_6 partial cds_JX913705 Uncultured bacterium clone TRS2-7-11
dcpA_7 partial cds_JX913706 Uncultured bacterium clone TRS1_7-2
dcpA_8 partial cds_JX913709 Uncultured bacterium clone FP4-13
dcpA_9 partial cds_JX913710 Uncultured bacterium clone FP2-11
dcpA_10 partial cds_JX913711 Uncultured bacterium clone FP3-2
dcpA_11 partial cds_JX913712 Uncultured bacterium clone FP3-7
dcpA_12 partial cds_JX913713 Uncultured bacterium clone FP3-8
dcpA_13 partial cds_JX913714 Uncultured bacterium clone FP3-10
dcpA_14 partial cds_JX913715 Uncultured bacterium clone FP3-11
dcpA_15 partial cds_JX913716 Uncultured bacterium clone FP3-14
dcpA_16 partial cds_JX913717 Uncultured bacterium clone FP3-16
dcpA_17 partial cds_JX913718 Uncultured bacterium clone FP3-17
dcpA_18 partial cds_JX913719 Uncultured bacterium clone FP3-20
dcpA_19 partial cds_JX913720 Uncultured bacterium clone FP4-7
dcpA_20 partial cds_JX913721 Uncultured bacterium clone FP4-31
dcpA_21 partial cds_JX913722 Uncultured bacterium clone FP2-2
dcpA_22 partial cds_JX913723 Uncultured bacterium clone FP2-3
dcpA_23 partial cds_JX913724 Uncultured bacterium clone FP2-8
dcpA_24 partial cds_JX913725 Uncultured bacterium clone FP2-10
dcpA_25 partial cds_JX913726 Uncultured bacterium clone FP2-16
dcpA_26 partial cds_JX913727 Uncultured bacterium clone FP2-22
dcpA_27 partial cds_JX913728 Uncultured bacterium clone FP2-25
dcpA_28 partial cds_JX913729 Uncultured bacterium clone FP2-28
dcpA_29 partial cds_JX913730 Uncultured bacterium clone FP2-29
dcpA_30 partial cds_JX913731 Uncultured bacterium clone FP3-4
dcpA_31 partial cds_JX913732 Uncultured bacterium clone FP3-9
dcpA_32 partial cds_JX913733 Uncultured bacterium clone FP3-21
dcpA_33 partial cds_JX913734 Uncultured bacterium clone FP4-23
